# Supplementary material for: CCT3/ACTN4/TFRC axis protects hepatocellular carcinoma cells from ferroptosis by inhibiting iron endocytosis
Source: J Exp Clin Cancer Res. 2024 Aug 29;43:245. doi: 10.1186/s13046-024-03169-7 (PMC11360757; doi:10.1186/s13046-024-03169-7)
Supplement: Supplementary file 1 — Supplementary Material 1 [file 13046_2024_3169_MOESM1_ESM.xlsx]

## Sheet: Supplementary Table 1 Protein p
ID	PTM type	Term uniprot id	Term gene name	Uniprot id	Gene id	Gene name	Amino acid	Position	Localization prob	Sequence window	Intensity	T0 rep1	T0 rep2	T0 rep3	T0 rep4	T10 rep1	T10 rep2	T10 rep3	T10 rep4	T30 rep1	T30 rep2	T30 rep3	T30 rep4	T60 rep1	T60 rep2	T60 rep3	T60 rep4	T120 rep1	T120 rep2	T120 rep3	T120 rep4
P07919_K_85_Ac	Ac	P07919_K_85	UQCRH_K_85	P07919	7388	UQCRH	K	85	1	ELFDFLHARDHCVAHKLFNNLK_________	42407000	1.15584		1.43249		0.850777		1.22419		1.38109		1.0325		1.08824		1.20349		1.04917		0.914207
E9PAV3_K_2005_Ac	Ac	E9PAV3_K_2005	NA_K_2005	E9PAV3			K	2005	1	KIEDLSQQAQLAAAEKFKVQGEAVSNIQENT	43252000		1.02931		1.06631		1.36201		1.26813		1.09367		1.26723		1.24472		0.919594		1.08401		0.815268
H7BZ17_K_93_Ac	Ac	H7BZ17_K_93	NA_K_93	H7BZ17			K	93	1	PFIEWARPPQPSGVEKAKAMPSPRILKTHLS	442860000	0.688253		1.11176		0.676443		1.16147		0.721039		1.00044		0.712674		1.23062		0.954537		0.79314
A0A087WUV6_K_596_Ac	Ac	A0A087WUV6_K_596	NA_K_596	A0A087WUV6			K	596	1	PEMMGLGDVKLTPATKMNNKADGTPKTESKS	25872000		0.299182		0.309697		0.301842		0.255783		0.338105		0.275661		0.333977		0.360643		0.345699		0.289615
O14686_K_3079_Ac	Ac	O14686_K_3079	KMT2D_K_3079	O14686	8085	KMT2D	K	3079	1	DIFNEHLRLVESANEKAEREALLRGVEPGPL	108060000	0.469668	0.589	0.578448	0.610812	0.52677	0.632203	0.423759	0.553706	0.568767	0.642726	0.513098	0.570077	0.498297	0.622057	0.44149	0.695082	0.540247	0.872181	0.517854	0.639868
H0YK05_K_37_Ac	Ac	H0YK05_K_37	NA_K_37	H0YK05			K	37	1	RSDELARHYRTHTGEKKFSCPICEKRFMRSD	41330000	0.618002		0.673855		0.720951		0.550644		0.60837		0.504115		0.665816		0.504747		0.599709		0.574386
O43390_K_126_Ac	Ac	O43390_K_126	HNRNPR_K_126	O43390	10236	HNRNPR	K	126	0.999849	QGSKVQESTKGPDEAKIKALLERTGYTLDVT	39124000	0.441813		0.379464		0.411245		0.354141		0.550053		0.410214		0.427567		0.416329		0.447624		0.423777
O43768_K_63_Ac	Ac	O43768_K_63	ENSA_K_63	O43768	2029	ENSA	K	63	1	PGGSDFLMKRLQKGQKYFDSGDYNMAKAKMK	147780000	1.01694	1.13228	0.838416	0.815466	0.962675	0.942294	0.960744	0.941016	0.840148	0.71604	0.697192	0.991769	0.92798	0.709245	0.803236	0.693243	0.87954	0.870803	0.75813	0.864231
O43768_K_114_Ac	Ac	O43768_K_114	ENSA_K_114	O43768	2029	ENSA	K	114	1	TPQDLPQRKSSLVTSKLAGGQVE________	338530000	0.995674		0.907332		1.0488		0.91153		0.793839		0.916354		0.869294		0.863846		0.883214		1.09398
O43809_K_23_Ac	Ac	O43809_K_23	NUDT21_K_23	O43809	11051	NUDT21	K	23	1	RSQTGWPRGVTQFGNKYIQQTKPLTLERTIN	316840000	4.91218	1.65019	2.48493	3.77334	1.23373	7.44809	2.28677	2.26791	6.6876	4.9184	2.65745	2.21532	3.18849	4.73993	2.13056	3.28548	3.37678	2.15103	1.19911	2.02482
O43818_K_25_Ac	Ac	O43818_K_25	RRP9_K_25	O43818	9136	RRP9	K	25	1	RGKPASGAGAGAGAGKRRRKADSAGDRGKSK	32703000	0.679178		0.705368		0.737938		0.882887		0.819912		0.719553		0.70634		0.828453		0.868661		0.730081
O60218_K_169_Ac	Ac	O60218_K_169	AKR1B10_K_169	O60218	57016	AKR1B10	K	169	0.999382	VKALGVSNFSHFQIEKLLNKPGLKYKPVTNQ	89363000	0.375905		0.39516		0.378718		0.425496		0.382846		0.381026		0.436234		0.348377		0.369539		0.383995
O60218_K_177_Ac	Ac	O60218_K_177	AKR1B10_K_177	O60218	57016	AKR1B10	K	177	0.949744	FSHFQIEKLLNKPGLKYKPVTNQVECHPYLT	522700000	0.417028	0.463742	0.284313	0.445785	0.304614	0.79679	0.36225	0.37979	0.429456	0.877966	0.260436	0.395665	0.296891	0.648973	0.351626	0.49063	0.326482	0.446792	0.243175	0.421644
O60218_K_195_Ac	Ac	O60218_K_195	AKR1B10_K_195	O60218	57016	AKR1B10	K	195	1	PVTNQVECHPYLTQEKLIQYCHSKGITVTAY	523890000	0.337418	0.410822	0.318822	0.641925	0.226481	0.857094	0.299359	0.427931	0.494011	0.768603	0.271511	0.510239	0.33543	0.826436	0.304009	0.681344	0.361811	0.524852	0.144992	0.535058
O60563_K_404_Ac	Ac	O60563_K_404	CCNT1_K_404	O60563	904	CCNT1	K	404	1	LKEYRAKHAEELAAQKRQLENMEANVKSQYA	65751000	0.566561		0.534457		0.461142		0.542329		0.571677		0.537288		0.51166		0.535297		0.532519		0.543178
O60664_K_65_Ac	Ac	O60664_K_65	PLIN3_K_65	O60664	10226	PLIN3	K	65	1	KESYPHIKTVCDAAEKGVRTLTAAAVSGAQP	65655000	0.433322		0.441093		0.419285		0.373722		0.504363		0.300715		0.357852		0.390399		0.424473		0.393368
P57053_K_21_Ac	Ac	P57053_K_21	LOC102724334_K_21	P57053	102724334	LOC102724334	K	21	1	KSAPAPKKGSKKAVTKAQKKDGKKRKRSRKE;KSAPAPKKGSKKAVTKAQKKDGRKRKRSRKE	2529200000	0.862076	0.94804	1.27401	0.729737	1.5824	0.820307	1.62157	1.25582	1.34426	0.928268	1.62634	1.02757	1.43673	0.829252	1.62945	0.694749	1.72671	0.665653	1.59459	1.08533
P57053_K_24_Ac	Ac	P57053_K_24	LOC102724334_K_24	P57053	102724334	LOC102724334	K	24	1	PAPKKGSKKAVTKAQKKDGKKRKRSRKESYS;PAPKKGSKKAVTKAQKKDGRKRKRSRKESYS	1716700000	0.194909	0.619517	0.483297	0.326363	0.513358	0.402462	0.669401	0.698077	0.420375	0.523861	0.638588	0.596861	0.435307	0.434847	0.608694	0.282714	0.604492	0.247177	0.463595	0.601953
P57053_K_17_Ac	Ac	P57053_K_17	LOC102724334_K_17	P57053	102724334	LOC102724334	K	17	1	PDPAKSAPAPKKGSKKAVTKAQKKDGKKRKR;PELAKSAPAPKKGSKKAVTKAQKKDGKKRKR;PEPAKSAPAPKKGSKKAVTKAQKKDGKKRKR;PEPAKSAPAPKKGSKKAVTKAQKKDGRKRKR;PEPSKSAPAPKKGSKKAVTKAQKKDGKKRKR;PEPTKSAPAPKKGSKKAVTKAQKKDGKKRKR	812470000	0.667167	0.328524	0.790712	0.403374	1.06904	0.417864	0.952149	0.557743	0.923885	0.404407	0.987748	0.430708	1.00142	0.394428	1.02076	0.412016	1.12222	0.418476	1.131	0.483377
P57053_K_6_Ac	Ac	P57053_K_6	LOC102724334_K_6	P57053	102724334	LOC102724334	K	6	1	__________MPEPAKSAPAPKKGSKKAVTK	1010000000	1.2076	0.947966	1.20533	1.1479	1.3258	0.954505	1.36963	1.33127	1.2344	1.01103	1.31827	1.26774	1.21693	1.13101	1.26748	1.45533	1.32382	1.67216	1.24354	1.63106
O60869_K_143_Ac	Ac	O60869_K_143	EDF1_K_143	O60869	8721	EDF1	K	143	0.999938	IGLKLRGKDIGKPIEKGPRAK__________	182140000	1.02742	0.365289	0.967173	0.32668	1.16891	0.264376	0.873302	0.340205	0.97282	0.328793	0.925681	0.399103	0.912007	0.340326	0.972806	0.42777	0.942455	0.33688	0.956871	0.36658
H3BQ99_K_20_Ac	Ac	H3BQ99_K_20	NA_K_20	H3BQ99			K	20	1	GNKRAAGDGGSGPPEKKLSREEKTTTTLIEP	536440000	2.18495	1.67463	2.59014	1.51846	2.28661	1.4838	2.59748	1.5579	2.38418	1.50087	2.10358	1.40254	2.11334	1.45614	2.53219	1.54297	2.52942	1.48731	2.61157	1.62138
O75369_K_2170_Ac	Ac	O75369_K_2170	FLNB_K_2170	O75369	2317	FLNB	K	2170	1	VRFVPQEMGVHTVSVKYRGQHVTGSPFQFTV	51048000	0.581342		0.696072		0.551518		0.831935		0.710738		0.823107		0.590506		0.824322		0.639409		0.60891
O75586_K_236_Ac	Ac	O75586_K_236	MED6_K_236	O75586	10001	MED6	K	236	1	EEKETTKNVQQTVSAKGPPEKRMRLQ_____	800390000	0.81348	0.508995	0.890137	0.553999	0.966948	0.534056	0.773285	0.540344	0.863779	0.520991	0.915929	0.572479	0.882628	0.507549	0.726159	0.542335	0.924671	0.46553	0.942985	0.524206
O75586_K_241_Ac	Ac	O75586_K_241	MED6_K_241	O75586	10001	MED6	K	241	1	TKNVQQTVSAKGPPEKRMRLQ__________	716700000	0.81348	0.291534	0.890137	0.248854	0.966948	0.286648	0.773285	0.261339	0.863779	0.26479	0.915929	0.268668	0.882628	0.301426	0.726159	0.235784	0.924671	0.22189	0.942985	0.249432
O75940_K_219_Ac	Ac	O75940_K_219	SMNDC1_K_219	O75940	10285	SMNDC1	K	219	1	SVTGKVGVGTCGIADKPMTQYQDTSKYNVRH	191300000	1.23258	0.720954	1.25966	0.790218	1.22374	0.914133	1.01904	0.612565	1.30939	0.76752	1.13824	0.762455	1.20988	0.785837	1.15449	0.799275	1.09384	0.869632	1.12782	0.860731
O76080_K_209_Ac	Ac	O76080_K_209	ZFAND5_K_209	O76080	7763	ZFAND5	K	209	1	AAAKIRKENPVVVAEKIQRI___________	110730000	2.53074		2.01828		2.00617		1.99884		2.06508		1.85956		1.98869		1.89698		2.07842		1.94297
O94880_K_94_Ac	Ac	O94880_K_94	PHF14_K_94	O94880	9678	PHF14	K	94	1	EQLKNSAEEEVLSSEKQLIKMEKKEEEENGE	162700000	0.76704		0.71577		0.78794		0.830833		0.640095		0.868122		0.787825		0.658244		0.773948		0.821866
Q99612_K_228_Ac	Ac	Q99612_K_228	KLF6_K_228	Q99612	1316	KLF6	K	228	1	KSSHLKAHQRTHTGEKPYRCSWEGCEWRFAR	64822000	0.2958		0.316642		0.345023		0.321313		0.33244		0.301989		0.348054		0.244037		0.30873		0.328365
B9ZVN9_K_1348_Ac	Ac	B9ZVN9_K_1348	NA_K_1348	B9ZVN9			K	1348	1	LRPEDILRFMETRFFKLLMESIKKKNNKASA	199710000	0.485243		0.537913		0.462572		0.883354		0.327858		0.743563		0.469381		0.440983		0.410791		1.21714
B9ZVN9_K_1355_Ac	Ac	B9ZVN9_K_1355	NA_K_1355	B9ZVN9			K	1355	1	RFMETRFFKLLMESIKKKNNKASAFRNVNTR	199710000	0.485243		0.537913		0.462572		0.883354		0.327858		0.743563		0.469381		0.440983		0.410791		1.21714
O95864_K_118_Ac	Ac	O95864_K_118	FADS2_K_118	O95864	9415	FADS2	K	118	1	HGKNSKITEDFRALRKTAEDMNLFKTNHVFF	117310000	1.47234	1.30242	1.57933	1.97817	2.52136	0.593303	2.30545	1.6362	1.72826	0.916315	1.97977	1.42302	1.85028	0.722189	2.28847	1.30376	2.07953	0.821818	1.98185	1.36515
P00558_K_382_Ac	Ac	P00558_K_382	PGK1_K_382	P00558	5230	PGK1	K	382	1	CITIIGGGDTATCCAKWNTEDKVSHVSTGGG	97414000		1.09232		1.28292		1.18034		1.15087		1.13582		1.21939		1.12759		1.09082		1.0861		1.14174
P00558_K_75_Ac	Ac	P00558_K_75	PGK1_K_75	P00558	5230	PGK1	K	75	1	LMSHLGRPDGVPMPDKYSLEPVAVELKSLLG	242510000	2.55351	0.867812	1.44472	0.790965	1.94391	0.856339	1.71727	0.84084	1.95303	0.705702	2.39464	0.926502	2.0658	0.8669	1.77112	0.784891	1.56147	0.679455	1.52308	0.604631
P00558_K_30_Ac	Ac	P00558_K_30	PGK1_K_30	P00558	5230	PGK1	K	30	1	KGKRVVMRVDFNVPMKNNQITNNQRIKAAVP	57752000		0.801742		0.531265		0.468995		0.709241		0.56753		0.606535		0.439229		0.35031		0.524278		0.527647
A0A494C1T8_K_48_Ac	Ac	A0A494C1T8_K_48	NA_K_48	A0A494C1T8			K	48	1	CMWSGFSAAAKLVSEKLASYQAARKDSGSPN	878310000	1.65511	0.0764789	1.75167	0.0846782	1.58443	0.0752944	1.49304	0.0729159	1.47966	0.0671953	1.57946	0.0303712	1.50127	0.0217833	1.59389	0.0463232	1.32015	0.0648705	1.54943	0.0393096
P02545_K_155_Ac	Ac	P02545_K_155	LMNA_K_155	P02545	4000	LMNA	K	155	1	LLNSKEAALSTALSEKRTLEGELHDLRGQVA	26477000		0.478236		0.380345		0.365072		0.358336		0.506986		0.413417		0.344507		0.379079		0.358812		0.50647
H3BQN4_K_153_Ac	Ac	H3BQN4_K_153	NA_K_153	H3BQN4			K	153	1	YKKDGADFAKWRCVLKIGEHTPSALAIMENA	102280000	1.20614		0.790406		0.985539		0.927654		0.660432		1.1347		0.974084		0.794993		0.731382		0.662908
H3BQN4_K_147_Ac	Ac	H3BQN4_K_147	NA_K_147	H3BQN4			K	147	1	SERCAQYKKDGADFAKWRCVLKIGEHTPSAL	2368900000	0.340667	0.325203	0.247539	0.233026	0.309148	0.209413	0.281646	0.301031	0.369467	0.331644	0.281948	0.256312	0.326821	0.293401	0.256504	0.324164	0.274763	0.305601	0.31828	0.310773
H3BQN4_K_42_Ac	Ac	H3BQN4_K_42	NA_K_42	H3BQN4			K	42	1	GKGILAADESTGSIAKRLQSIGTENTEENRR	576470000	0.32376	1.49498	0.401834	1.36387	0.397222	1.46119	0.376263	1.54572	0.307622	1.66443	0.379687	1.42763	0.340401	1.60425	0.302131	1.47246	0.318232	1.54452	0.432491	1.32393
H3BQN4_K_13_Ac	Ac	H3BQN4_K_13	NA_K_13	H3BQN4			K	13	1	___MPYQYPALTPEQKKELSDIAHRIVAPGK	108040000	0.480945	0.298025	0.470869	0.307252	0.437545	0.302616	0.495731	0.364106	0.455312	0.278036	0.529693	0.399975	0.473527	0.282849	0.491191	0.323421	0.500151	0.349465	0.414023	0.286076
P04083_K_97_Ac	Ac	P04083_K_97	ANXA1_K_97	P04083	301	ANXA1	K	97	1	AAYLQETGKPLDETLKKALTGHLEEVVLALL	211710000	1.18371	0.606422	1.16703	0.701998	1.11493	0.658854	1.19802	0.831658	1.21443	0.586913	1.15922	0.741824	1.09583	0.722525	1.33322	0.75123	1.07277	0.722217	1.00103	0.644209
P04083_K_312_Ac	Ac	P04083_K_312	ANXA1_K_312	P04083	301	ANXA1	K	312	1	IRIMVSRSEIDMNDIKAFYQKMYGISLCQAI	62898000	0.982526		1.07564		1.17522		1.21881		0.59964		1.07124		0.946488		0.87714		0.814297		1.27109
P04406_K_251_Ac	Ac	P04406_K_251	GAPDH_K_251	P04406	2597	GAPDH	K	251	0.631774	PTANVSVVDLTCRLEKPAKYDDIKKVVKQAS	203470000		1.40803		1.95908		2.18039		1.80597		2.02897		1.90388		2.36169		2.63457		2.04464		2.01739
P04406_K_254_Ac	Ac	P04406_K_254	GAPDH_K_254	P04406	2597	GAPDH	K	254	0.976186	NVSVVDLTCRLEKPAKYDDIKKVVKQASEGP	267750000	4.73008	1.42163	4.2526	1.0174	4.7485	0.903639	4.03262	1.1896	5.15217	1.05268	4.29683	1.44823	4.68889	1.07016	4.41133	1.08988	4.27941	1.58266	4.31189	1.27086
P04406_K_194_Ac	Ac	P04406_K_194	GAPDH_K_194	P04406	2597	GAPDH	K	194	1	HAITATQKTVDGPSGKLWRDGRGALQNIIPA	2197500000	0.732491		0.627377		0.946665		0.608826		1.05816		0.725563		0.801173		0.705523		0.758493		0.74362
P04406_K_107_Ac	Ac	P04406_K_107	GAPDH_K_107	P04406	2597	GAPDH	K	107	1	AEYVVESTGVFTTMEKAGAHLQGGAKRVIIS	530470000	0.85661	0.942761	1.14411	1.32354	0.851894	1.07966	1.43489	1.03646	0.925374	1.30463	1.25795	1.10498	0.942285	1.27581	1.5527	1.18143	1.44516	1.19914	1.21398	1.20142
Q96KK5_K_126_Ac	Ac	Q96KK5_K_126	H2AC12_K_126	Q96KK5	85235	H2AC12	K	126	0.994743	NIQAVLLPKKTESHHKAK_____________	64243000	0.244149		0.222121		0.277791		0.212552		0.319596		0.196769		0.270034		0.204531		0.276537		0.241735
P05455_K_328_Ac	Ac	P05455_K_328	SSB_K_328	P05455	6741	SSB	K	328	1	EALKKIIEDQQESLNKWKSKGRRFKGKGKGN	117470000	0.369241		0.310548		0.441434		0.390146		0.405374		0.35223		0.305138		0.378363		0.33155		0.343205
B8ZZQ6_K_15_Ac	Ac	B8ZZQ6_K_15	NA_K_15	B8ZZQ6			K	15	1	_MSDAAVDTSSEITTKDLKEKKEVVEEAENG	1373500000	3.13606	1.82844	2.45258	1.91715	2.76971	2.27042	2.57787	1.89725	2.60962	2.33454	3.01237	2.16481	2.93586	2.35498	2.40451	1.89565	2.39972	2.08492	2.5838	1.92087
A0A087WZZ9_K_33_Ac	Ac	A0A087WZZ9_K_33	NA_K_33	A0A087WZZ9			K	33	1	VYKGRHKTTGQVVAMKKIRLESEEEGVPSTA	290540000	1.9389	0.10217	2.46467	0.141731	1.24484	0.236668	2.08086	0.147268	2.35692	0.196379	2.01391	0.143014	1.76172	0.212369	2.37578	0.0987151	2.2002	0.116756	1.15684	0.131462
R4GN98_K_40_Ac	Ac	R4GN98_K_40	NA_K_40	R4GN98			K	40	1	DKHTLSKKELKELIQKELTIGSKLQDAEIAR	43369000	0.169151		0.168276		0.148859		0.164253		0.166068		0.168675		0.197232		0.147783		0.173922		0.17694
P06733_K_71_Ac	Ac	P06733_K_71	ENO1_K_71	P06733	2023	ENO1	K	71	1	RYMGKGVSKAVEHINKTIAPALVSKKLNVTE	53308000	0.401993		0.391194		0.453154		0.448945		0.437333		0.459949		0.415291		0.468359		0.415969		0.368356
P06733_K_335_Ac	Ac	P06733_K_335	ENO1_K_335	P06733	2023	ENO1	K	335	1	LTVTNPKRIAKAVNEKSCNCLLLKVNQIGSV	41447000	0.361588		0.307058		0.297062		0.322229		0.279375		0.346644		0.300674		0.265142		0.324946		0.277681
P06733_K_343_Ac	Ac	P06733_K_343	ENO1_K_343	P06733	2023	ENO1	K	343	1	IAKAVNEKSCNCLLLKVNQIGSVTESLQACK	452760000	0.94907	2.15018	1.4144	4.35732	0.599357	2.8778	0.977149	2.73629	1.11822	5.02083	0.525463	2.78967	0.537589	4.73143	1.19418	4.30138	1.23087	3.06382	1.49718	3.9771
P06733_K_193_Ac	Ac	P06733_K_193	ENO1_K_193	P06733	2023	ENO1	K	193	1	FREAMRIGAEVYHNLKNVIKEKYGKDATNVG	167680000	0.613959	1.02232	0.699426	0.884189	1.08031	0.989971	1.23497	1.39103	0.603921	1.00152	0.86394	1.43498	0.886063	0.789772	1.15758	0.793697	0.947284	0.779837	0.666345	0.847708
P06733_K_89_Ac	Ac	P06733_K_89	ENO1_K_89	P06733	2023	ENO1	K	89	1	APALVSKKLNVTEQEKIDKLMIEMDGTENKS	144620000	0.744652	0.526436	0.755199	0.76728	0.766261	0.631109	0.623157	0.585735	0.795913	0.678034	0.767197	0.623745	0.670758	0.689259	0.637966	0.747316	0.751557	0.727545	0.603304	0.646203
P06733_K_5_Ac	Ac	P06733_K_5	ENO1_K_5	P06733	2023	ENO1	K	5	1	___________MSILKIHAREIFDSRGNPTV	692240000	0.246949	0.572846	0.290016	0.522208	0.404338	0.551798	0.465369	0.646327	0.268889	0.654964	0.365232	0.591564	0.340894	0.560287	0.315444	0.528675	0.32322	0.502116	0.332044	0.607799
P06748_K_267_Ac	Ac	P06748_K_267	NPM1_K_267	P06748	4869	NPM1	K	267	1	QASIEKGGSLPKVEAKFINYVKNCFRMTDQE	5992300000	3.38795	2.5128	3.38792	2.41336	3.50273	2.71624	3.66828	2.06999	3.97028	2.99756	3.42414	2.00275	3.64113	2.51327	4.27276	2.18543	3.29918	2.67547	3.23452	2.23699
P07108_K_55_Ac	Ac	P07108_K_55	DBI_K_55	P07108	1622	DBI	K	55	1	INTERPGMLDFTGKAKWDAWNELKGTSKEDA	1439900000	2.8042	1.56821	3.31829	1.76177	4.45672	1.78414	5.03186	2.05838	2.86432	1.92103	4.38585	1.77604	3.92217	1.62139	5.62316	1.66564	4.64505	0.892597	2.81639	1.86849
H0YMW4_K_75_Ac	Ac	H0YMW4_K_75	NA_K_75	H0YMW4			K	75	1	NFDAERDALNIETAIKTKGVDEVTIVNILTN	199210000	0.189817	0.362883	0.19369	0.398098	0.230492	0.303862	0.183597	0.330005	0.212512	0.384092	0.212155	0.397622	0.207667	0.391834	0.161832	0.382445	0.182537	0.340692	0.153133	0.392196
H0YMW4_K_180_Ac	Ac	H0YMW4_K_180	NA_K_180	H0YMW4			K	180	1	NQELQEINRVYKEMYKTDLEKDIISDTSGDF	111150000	0.731114	1.19484	0.906531	1.08653	1.29764	1.13719	0.95598	1.15575	0.822454	1.15416	0.938878	1.28395	1.05524	1.14783	1.03345	1.33674	0.921552	1.32481	1.13954	1.13725
H0YMW4_K_255_Ac	Ac	H0YMW4_K_255	NA_K_255	H0YMW4			K	255	1	KWISIMTERSVPHLQKVFDRYKSYSPYDMLE	107520000	0.0674565		0.069597		0.0637569		0.081581		0.0703429		0.0651573		0.0788636		0.0725445		0.0654944		0.0835197
Q5JPU2_K_111_Ac	Ac	Q5JPU2_K_111	NA_K_111	Q5JPU2			K	111	1	MQTVRRMELKADQLYKQKIIRGFCHL_____	222330000	2.99754	1.58675	3.37191	1.12795	3.60528	1.47761	3.05824	1.20364	3.743	1.48911	3.48425	1.18902	3.27458	1.44639	3.67886	1.30192	3.36364	1.92044	3.16631	1.19241
C9J8P9_K_190_Ac	Ac	C9J8P9_K_190	CLTA_K_190	C9J8P9	1211	CLTA	K	190	1	QAKDVSRMRSVLISLKQAPLVH_________	54380000	0.115436		0.11778		0.130956		0.116978		0.115601		0.150432		0.145648		0.123447		0.13773		0.146986
E9PEX6_K_244_Ac	Ac	E9PEX6_K_244	DLD_K_244	E9PEX6	1738	DLD	K	244	1	GIDMEISKNFQRILQKQGFKFKLNTKVTGAT	37506000	0.885888		0.916627		1.12691		0.993853		1.0208		1.03952		0.972751		1.17989		1.05953		1.08132
P09651_K_350_Ac	Ac	P09651_K_350	HNRNPA1_K_350	P09651	3178	HNRNPA1	K	350	1	GRSSGPYGGGGQYFAKPRNQGGYGGSSSSSS	177500000	2		1.64677		3.0655		2.76415		1.88045		2.86635		2.52569		2.83899		2.59704		1.8883
P10412_K_106_Ac	Ac	P10412_K_106	H1-4_K_106	P10412	3008	H1-4	K	106	1	GTLVQTKGTGASGSFKLNKKAASGEAKPKAK;GTLVQTKGTGASGSFKLNKKAASGEGKPKAK	72299000	0.235478		0.262947		0.265199		0.251994		0.243669		0.262135		0.205594		0.218388		0.206068		0.274002
P10412_K_17_Ac	Ac	P10412_K_17	H1-4_K_17	P10412	3008	H1-4	K	17	1	SETAPAAPAAPAPAEKTPVKKKARKSAGAAK	1477200000	2.86964	2.98417	3.14565	3.23578	2.5613	3.09958	2.57413	3.00584	3.09227	3.04811	2.95439	2.99615	2.99587	2.96061	2.75131	3.56729	2.68112	3.9512	2.69124	3.10088
P10809_K_249_Ac	Ac	P10809_K_249	HSPD1_K_249	P10809	3329	HSPD1	K	249	1	GQKCEFQDAYVLLSEKKISSIQSIVPALEIA	43884000		0.595025		0.540096		0.391609		0.6407		0.49357		0.549594		0.505805		0.52664		0.727614		0.538871
P10809_K_359_Ac	Ac	P10809_K_359	HSPD1_K_359	P10809	3329	HSPD1	K	359	1	KVGEVIVTKDDAMLLKGKGDKAQIEKRIQEI	71185000	0.810081	1.18229	0.772479	1.10012	0.736037	1.32988	0.746716	1.19351	0.775158	1.37119	0.705767	1.3449	0.823827	1.39274	0.758604	1.23945	0.684715	1.72385	0.665043	1.2472
P10809_K_473_Ac	Ac	P10809_K_473	HSPD1_K_473	P10809	3329	HSPD1	K	473	1	NEDQKIGIEIIKRTLKIPAMTIAKNAGVEGS	53491000	0.238907		0.180649		0.18724		0.190168		0.191825		0.193126		0.176317		0.198241		0.203566		0.219726
P11142_K_601_Ac	Ac	P11142_K_601	HSPA8_K_601	P11142	3312	HSPA8	K	601	1	TAEKEEFEHQQKELEKVCNPIITKLYQSAGG	87154000	0.226552	1.01633	0.29892	1.22937	0.272349	1.08872	0.297173	1.22554	0.202745	1.08915	0.285329	1.16946	0.279672	1.22562	0.261612	1.11886	0.224216	1.15491	0.308143	1.22066
P11177_K_354_Ac	Ac	P11177_K_354	PDHB_K_354	P11177	5162	PDHB	K	354	1	EDNSIPQVKDIIFAIKKTLNI__________	78039000	1.3073	0.964082	1.18969	0.860323	1.07267	1.13995	1.03827	0.831068	1.15511	1.15515	1.28374	0.949898	1.09163	1.18192	1.20931	0.973276	1.13973	1.17273	1.22204	0.971075
A0A5H1ZRP8_K_1284_Ac	Ac	A0A5H1ZRP8_K_1284	NA_K_1284	A0A5H1ZRP8			K	1284	1	SYLEKANKWLNEVEFKLKTTENIPGGAEEIS	67837000	0.205482		0.274438		0.193379		0.244521		0.191273		0.257741		0.241945		0.191914		0.242585		0.185445
V9GYY3_K_56_Ac	Ac	V9GYY3_K_56	NA_K_56	V9GYY3			K	56	1	LQVGNRDDSNLYINVKLKAAEEIGIKATHIK	61589000		0.347326		0.411458		0.457085		0.396081		0.462481		0.384806		0.480722		0.418494		0.426009		0.39861
P12270_K_748_Ac	Ac	P12270_K_748	TPR_K_748	P12270	7175	TPR	K	748	1	EGYRREITSLHERNQKLTATTQKQEQIINTM	2878500000	0.197574	2.44248	0.274864	2.80532	0.22247	2.27759	0.24325	2.58141	0.24208	2.39326	0.232229	2.31996	0.190753	2.43569	0.313059	2.44552	0.302745	2.38335	0.27848	2.09952
B1AHC9_K_411_Ac	Ac	B1AHC9_K_411	XRCC6_K_411	B1AHC9	2547	XRCC6	K	411	1	MPFTEKIMATPEQVGKMKAIVEKLRFTYRSD	114120000	1.16623		1.26967		1.37348		1.48274		0.939321		1.48766		1.57765		1.4467		1.42954		1.42611
P14618_K_135_Ac	Ac	P14618_K_135	PKM_K_135	P14618	5315	PKM	K	135	1	RTGLIKGSGTAEVELKKGATLKITLDNAYME	149500000	0.484389	0.830412	0.498943	0.825542	0.483361	0.821081	0.451243	0.813312	0.463005	0.870688	0.482865	0.834764	0.475541	0.860774	0.456361	0.838259	0.457917	0.857437	0.534187	0.849488
P15170_K_196_Ac	Ac	P15170_K_196	GSPT1_K_196	P15170	2935	GSPT1	K	196	1	LVISARKGEFETGFEKGGQTREHAMLAKTAG	73068000		1.51488		1.53128		1.34747		1.42041		1.40301		1.47555		1.42976		1.60333		1.61165		1.43265
P16402_K_17_Ac	Ac	P16402_K_17	H1-3_K_17	P16402	3007	H1-3	K	17	1	SETAPLAPTIPAPAEKTPVKKKAKKAGATAG	56335000		0.492674		0.438562		0.442306		0.512907		0.46402		0.555138		0.426531		0.412936		0.389149		0.256725
P17096_K_15_Ac	Ac	P17096_K_15	HMGA1_K_15	P17096	3159	HMGA1	K	15	1	_MSESSSKSSQPLASKQEKDGTEKRGRGRPR	133980000	0.926337		0.994311		0.999701		1.08597		1.08571		1.10902		1.00443		0.986043		1.11948		0.977179
J3KTA4_K_40_Ac	Ac	J3KTA4_K_40	DDX5_K_40	J3KTA4	1655	DDX5	K	40	1	RAGPLSGKKFGNPGEKLVKKKWNLDELPKFE	408090000	1.6021	1.47632	1.62763	1.12838	1.72299	1.32441	2.03976	1.46319	1.54816	1.2621	1.74327	1.3852	1.59765	1.49381	1.73242	1.46175	1.61349	1.45587	1.82321	1.46108
P17987_K_400_Ac	Ac	P17987_K_400	TCP1_K_400	P17987	6950	TCP1	K	400	1	CDEMERSLHDALCVVKRVLESKSVVPGGGAV	91578000	0.364254	0.612708	0.362405	0.538217	0.389531	0.436965	0.311653	0.546293	0.338444	0.523139	0.330915	0.53092	0.325241	0.508689	0.394154	0.405695	0.304835	0.501703	0.31276	0.489888
H7C1M2_K_701_Ac	Ac	H7C1M2_K_701	NA_K_701	H7C1M2			K	701	1	TLAALLSPKESSGGEKEVPPPPKETLPDSGF	51035000	1.09875		1.29905		1.06376		1.4711		1.33381		1.1414		1.11309		1.39567		1.4519		1.32023
A0A7I2V349_K_116_Ac	Ac	A0A7I2V349_K_116	NA_K_116	A0A7I2V349			K	116	1	AKAVTTPGKKGATPGKALVATPGKKGAAIPA	349730000	1.60546	0.633432	1.5619	0.6794	1.71293	0.608724	1.80509	0.761241	1.72018	0.653501	1.5474	0.705925	1.62628	0.690533	1.58253	0.74802	1.7603	0.913174	1.62268	0.744756
A0A7I2V349_K_124_Ac	Ac	A0A7I2V349_K_124	NA_K_124	A0A7I2V349			K	124	1	KKGATPGKALVATPGKKGAAIPAKGAKNGKN	94224000	1.23779		1.15599		1.29137		1.33284		1.31167		1.14216		1.18224		1.11601		1.33264		1.23164
A0A7I2V349_K_102_Ac	Ac	A0A7I2V349_K_102	NA_K_102	A0A7I2V349			K	102	1	KKAAATPAKKTVTPAKAVTTPGKKGATPGKA	45389000	0.409091		0.479978		0.318636		0.329628		0.349566		0.343018		0.449858		0.325696		0.314621		0.48432
A0A7I2V349_K_79_Ac	Ac	A0A7I2V349_K_79	NA_K_79	A0A7I2V349			K	79	1	VVVSPTKKVAVATPAKKAAVTPGKKAAATPA	80984000	0.869639		1.10039		0.969791		1.18283		1.00779		1.10522		1.08689		1.07116		1.33432		1.08896
P20962_K_4_Ac	Ac	P20962_K_4	PTMS_K_4	P20962	5763	PTMS	K	4	1	____________MSEKSVEAAAELSAKDLKE	99479000	3.81476	3.55981	3.28492	3.52901	3.23537	3.85928	3.11466	3.33471	3.16301	3.22769	3.10874	3.57182	3.37734	3.4701	3.1028	3.45418	3.11518	3.77552	3.23227	3.3019
P20962_K_15_Ac	Ac	P20962_K_15	PTMS_K_15	P20962	5763	PTMS	K	15	1	_MSEKSVEAAAELSAKDLKEKKEKVEEKASR	395690000	0.18161	0.946212	0.219891	1.15854	0.220185	0.971172	0.172594	1.29046	0.218065	0.883515	0.232882	1.16222	0.193289	1.01749	0.230462	1.07962	0.200637	0.970933	0.20728	1.12481
E9PS42_K_108_Ac	Ac	E9PS42_K_108	NA_K_108	E9PS42			K	108	1	EEAPGHRPTTNPNASKFAQKIGGSERCPRCS	92620000	0.420383		0.353824		0.378265		0.362531		0.392412		0.340536		0.370331		0.345749		0.371138		0.369935
Q60FE5_K_2542_Ac	Ac	Q60FE5_K_2542	FLNA_K_2542	Q60FE5	2316	FLNA	K	2542	1	PADASKVVAKGLGLSKAYVGQKSSFTVDCSK	25367000		0.286889		0.332884		0.362524		0.29226		0.30082		0.25294		0.341936		0.25692		0.287114		0.266268
Q60FE5_K_673_Ac	Ac	Q60FE5_K_673	FLNA_K_673	Q60FE5	2316	FLNA	K	673	1	TGVAVNKPAEFTVDAKHGGKAPLRVQVQDNE	201020000	2.45601	0.371706	2.48254	0.456971	2.44479	0.453424	2.24491	0.396367	2.68521	0.425785	2.52204	0.429145	2.43786	0.48222	2.32433	0.411037	2.31152	0.408142	2.19326	0.471214
P22626_K_112_Ac	Ac	P22626_K_112	HNRNPA2B1_K_112	P22626	3181	HNRNPA2B1	K	112	1	VAREESGKPGAHVTVKKLFVGGIKEDTEEHH	1439200000	0.385969	0.176916	0.36249	0.152306	0.288028	0.188351	0.286691	0.141541	0.268605	0.153154	0.272964	0.235763	0.384433	0.241691	0.240732	0.167589	0.358042	0.198816	0.271641	0.192256
P22626_K_3_Ac	Ac	P22626_K_3	HNRNPA2B1_K_3	P22626	3181	HNRNPA2B1	K	3	1	_____________MEKTLETVPLERKKREKE	444400000	0.759178	1.21137	0.695578	0.954113	0.763244	1.00964	0.856467	1.3946	0.538965	0.992365	0.803784	1.28763	0.705978	0.937724	0.754098	0.825891	0.619377	0.890622	0.917088	0.988263
A0A1W2PQ37_K_119_Ac	Ac	A0A1W2PQ37_K_119	NA_K_119	A0A1W2PQ37			K	119	1	GHVRSIVDNWPENHVKAVVVTDGERILGLGD	481890000	0.160629	0.592021	0.137401	0.65499	0.177718	0.839861	0.141894	0.868849	0.21273	0.721855	0.185237	0.7897	0.163693	0.82259	0.140998	0.791349	0.177311	0.928538	0.216619	0.641315
H7C1G8_K_78_Ac	Ac	H7C1G8_K_78	NA_K_78	H7C1G8			K	78	1	PAEASSGALRSKHGEKAPMTSRSTSTWRIPS	11163000	0.349982	0.604072	0.30304	0.687529	0.388153	0.554761	0.417724	0.691039	0.398851	0.479811	0.399173	0.57827	0.356663	0.611751	0.374251	0.657096	0.392817	0.729038	0.383717	0.70205
P23528_K_44_Ac	Ac	P23528_K_44	CFL1_K_44	P23528	1072	CFL1	K	44	1	VKKRKKAVLFCLSEDKKNIILEEGKEILVGD	35773000	0.278608		0.311603		0.268216		0.365688		0.22059		0.339637		0.299297		0.337149		0.310441		0.375802
P26447_K_7_Ac	Ac	P26447_K_7	S100A4_K_7	P26447	6275	S100A4	K	7	1	_________MACPLEKALDVMVSTFHKYSGK	325200000	0.159431	0.0481743	0.411913	0.101428	0.226446	0.072903	0.213299	0.0648935	0.280378	0.107644	0.233176	0.0806827	0.213508	0.131483	0.30906	0.136245	0.221461	0.0806202	0.986465	0.0964289
P26641_K_147_Ac	Ac	P26641_K_147	EEF1G_K_147	P26641	1937	EEF1G	K	147	1	KEEVRRILGLLDAYLKTRTFLVGERVTLADI	99125000	1.67338		1.28075		1.62129		1.26249		1.66167		1.33741		1.4183		1.60651		1.49602		2.19066
P27348_K_9_Ac	Ac	P27348_K_9	YWHAQ_K_9	P27348	10971	YWHAQ	K	9	1	_______MEKTELIQKAKLAEQAERYDDMAT	26709000		1.43094		1.22545		1.17532		1.43665		1.38041		1.43867		1.3074		1.59307		1.99388		1.57938
P31689_K_37_Ac	Ac	P31689_K_37	DNAJA1_K_37	P31689	3301	DNAJA1	K	37	1	LKKAYRKLALKYHPDKNPNEGEKFKQISQAY	221620000	0.762353	0.175353	0.85893	0.217562	0.816734	0.206658	0.689374	0.182133	0.931361	0.216712	0.757985	0.18838	0.833799	0.218166	0.78307	0.168519	0.907141	0.240012	0.832419	0.196382
P31946_K_49_Ac	Ac	P31946_K_49	YWHAB_K_49	P31946	7529	YWHAB	K	49	1	AELSNEERNLLSVAYKNVVGARRSSWRVVSS;EPLSNEERNLLSVAYKNVVGARRSSWRVISS;HELSNEERNLLSVAYKNVVGARRSSWRVISS	66447000	0.273906		0.267696		0.285848		0.283459		0.182392		0.355138		0.367476		0.335365		0.27025		0.332426
P35523_K_380_Ac	Ac	P35523_K_380	CLCN1_K_380	P35523	1180	CLCN1	K	380	1	FVYLHRQVMLGVRKHKALSQFLAKHRLLYPG	292020000	0.674865	0.471054	0.744746	0.42604	0.699779	0.405709	0.707591	0.489541	0.643189	0.499803	0.691541	0.441271	0.706051	0.341556	0.690202	0.370487	0.615719	0.369399	0.794494	0.439008
P35579_K_1441_Ac	Ac	P35579_K_1441	MYH9_K_1441	P35579	4627	MYH9	K	1441	1	LVDLDHQRQSACNLEKKQKKFDQLLAEEKTI	65213000	0.584801		0.738208		0.784713		1.02343		0.738382		0.925485		0.73885		1.10856		0.890862		0.985476
P35914_K_48_Ac	Ac	P35914_K_48	HMGCL_K_48	P35914	3155	HMGCL	K	48	1	VKIVEVGPRDGLQNEKNIVSTPVKIKLIDML	265390000	1.35942	0.689915	1.43103	0.722966	1.38951	0.682032	1.42092	0.679553	1.32078	0.540907	1.58728	0.812504	1.41274	0.641819	1.34022	0.610284	1.38604	0.685472	1.32778	0.6183
P36578_K_368_Ac	Ac	P36578_K_368	RPL4_K_368	P36578	6124	RPL4	K	368	1	KAAAAAAALQAKSDEKAAVAGKKPVVGKKGK	166080000	1.6021	2.04087	1.49981	2.07409	1.51772	1.88415	1.32234	1.75535	1.63812	2.2057	1.30084	2.06741	1.36105	2.1029	1.14196	2.28426	1.22379	2.45684	1.84473	2.15232
P37837_K_286_Ac	Ac	P37837_K_286	TALDO1_K_286	P37837	6888	TALDO1	K	286	1	VPVLSAKAAQASDLEKIHLDEKSFRWLHNED	76362000	0.374587		0.354199		0.451218		0.378001		0.343746		0.389797		0.341648		0.44149		0.372595		0.391649
P37837_K_307_Ac	Ac	P37837_K_307	TALDO1_K_307	P37837	6888	TALDO1	K	307	1	KSFRWLHNEDQMAVEKLSDGIRKFAADAVKL	69556000	2.85003	0.436527	2.24947	0.559004	2.45788	0.580487	2.1812	0.502099	1.97009	0.542921	2.57186	0.494593	2.28929	0.597197	1.83556	0.417222	2.2941	0.62714	2.34844	0.497944
B8ZZL6_K_137_Ac	Ac	B8ZZL6_K_137	NA_K_137	B8ZZL6			K	137	1	ESAFHKTSTGAPAAIKKLYQVKGKKNIRATE	476590000	2.76362	0.868502	2.54451	0.775182	2.28591	0.740166	2.07844	0.667566	2.46763	0.747034	1.84306	0.594558	2.35698	0.723643	1.96645	0.686041	2.41128	0.734366	2.09606	0.71126
P40227_K_377_Ac	Ac	P40227_K_377	CCT6A_K_377	P40227	908	CCT6A	K	377	1	FIEKCNNPRSVTLLIKGPNKHTLTQIKDAVR	69388000	0.114573		0.165196		0.165921		0.21216		0.163106		0.227786		0.175143		0.248055		0.196567		0.182859
P41134_K_20_Ac	Ac	P41134_K_20	ID1_K_20	P41134	3397	ID1	K	20	1	SGSTATAAAGPSCALKAGKTASGAGEVVRCL	74570000	0.363999		0.458782		0.371062		0.41593		0.497657		0.380275		0.427089		0.377274		0.396745		0.37174
A0A6Q8PHI7_K_219_Ac	Ac	A0A6Q8PHI7_K_219	NA_K_219	A0A6Q8PHI7			K	219	1	KDVKNGECFRADHLLKAHLQKLMSDKKCSVE	36477000		0.131305		0.144439		0.123587		0.111377		0.145291		0.129691		0.140877		0.116145		0.148389		0.117927
P42166_K_435_Ac	Ac	P42166_K_435	TMPO_K_435	P42166	7112	TMPO	K	435	1	TEFLSPPRKVPRLSEKSVEERDSGSFVAFQN	244210000	2.20053		2.06425		2.12529		1.90598		1.99584		1.62887		2.02478		1.68244		2.07747		1.96935
K7EME0_K_82_Ac	Ac	K7EME0_K_82	NA_K_82	K7EME0			K	82	1	MSQAPYCVRNVRFGTKLGSDIKLEDSLWVSL	242570000	1.13099	1.56754	1.28824	1.23039	1.27861	1.37597	1.49526	1.43986	1.25693	1.59716	1.46901	1.52514	1.25525	1.26846	1.42611	1.29356	1.38384	1.34959	1.5592	1.44966
F2Z388_K_43_Ac	Ac	F2Z388_K_43	NA_K_43	F2Z388			K	43	1	LSQLRVAKVTGGAASKLSKIRVVRKSIARVL	538120000	2.9553	0.29519	3.33361	0.264048	3.32257	0.316904	3.16866	0.254926	3.46003	0.249341	3.30164	0.216892	3.23342	0.256424	2.95991	0.255883	3.17503	0.198832	3.21248	0.26879
P46060_K_406_Ac	Ac	P46060_K_406	RANGAP1_K_406	P46060	5905	RANGAP1	K	406	1	EEEEEEEPQQRGQGEKSATPSRKILDPNTGE	15375000	0.598758		0.778182		0.6086		0.710805		0.539985		0.530265		0.50721		0.64236		0.647184		0.633818
P46063_K_613_Ac	Ac	P46063_K_613	RECQL_K_613	P46063	5965	RECQL	K	613	1	FRAESSQTCHSEQGDKKMEEKNSGNFQKKAA	154150000	0.793488	0.111851	1.0312	0.123342	0.813996	0.10565	1.04742	0.0897216	0.851704	0.0816624	0.82572	0.0943366	0.858366	0.108829	0.714499	0.110395	1.13221	0.100628	0.917817	0.129311
P46100_K_448_Ac	Ac	P46100_K_448	ATRX_K_448	P46100	546	ATRX	K	448	0.848667	KVIDAKFETKARKGEKPCALEKKDISKSEAK	19334000		1.4894		1.70733		1.38573		1.5865		1.53576		1.80401		1.6634		1.64231		1.78795		1.51724
P46100_K_967_Ac	Ac	P46100_K_967	ATRX_K_967	P46100	546	ATRX	K	967	1	KTCKKVQDGLSDIAEKFLKKDQSDETSEDDK	83836000		0.453483		0.438494		0.297501		0.507208		0.448551		0.462462		0.437105		0.355594		0.721183		0.446263
P49207_K_36_Ac	Ac	P49207_K_36	RPL34_K_36	P49207	6164	RPL34	K	36	1	RLSRTPGNRIVYLYTKKVGKAPKSACGVCPG	55443000	2.45811		1.96431		2.22731		2.28041		2.04351		2.57382		2.63033		2.30818		2.32197		2.0282
A0A0U1RQF0_K_1239_Ac	Ac	A0A0U1RQF0_K_1239	NA_K_1239	A0A0U1RQF0			K	1239	1	LKACLDTAVENMPSLKMKVVLAGHGHLYSRI	211390000	0.327863	0.363107	0.372977	0.376269	0.296452	0.402368	0.503428	0.44842	0.344348	0.443496	0.416404	0.549577	0.342474	0.491632	0.440607	0.384969	0.421116	0.479518	0.422111	0.484687
F8VU51_K_1432_Ac	Ac	F8VU51_K_1432	YLPM1_K_1432	F8VU51	56252	YLPM1	K	1432	1	TDWEKITDESGHLAEKALNRTKYI_______	58499000	0.472274		0.475091		0.395775		0.420994		0.420091		0.475352		0.428567		0.431763		0.47304		0.560153
P49959_K_609_Ac	Ac	P49959_K_609	MRE11_K_609	P49959	4361	MRE11	K	609	1	RADTGLETSTRSRNSKTAVSASRNMSIIDAF	28839000		0.744662		0.594803		0.509236		0.599883		0.554152		0.502112		0.601489		0.487695		0.704258		0.620177
P50914_K_85_Ac	Ac	P50914_K_85	RPL14_K_85	P50914	9045	RPL14	K	85	1	QKYVRQAWQKADINTKWAATRWAKKIEARER	246690000	0.717441	2.00729	0.800434	1.39791	0.758779	1.35531	0.853216	1.408	0.769221	1.35593	0.802102	1.44477	0.720863	1.52761	0.736129	1.35228	0.770195	1.30931	0.711995	1.56745
P50990_K_400_Ac	Ac	P50990_K_400	CCT8_K_400	P50990	10694	CCT8	K	400	1	MDDIERAVDDGVNTFKVLTRDKRLVPGGGAT	173990000	0.878055	1.142	0.916593	1.18084	0.934805	1.09301	0.933148	1.5997	0.810981	1.13426	1.07575	1.4144	1.11109	1.16247	1.07204	1.12534	0.929849	0.875327	0.951941	1.04839
P51397_K_29_Ac	Ac	P51397_K_29	DAP_K_29	P51397	1611	DAP	K	29	1	GHPPAVKAGGMRIVQKHPHTGDTKEEKDKDD	68275000		0.242476		0.208534		0.205959		0.19244		0.19273		0.218669		0.243681		0.199716		0.226802		0.204203
P51858_K_105_Ac	Ac	P51858_K_105	HDGF_K_105	P51858	3068	HDGF	K	105	1	ENNPTVKASGYQSSQKKSCVEEPEPEPEAAE	154120000	2.68619		3.21665		2.93923		3.27199		2.87101		3.04161		3.01239		3.29301		3.34527		3.12778
P51858_K_39_Ac	Ac	P51858_K_39	HDGF_K_39	P51858	3068	HDGF	K	39	1	PHWPARIDEMPEAAVKSTANKYQVFFFGTHE	276090000	0.732551	0.721308	0.707938	0.891027	1.05689	0.74764	0.74339	0.919223	0.691488	0.833594	0.697601	0.878593	0.757851	0.811994	0.872934	0.978912	0.540041	0.823563	0.812007	0.743074
A0A7I2V2R3_K_126_Ac	Ac	A0A7I2V2R3_K_126	NA_K_126	A0A7I2V2R3			K	126	0.999996	VSREDSVKPGAHLTVKKIFVGGIKEDTEEYN	145030000	0.760002	0.427275	0.70312	0.377379	0.591229	0.411616	0.558734	0.466534	0.564787	0.307111	0.621813	0.374721	0.630045	0.392684	0.562541	0.350428	0.610572	0.417925	0.582336	0.371156
A0A087X0X3_K_48_Ac	Ac	A0A087X0X3_K_48	NA_K_48	A0A087X0X3			K	48	1	APGPKGEGERPAQNEKRKEKNIKRGGNRFEP	271130000	0.145887	0.197577	0.139506	0.174553	0.100042	0.152871	0.107115	0.127409	0.166896	0.169134	0.111709	0.130815	0.120154	0.140056	0.104034	0.129149	0.1383	0.173933	0.112192	0.144712
P52895_K_4_Ac	Ac	P52895_K_4	AKR1C2_K_4	P52895	1646	AKR1C2	K	4	1	____________MDSKYQCVKLNDGHFMPVL	22830000		0.743562		0.664229		0.759399		0.742395		0.792604		0.823872		0.685727		0.885033		0.803928		0.826785
F5H2U8_K_74_Ac	Ac	F5H2U8_K_74	NA_K_74	F5H2U8			K	74	1	SPSKAAQKKAEATGEKRPRGRPRKWPQQVVQ	37589000	0.424292		0.387755		0.370172		0.326339		0.393784		0.342724		0.395115		0.336004		0.429873		0.369119
F5H2U8_K_26_Ac	Ac	F5H2U8_K_26	NA_K_26	F5H2U8			K	26	1	PSTSAQGQPAAPAPQKRGRGRPRKQQQEPTG	291700000	0.119262	0.278421	0.13732	0.356252	0.129479	0.100294	0.134583	0.284132	0.135664	0.179126	0.10773	0.303005	0.133175	0.118956	0.115467	0.24737	0.11986	0.180706	0.107875	0.220883
P53004_K_269_Ac	Ac	P53004_K_269	BLVRA_K_269	P53004	644	BLVRA	K	269	1	DQNIFVQKLLGQFSEKELAAEKKRILHCLGL	158630000	1.88514	0.745725	1.78674	1.08884	1.67281	1.03259	1.79632	1.07052	1.482	1.07754	1.65474	1.01469	1.73897	1.11912	1.6695	1.12902	1.53147	1.09828	2.20767	1.09284
P53999_K_35_Ac	Ac	P53999_K_35	SUB1_K_35	P53999	10923	SUB1	K	35	1	EVDKKLKRKKQVAPEKPVKKQKTGETSRALS	1231800000	1.5705	0.590212	1.89706	0.473184	2.08012	0.296897	1.56929	0.426127	1.19707	0.32408	1.63104	0.51483	1.50721	0.369344	1.42656	0.521845	1.56326	0.530616	2.16931	0.540885
F5H4R6_K_271_Ac	Ac	F5H4R6_K_271	NAP1L1_K_271	F5H4R6	4673	NAP1L1	K	271	1	TGCQIDWKKGKNVTLKTIKKKQKHKGRGTVR	43108000	1.1456		1.42626		1.83229		1.58822		1.20374		1.61621		1.57301		1.55144		1.48183		1.71813
P55884_K_257_Ac	Ac	P55884_K_257	EIF3B_K_257	P55884	8662	EIF3B	K	257	1	HAVDAVKNADGYKLDKQHTFRVNLFTDFDKY	27187000	0.215635		0.195648		0.233161		0.176196		0.243786		0.211796		0.203754		0.195913		0.198404		0.213859
P56470_K_83_Ac	Ac	P56470_K_83	LGALS4_K_83	P56470	3960	LGALS4	K	83	1	FDGWDKVVFNTLQGGKWGSEERKRSMPFKKG	21690000		0.785215		0.749957		0.720744		0.974403		0.723983		1.03153		0.633972		0.756475		0.650726		0.722777
P58876_K_121_Ac	Ac	P58876_K_121	H2BC5_K_121	P58876	3017	H2BC5	K	121	1	ELAKHAVSEGTKAVTKYTSSK__________	127670000	1.16948		1.44989		1.02694		1.47671		1.797		1.50475		1.59388		1.6069		1.82394		0.967216
P63261_K_61_Ac	Ac	P63261_K_61	ACTG1_K_61	P63261	71	ACTG1	K	61	1	GMGQKDSYVGDEAQSKRGILTLKYPIEHGII;GMGQKDSYVGDEAQSKRGILTLKYPIEHGIV	77022000	0.669758		0.624841		0.737554		0.733749		0.819444		0.656457		0.638191		0.758773		0.68405		0.780105
P63261_K_326_Ac	Ac	P63261_K_326	ACTG1_K_326	P63261	71	ACTG1	K	326	1	DRMQKEITALAPSTMKIKIIAPPERKYSVWI	328410000	0.441813	0.406215	0.373692	0.397849	0.257996	0.391477	0.413221	0.499813	0.335233	0.372957	0.417303	0.428323	0.440408	0.295837	0.384428	0.268389	0.410838	0.209564	0.322237	0.418868
P60866_K_4_Ac	Ac	P60866_K_4	RPS20_K_4	P60866	6224	RPS20	K	4	1	____________MAFKDTGKTPVEPEVAIHR	52099000	0.60412	0.813027	0.781264	1.15965	0.638894	0.91385	0.682106	0.865741	0.675015	0.959072	0.73177	0.825484	0.673063	1.07792	0.7154	0.977875	0.899984	1.24732	0.795518	0.815933
P60866_K_8_Ac	Ac	P60866_K_8	RPS20_K_8	P60866	6224	RPS20	K	8	1	________MAFKDTGKTPVEPEVAIHRIRIT	298170000	0.386493	0.522873	0.38149	0.436162	0.556558	0.442212	0.328731	0.554885	0.274491	0.463431	0.56548	0.573252	0.450061	0.472182	0.334126	0.426733	0.318659	0.493826	0.435702	0.362122
P61326_K_16_Ac	Ac	P61326_K_16	MAGOH_K_16	P61326	4116	MAGOH	K	16	1	MESDFYLRYYVGHKGKFGHEFLEFEFRPDGK	452650000	0.596287	0.435314	0.560726	0.368163	0.627453	0.320811	0.481063	0.364017	0.47227	0.293808	0.437164	0.389462	0.556736	0.436837	0.4975	0.380292	0.783671	0.413309	0.504871	0.422309
P61956_K_42_Ac	Ac	P61956_K_42	SUMO2_K_42	P61956	6613	SUMO2	K	42	1	GSVVQFKIKRHTPLSKLMKAYCERQGLSMRQ	272350000	0.319072		0.257226		0.326955		0.293287		0.382713		0.262821		0.368664		0.300216		0.334558		0.313212
V9GYQ5_K_6_Ac	Ac	V9GYQ5_K_6	NA_K_6	V9GYQ5			K	6	0.985942	__________MATEEKKPETEAARAQPTPSS	40114000	0.736984		0.630306		0.595607		0.463837		0.548682		0.491767		0.581491		0.444607		0.482795		0.608962
Q5JR95_K_108_Ac	Ac	Q5JR95_K_108	NA_K_108	Q5JR95			K	108	1	YESHYALPLGRKKGAKLTPEEEEILNKKRSK	1214900000	2.01303	1.65538	2.08587	1.53316	2.34783	1.55426	2.07059	1.57246	2.19921	1.52795	2.23997	1.86242	2.09856	1.59472	2.14333	1.85275	2.10091	2.11484	2.38541	1.65848
P62280_K_45_Ac	Ac	P62280_K_45	RPS11_K_45	P62280	6205	RPS11	K	45	1	KEKLPRYYKNIGLGFKTPKEAIEGTYIDKKC	256420000	0.599372		0.687083		0.68846		0.681172		0.827755		0.739234		0.640307		0.745667		0.75067		0.729283
P62328_K_4_Ac	Ac	P62328_K_4	TMSB4X_K_4	P62328	7114	TMSB4X	K	4	1	____________MSDKPDMAEIEKFDKSKLK	175820000	0.602622	1.43252	0.641491	1.68879	0.667025	1.42091	0.776162	1.71737	0.616013	1.69898	0.706829	1.99667	0.630364	1.90257	0.685189	2.0637	0.6002	1.62655	0.591431	1.68404
P62805_K_78_Ac	Ac	P62805_K_78	H4C9_K_78	P62805	8294	H4C9	K	78	1	LENVIRDAVTYTEHAKRKTVTAMDVVYALKR	71667000	0.44987		0.421378		0.414959		0.42161		0.453154		0.446262		0.440307		0.457863		0.546676		0.448164
P62805_K_9_Ac	Ac	P62805_K_9	H4C9_K_9	P62805	8294	H4C9	K	9	1	_______MSGRGKGGKGLGKGGAKRHRKVLR	2558200000	0.230701	1.56523	0.427133	1.79612	0.401984	1.50311	0.485529	1.88743	0.360955	1.42628	0.488369	1.62195	0.338952	1.66785	0.553021	1.85443	0.427957	1.74184	0.426641	1.43988
P62805_K_13_Ac	Ac	P62805_K_13	H4C9_K_13	P62805	8294	H4C9	K	13	1	___MSGRGKGGKGLGKGGAKRHRKVLRDNIQ	96200000000	4.37455	4.96214	4.29278	4.99983	5.71993	4.5321	4.33755	5.23416	5.28496	4.19229	4.40267	4.48378	4.64454	4.96984	4.29266	5.41599	5.24063	5.3216	5.07561	5.0999
P62805_K_17_Ac	Ac	P62805_K_17	H4C9_K_17	P62805	8294	H4C9	K	17	1	SGRGKGGKGLGKGGAKRHRKVLRDNIQGITK	93600000000	4.14378	2.57958	3.86563	2.50824	5.31793	2.2825	3.85195	2.60571	4.92405	2.05557	3.91431	2.21598	4.30553	2.58346	3.73951	2.61774	4.81275	2.87343	4.64897	2.78039
P62861_K_51_Ac	Ac	P62861_K_51	NA_K_51	P62861			K	51	1	MQYNRRFVNVVPTFGKKKGPNANS_______	700730000	1.62576	0.29644	1.45623	0.382179	1.64862	0.407577	1.61989	0.36641	1.62442	0.424873	1.83702	0.276648	1.7536	0.436233	1.63802	0.3289	1.53757	0.309138	1.72401	0.378
Q5VVC8_K_74_Ac	Ac	Q5VVC8_K_74	NA_K_74	Q5VVC8			K	74	1	VHCTVRGAKAEEILEKGLKVREYELRKNNFS	67265000	0.566067	1.09313	0.619478	1.0359	0.6424	0.977476	0.658134	1.02446	0.530402	1.08742	0.68259	1.11803	0.724994	1.07036	0.548402	1.00283	0.579946	1.098	0.532347	1.11237
P62937_K_82_Ac	Ac	P62937_K_82	PPIA_K_82	P62937	5478	PPIA	K	82	1	FTRHNGTGGKSIYGEKFEDENFILKHTGPGI	95681000	0.749055		0.639278		0.769732		0.609069		0.674614		0.697062		0.744488		0.695234		0.626376		0.845889
P62987_K_88_Ac	Ac	P62987_K_88	UBA52_K_88	P62987	7311	UBA52	K	88	1	LRGGIIEPSLRQLAQKYNCDKMICRKCYARL	58733000	0.438578	1.64965	0.67234	1.7734	0.542972	1.37475	0.56987	1.63343	0.557646	1.56345	0.561069	1.65331	0.523168	1.57123	0.651523	1.77269	0.600659	1.82084	0.55262	1.96499
P63104_K_9_Ac	Ac	P63104_K_9	YWHAZ_K_9	P63104	7534	YWHAZ	K	9	1	_______MDKNELVQKAKLAEQAERYDDMAA	43228000	0.970725		0.918262		1.52154		0.961641		0.854079		1.04175		1.02962		0.851979		0.890276		1.19472
A0A7I2V659_K_176_Ac	Ac	A0A7I2V659_K_176	NA_K_176	A0A7I2V659			K	176	1	QKRYEEIVKEVSTYIKKIGYNPDTVAFVPIS	593780000	1.13907	0.601218	0.877419	1.08443	0.787556	1.56772	0.863661	0.760669	1.46999	1.33784	1.00441	0.676623	1.03709	1.27729	1.01419	1.15935	1.00822	0.752348	0.660392	0.783512
A0A7I2V659_K_41_Ac	Ac	A0A7I2V659_K_41	NA_K_41	A0A7I2V659			K	41	1	HLIYKCGGIDKRTIEKFEKEAAEGSFKYAWV;HLIYKCGGIDKRTIEKFEKEAAEMGKGSFKY	88286000	0.322502		0.332765		0.374637		0.338596		0.37726		0.281196		0.344126		0.304797		0.34406		0.371515
P68431_K_80_Ac	Ac	P68431_K_80	H3C1_K_80	P68431	8350	H3C1	K	80	1	KLPFQRLVREIAQDFKTDLRFQSAAIGALQE;KLPFQRLVREIAQDFKTDLRFQSSAVMALQE	81664000	1.48803		1.1666		1.37151		1.30827		1.16769		1.5536		1.41083		1.07628		1.20064		1.24693
P68431_K_19_Ac	Ac	P68431_K_19	H3C1_K_19	P68431	8350	H3C1	K	19	1	TKQTARKSTGGKAPRKQLATKAARKSAPATG;TKQTARKSTGGKAPRKQLATKAARKSAPSTG	764410000		0.376295		0.254696		0.264999		0.474108		0.306445		0.422202		0.320362		0.196389		0.211438		0.335665
P68431_K_24_Ac	Ac	P68431_K_24	H3C1_K_24	P68431	8350	H3C1	K	24	1	RKSTGGKAPRKQLATKAARKSAPATGGVKKP;RKSTGGKAPRKQLATKAARKSAPSTGGVKKP	11600000000	0.417657	0.946007	0.761566	0.946074	1.08404	1.19493	0.735879	1.10134	0.847874	1.21607	1.0205	1.01446	1.16279	1.03459	0.703101	0.691462	1.32283	0.636413	0.636803	1.08584
P68431_K_10_Ac	Ac	P68431_K_10	H3C1_K_10	P68431	8350	H3C1	K	10	1	______MARTKQTARKSTGGKAPRKQLATKA	18567000	0.732117		0.762111		0.835447		0.734889		0.731291		0.698189		0.782013		0.773062		0.752032		0.82749
P68431_K_15_Ac	Ac	P68431_K_15	H3C1_K_15	P68431	8350	H3C1	K	15	1	_MARTKQTARKSTGGKAPRKQLATKAARKSA	18567000	0.732117		0.762111		0.835447		0.734889		0.731291		0.698189		0.782013		0.773062		0.752032		0.82749
P78347_K_450_Ac	Ac	P78347_K_450	GTF2I_K_450	P78347	2969	GTF2I	K	450	1	KHELLNSTREDLQLDKPASGVKEEWYARITK	84618000	0.593232	0.420429	0.680631	0.39169	0.715178	0.282269	0.62056	0.50778	0.583986	0.373774	0.647735	0.535329	0.639191	0.341466	0.657625	0.377063	0.52107	0.358835	0.720639	0.566032
P82979_K_88_Ac	Ac	P82979_K_88	SARNP_K_88	P82979	84324	SARNP	K	88	1	KEEEPPEKTVDVAAEKKVVKITSEIPQTERM	310020000	3.13936	0.423096	2.55302	0.400634	2.56583	0.393572	2.20007	0.251836	2.80813	0.322446	1.85499	0.222634	2.54525	0.408445	2.14107	0.333049	2.50028	0.437606	2.26495	0.298923
P83731_K_93_Ac	Ac	P83731_K_93	RPL24_K_93	P83731	6152	RPL24	K	93	1	FQRAITGASLADIMAKRNQKPEVRKAQREQA	41334000	0.413239		0.42904		0.367539		0.481456		0.357208		0.518423		0.518965		0.482065		0.502526		0.433116
Q02878_K_5_Ac	Ac	Q02878_K_5	RPL6_K_5	Q02878	6128	RPL6	K	5	0.999975	___________MAGEKVEKPDTKEKKPEAKK	269020000	1.68372	1.79612	1.57749	1.63104	1.99361	1.69803	1.59866	2.03212	1.90888	1.70871	1.5842	2.02875	1.67389	1.59736	1.42028	2.06233	1.79227	1.76032	1.8357	1.95017
E9PNS2_K_4_Ac	Ac	E9PNS2_K_4	NA_K_4	E9PNS2			K	4	1	____________MADKEAAFDDAVEERVINE	97062000	1.32207	0.542758	1.21642	0.4197	1.67292	0.452404	1.16252	0.641343	0.971515	0.484372	1.29179	0.74467	1.5088	0.453671	1.16496	0.477459	0.862485	0.404559	1.54992	0.55383
A0A669KB12_K_1516_Ac	Ac	A0A669KB12_K_1516	NA_K_1516	A0A669KB12			K	1516	1	RKREENTSNESTDVTKGDSKNAKKKNNKKTS	138920000		0.245367		0.40677		0.303824		0.581966		0.361688		0.680571		0.482153		0.614433		0.654033		0.407976
A0A669KB12_K_1520_Ac	Ac	A0A669KB12_K_1520	NA_K_1520	A0A669KB12			K	1520	1	ENTSNESTDVTKGDSKNAKKKNNKKTSKNKS	138920000		0.245367		0.40677		0.303824		0.581966		0.361688		0.680571		0.482153		0.614433		0.654033		0.407976
A0A669KB12_K_1711_Ac	Ac	A0A669KB12_K_1711	NA_K_1711	A0A669KB12			K	1711	1	HTQGQDRFVYTCNECKHHVETRWHCTVCEDY;HTQSQDRFVYTCNECKHHVETRWHCTVCEDY	1550300000	1.25875	2.30127	1.44465	2.51616	1.23993	2.52145	1.29043	2.31865	1.49305	2.60116	1.42359	2.39186	1.1923	2.70083	1.28466	2.92852	1.25738	2.81304	1.23853	2.69651
A0A669KB12_K_1557_Ac	Ac	A0A669KB12_K_1557	NA_K_1557	A0A669KB12			K	1557	1	KKKPGMPNVSNDLSQKLYATMEKHKEVFFVI	96776000	0.590297		0.649169		0.567144		0.627585		0.576176		0.676645		0.593608		0.600789		0.497206		0.573258
A0A669KB12_K_1564_Ac	Ac	A0A669KB12_K_1564	NA_K_1564	A0A669KB12			K	1564	1	NVSNDLSQKLYATMEKHKEVFFVIRLIAGPA	113930000	0.681664		0.829903		0.967332		0.997141		0.922581		0.869641		0.731777		1.10478		0.945796		0.729161
A0A669KB12_K_1797_Ac	Ac	A0A669KB12_K_1797	NA_K_1797	A0A669KB12			K	1797	1	ACQCRNANCSLPSCQKMKRVVQHTKGCKRKT	83310000		0.56447		0.684359		0.539152		0.601544		0.687364		0.630145		0.678014		0.628367		0.675023		0.605707
Q13263_K_31_Ac	Ac	Q13263_K_31	TRIM28_K_31	Q13263	10155	TRIM28	K	31	1	ASGSPGPGEGSAGGEKRSTAPSAAASASASA	90340000	0.242621		0.178095		0.227091		0.114392		0.0924671		0.204298		0.180259		0.0508934		0.158815		0.127897
A0A7P0Z4K4_K_461_Ac	Ac	A0A7P0Z4K4_K_461	NA_K_461	A0A7P0Z4K4			K	461	1	QAGSQGPQTFRQGVGKYINPAATKRAAEEEP	79444000	0.292685		0.30956		0.278262		0.291642		0.279224		0.301744		0.270454		0.187514		0.366815		0.343865
A0A2R8Y857_K_252_Ac	Ac	A0A2R8Y857_K_252	NA_K_252	A0A2R8Y857			K	252	1	GAAPAPPGKTGPAVAKAQAGKREEDSQSSSE	39061000		0.344304		1.21209		0.4243		0.448795		0.465141		0.399547		0.411217		0.470531		0.525265		0.420256
Q13442_K_172_Ac	Ac	Q13442_K_172	PDAP1_K_172	Q13442	11333	PDAP1	K	172	1	KEEERKAKDDATLSGKRMQSLSLNK______	61140000	1.80053		1.85671		1.43895		1.44188		1.70067		1.20975		1.42393		1.17711		1.40492		1.43223
Q13769_K_24_Ac	Ac	Q13769_K_24	THOC5_K_24	Q13769	8563	THOC5	K	24	1	RKPKVIRSDGAPAEGKRNRSDTEQEGKYYSE	20484000	0.529241	0.889543	0.581734	1.12389	0.542693	0.985535	0.530016	0.95863	0.512491	0.991282	0.500897	0.943054	0.516022	1.20211	0.530302	1.11244	0.532535	1.25717	0.492825	0.951736
Q15424_K_294_Ac	Ac	Q15424_K_294	SAFB_K_294	Q15424	6294	SAFB	K	294	1	AHAQSSKADSLLAVVKREPAEQPGDGERTDC	71252000	0.0548665		0.0708023		0.0659003		0.0756806		0.0593485		0.0483992		0.0789607		0.0622813		0.0938496		0.0557567
Q15424_K_805_Ac	Ac	Q15424_K_805	SAFB_K_805	Q15424	6294	SAFB	K	805	1	HGRDSRDGWGGYGSDKRMSEGRGLPPPPRRD	120790000	1.57634	2.38316	1.56336	1.94393	1.94774	2.06072	1.32776	1.9044	1.55741	1.60649	1.62643	2.30433	3.4501	2.02561	1.11434	2.02789	1.4342	2.20188	1.63637	2.27746
Q14247_K_87_Ac	Ac	Q14247_K_87	CTTN_K_87	Q14247	2017	CTTN	K	87	1	KELETGPKASHGYGGKFGVEQDRMDKSAVGH	138180000	0.0693749		0.0962475		0.0729968		0.0528783		0.0851922		0.0767802		0.103454		0.044947		0.0688468		0.0878381
Q14247_K_161_Ac	Ac	Q14247_K_161	CTTN_K_161	Q14247	2017	CTTN	K	161	1	EKHASQKDYSSGFGGKYGVQADRVDKSAVGF	27520000		1.09251		1.311		1.07277		1.16538		1.05599		1.20044		1.06126		1.29767		1.18084		1.12835
Q14247_K_124_Ac	Ac	Q14247_K_124	CTTN_K_124	Q14247	2017	CTTN	K	124	1	SKHCSQVDSVRGFGGKFGVQMDRVDQSAVGF	101270000	1.98982		1.99393		1.96588		2.02145		1.86021		1.79684		1.88883		1.92759		1.94477		1.86191
Q14247_K_235_Ac	Ac	Q14247_K_235	CTTN_K_235	Q14247	2017	CTTN	K	235	1	EKHESQKDYVKGFGGKFGVQTDRQDKCALGW	258500000	2.07623		1.96346		2.08273		1.64326		2.06525		1.52285		1.66679		1.71643		1.66274		1.86295
Q14247_K_198_Ac	Ac	Q14247_K_198	CTTN_K_198	Q14247	2017	CTTN	K	198	1	EKHESQRDYSKGFGGKYGIDKDKVDKSAVGF	203220000	1.13773		1.32253		0.978075		1.21804		1.20834		1.03007		1.13741		1.1036		1.24358		0.89284
Q14247_K_309_Ac	Ac	Q14247_K_309	CTTN_K_309	Q14247	2017	CTTN	K	309	1	AKHESQQDYSKGFGGKYGVQKDRMDKNASTF	133920000	0.463887		0.503812		0.529961		0.665346		0.527593		0.48734		0.496934		0.492036		0.587278		0.615558
Q14247_K_272_Ac	Ac	Q14247_K_272	CTTN_K_272	Q14247	2017	CTTN	K	272	1	QLHESQKDYKTGFGGKFGVQSERQDSAAVGF	45783000	0.902211		1.02802		1.00812		1.15065		0.955142		0.902144		1.01468		0.931047		1.03752		1.04727
B0S8I6_K_60_Ac	Ac	B0S8I6_K_60	NA_K_60	B0S8I6			K	60	1	EKQLAKKEQSKELQMKLEKLREKERKKEAKR	56050000	1.54055		1.08325		1.36401		1.01345		1.37665		1.11645		1.23838		1.02425		1.17869		0.958832
C9JAM8_K_143_Ac	Ac	C9JAM8_K_143	NA_K_143	C9JAM8			K	143	1	GCTVVNIGASDLKEGKPHLVLGLLWQIIKVG	559850000	0.351495	0.565608	0.250076	0.645842	0.53195	0.676238	0.383532	0.655098	0.268521	0.61806	0.245949	0.647568	0.332502	0.520873	0.381537	0.436635	0.248603	0.380698	0.326525	0.535097
Q14814_K_511_Ac	Ac	Q14814_K_511	MEF2D_K_511	Q14814	4209	MEF2D	K	511	1	LLRPAPEPEAEGSAVKRMRLDTWTLK_____	423830000	1.27991	0.734813	1.10272	1.10804	0.448166	1.32886	0.733263	0.731999	1.19557	0.949038	0.676106	0.820417	0.834668	1.04754	0.6709	0.870785	0.874267	0.54226	0.603286	0.667752
A0A0C4DGG9_K_1695_Ac	Ac	A0A0C4DGG9_K_1695	NA_K_1695	A0A0C4DGG9			K	1695	1	IVVEDKEEKKEEEEKKEVMLQNGETPKDLND	47784000		0.500004		0.433445		0.500308		0.65792		0.343046		0.686906		0.352331		0.492078		0.354104		0.494405
Q14847_K_121_Ac	Ac	Q14847_K_121	LASP1_K_121	Q14847	3927	LASP1	K	121	1	ELQRIKKTQDQISNIKYHEEFEKSRMGPSGG	73988000	0.784876		0.624432		0.63504		0.570243		0.624676		0.523829		0.672353		0.454896		0.575465		0.565829
A0A087WYT3_K_37_Ac	Ac	A0A087WYT3_K_37	PTGES3_K_37	A0A087WYT3	10728	PTGES3	K	37	1	EFCVEDSKDVNVNFEKSKLTFSCLGGSDNFK	1087700000	0.354205	0.974453	0.317817	0.798732	0.429016	0.779633	0.403841	0.981852	0.268855	0.798229	0.358878	0.900294	0.334343	0.927731	0.377087	1.00381	0.311581	1.14453	0.412252	0.783493
A0A7I2V4J2_K_464_Ac	Ac	A0A7I2V4J2_K_464	NA_K_464	A0A7I2V4J2			K	464	1	PAFNRAAPGAEFAPNKRRRY___________	60754000	0.272767		0.361026		0.505126		0.349545		0.344682		0.301744		0.348257		0.503527		0.337741		0.426919
A0A7I2V4J2_K_198_Ac	Ac	A0A7I2V4J2_K_198	NA_K_198	A0A7I2V4J2			K	198	1	DRGRPSGKGIVEFSGKPAARKALDRCSEGSF	295930000	1.59955	1.08285	1.69311	1.10207	1.75695	1.19199	1.43129	1.12762	1.70602	1.21373	1.69672	1.14859	1.77245	1.18453	1.58148	1.03616	1.51879	0.972839	1.69209	1.07109
A0A7I2V4J2_K_11_Ac	Ac	A0A7I2V4J2_K_11	NA_K_11	A0A7I2V4J2			K	11	1	_____MQSNKTFNLEKQNHTPRKHHQHHHQQ	142350000	0.702555	0.311381	0.800978	0.320453	0.756198	0.317753	0.663179	0.317001	0.795244	0.296735	0.705849	0.307792	0.795767	0.359262	0.795312	0.314301	0.86912	0.38304	0.872133	0.352638
Q15417_K_23_Ac	Ac	Q15417_K_23	CNN3_K_23	Q15417	1266	CNN3	K	23	1	PSYGLSAEVKNKIASKYDHQAEEDLRNWIEE	36414000	0.78916		0.706678		0.826466		0.742904		0.771446		0.823531		0.796216		0.718554		0.696385		0.898689
Q15459_K_486_Ac	Ac	Q15459_K_486	SF3A1_K_486	Q15459	10291	SF3A1	K	486	1	ERRTDIFGVEETAIGKKIGEEEIQKPEEKVT	37779000		0.659528		0.634181		0.79696		0.69604		0.630355		0.764265		0.654227		0.619325		0.661703		0.599137
E7EWM1_K_785_Ac	Ac	E7EWM1_K_785	NA_K_785	E7EWM1			K	785	1	DSKTDPASNTKLIAMKTEKEEMSFEPGDQPG	268420000	1.90569	0.26777	1.93448	0.201986	2.0504	0.26264	1.87502	0.221843	1.67923	0.246908	1.81067	0.263354	1.78564	0.230178	1.75323	0.204139	1.7933	0.245317	1.72644	0.230836
E7EWM1_K_780_Ac	Ac	E7EWM1_K_780	NA_K_780	E7EWM1			K	780	1	KLERLDSKTDPASNTKLIAMKTEKEEMSFEP	1557600000	4.49443	2.06497	4.48482	1.84653	4.34618	1.91324	4.18466	1.98689	4.58205	2.01356	4.1709	2.02689	4.31909	1.98195	4.19531	2.19738	4.1138	2.54278	3.8816	2.11084
Q15648_K_1309_Ac	Ac	Q15648_K_1309	MED1_K_1309	Q15648	5469	MED1	K	1309	1	SPSRNKKPSLTAVIDKLKHGVVTSGPGGEDP	175990000	0.531008	0.807748	0.51893	1.14337	0.331577	1.17983	0.502513	0.881657	0.540888	1.22514	0.64713	0.845836	0.474164	1.03486	0.569601	0.839825	0.401036	0.908719	0.440666	0.797259
Q15818_K_242_Ac	Ac	Q15818_K_242	NPTX1_K_242	Q15818	4884	NPTX1	K	242	1	KFQLTFPLRTNYMYAKVKKSLPEMYAFTVCM	513990000	4.43026		3.30807		0.921306		3.38278		3.04929		2.49738		2.23335		3.86325		3.83696		1.47382
H7C3D3_K_96_Ac	Ac	H7C3D3_K_96	NA_K_96	H7C3D3			K	96	1	PKFSPVTPKFTPVASKFSPGAPGGSGSQPNQ	41832000		0.864715		0.66561		0.636941		0.781552		0.621746		0.740244		0.737503		0.710543		0.82292		0.779855
H0Y7Y8_K_304_Ac	Ac	H0Y7Y8_K_304	NA_K_304	H0Y7Y8			K	304	1	LRTTGFYSGFSEVAEKRIKLLNNSDERLQNS	160260000	0.77643	1.90488	0.751164	1.67266	0.698959	1.61104	0.757347	1.71262	0.694766	1.50977	1.05434	1.61616	0.986534	1.23913	0.861724	1.10195	0.728563	1.22585	0.761376	1.72966
Q5FYA8_K_439_Ac	Ac	Q5FYA8_K_439	ARSH_K_439	Q5FYA8	347527	ARSH	K	439	0.999375	FHYCGVYLHTVRWHQKDCATVWKAHYVTPKF	33028000		0.469431		0.493246		0.463087		0.489631		0.632977		0.500944		0.480789		0.487421		0.433748		0.450741
Q5QNW6_K_21_Ac	Ac	Q5QNW6_K_21	H2BC18_K_21	Q5QNW6	440689	H2BC18	K	21	1	KSAPAPKKGSKKAVTKVQKKDGKKRKRSRKE	115920000		6.00416		3.93297		3.59655		5.05618		4.08302		4.91006		3.38224		4.41352		3.6476		4.89693
Q5QNW6_K_24_Ac	Ac	Q5QNW6_K_24	H2BC18_K_24	Q5QNW6	440689	H2BC18	K	24	1	PAPKKGSKKAVTKVQKKDGKKRKRSRKESYS	115920000		6.00416		3.93297		3.59655		5.05618		4.08302		4.91006		3.38224		4.41352		3.6476		4.89693
Q5QNW6_K_6_Ac	Ac	Q5QNW6_K_6	H2BC18_K_6	Q5QNW6	440689	H2BC18	K	6	1	__________MPDPAKSAPAPKKGSKKAVTK	274710000	0.206695	0.227273	0.181926	0.268916	0.211151	0.252126	0.290503	0.377825	0.169264	0.264847	0.232016	0.293166	0.187898	0.224231	0.208305	0.293145	0.222553	0.375462	0.230574	0.337757
Q5T4F7_K_231_Ac	Ac	Q5T4F7_K_231	SFRP5_K_231	Q5T4F7	6425	SFRP5	K	231	1	GDRKLIGAQKKKKLLKPGPLKRKDTKRLVLH	38241000		0.893516		1.15308		0.771951		0.891339		0.73835		0.929842		0.857153		0.808923		0.816789		0.725358
Q5T4F7_K_236_Ac	Ac	Q5T4F7_K_236	SFRP5_K_236	Q5T4F7	6425	SFRP5	K	236	1	IGAQKKKKLLKPGPLKRKDTKRLVLHMKNGA	38241000		0.893516		1.15308		0.771951		0.891339		0.73835		0.929842		0.857153		0.808923		0.816789		0.725358
Q5T8P6_K_709_Ac	Ac	Q5T8P6_K_709	RBM26_K_709	Q5T8P6	64062	RBM26	K	709	1	LTKTVYNPAALKAAQKTLLVSTSAVDNNEAQ	39633000	0.98293		0.811057		0.579614		0.782141		0.696489		0.926906		0.882353		0.673923		0.757574		0.672559
J3KTC2_K_63_Ac	Ac	J3KTC2_K_63	NA_K_63	J3KTC2			K	63	1	ETVCKRELRSQETPEKPRSSVDTPPRLSTPQ	11922000	0.858752		0.676426		0.664967		0.505334		0.625947		0.560253		0.619378		0.481615		0.638396		0.698543
Q6FIF0_K_204_Ac	Ac	Q6FIF0_K_204	ZFAND6_K_204	Q6FIF0	54469	ZFAND6	K	204	1	AAEKIRKENPVVVGEKIQKI___________	75239000	1.88963		1.74588		1.69367		1.61159		1.53356		1.53892		1.79564		1.57962		1.56316		1.78311
A0A590UJS4_K_1082_Ac	Ac	A0A590UJS4_K_1082	NA_K_1082	A0A590UJS4			K	1082	1	ERVKMNKRKRSTVNEKPKYAEISSDEDNDSD	151710000	0.808628		1.24468		1.12789		1.52008		1.10768		1.52141		1.18179		1.61967		1.51033		1.38315
K7EJY5_K_17_Ac	Ac	K7EJY5_K_17	NA_K_17	K7EJY5			K	17	1	QAGDSAKMRRYDRGLKTLENLLASIRKGNAI	114040000		0.0318432		0.0316513		0.0193219		0.0408067		0.0250462		0.0233131		0.0283475		0.0254298		0.0227245		0.0529583
Q6PKX4_K_58_Ac	Ac	Q6PKX4_K_58	DOK6_K_58	Q6PKX4	220164	DOK6	K	58	1	EKFPDEKAAYFRNFHKVTELHNIKNITRLPR	75651000	1.00451		0.774556		0.585195		0.613385		0.633004		0.874018		1.07308		0.564062		0.66207		0.471979
Q6PKX4_K_66_Ac	Ac	Q6PKX4_K_66	DOK6_K_66	Q6PKX4	220164	DOK6	K	66	1	AYFRNFHKVTELHNIKNITRLPRETKKHAVA	75651000	1.00451		0.774556		0.585195		0.613385		0.633004		0.874018		1.07308		0.564062		0.66207		0.471979
Q6ZMU5_K_317_Ac	Ac	Q6ZMU5_K_317	TRIM72_K_317	Q6ZMU5	493829	TRIM72	K	317	1	LVVSSSGRRVECSEQKAPPAGEDPRQFDKAV	95937000	0.34495	0.267658	0.282678	0.2967	0.265495	0.330984	0.230003	0.326736	0.218148	0.33685	0.318453	0.302824	0.299094	0.395679	0.209751	0.316375	0.246338	0.368182	0.265479	0.390006
Q6ZU65_K_1148_Ac	Ac	Q6ZU65_K_1148	UBN2_K_1148	Q6ZU65	254048	UBN2	K	1148	1	RTSGLPPTKNLQAPSKLTNSSSTGTVGKNSL	167560000	0.706988	0.385901	0.498024	0.520532	0.448305	0.535075	0.482072	0.425234	0.492171	0.393005	0.59158	0.453462	0.544996	0.436054	0.428628	0.474896	0.624634	0.493963	0.474235	0.39507
A0A0C4DG89_K_271_Ac	Ac	A0A0C4DG89_K_271	DDX46_K_271	A0A0C4DG89	9879	DDX46	K	271	1	KSGPTVTKVVTVVTTKKAVVDSDKKKGELME	43503000	1.18801		0.90946		1.0553		0.973001		1.01627		0.947273		1.13727		0.952058		0.963912		0.873591
Q7Z6W7_K_21_Ac	Ac	Q7Z6W7_K_21	DNAJB7_K_21	Q7Z6W7	150353	DNAJB7	K	21	1	EVLGLQRYASPEDIKKAYHKVALKWHPDKNP	112770000	0.255381	0.294388	0.244577	0.195784	0.241532	0.228326	0.235945	0.252139	0.17582	0.204094	0.205866	0.211183	0.25183	0.201497	0.232959	0.223083	0.208143	0.184061	0.287401	0.188859
Q7Z6W7_K_25_Ac	Ac	Q7Z6W7_K_25	DNAJB7_K_25	Q7Z6W7	150353	DNAJB7	K	25	1	LQRYASPEDIKKAYHKVALKWHPDKNPENKE	112770000	0.255381	0.294388	0.244577	0.195784	0.241532	0.228326	0.235945	0.252139	0.17582	0.204094	0.205866	0.211183	0.25183	0.201497	0.232959	0.223083	0.208143	0.184061	0.287401	0.188859
Q86UU0_K_36_Ac	Ac	Q86UU0_K_36	BCL9L_K_36	Q86UU0	283149	BCL9L	K	36	1	SPPLSPRGHCPPAPAKPMHPENKLTNHGKTG	1346900000	1.33887	1.45851	1.27035	1.47594	1.69121	1.408	1.31625	1.52343	1.67407	1.56022	1.66421	1.48027	1.34942	1.48721	1.68058	1.65894	1.42232	1.45456	1.47896	1.52009
Q86UU0_K_43_Ac	Ac	Q86UU0_K_43	BCL9L_K_43	Q86UU0	283149	BCL9L	K	43	1	GHCPPAPAKPMHPENKLTNHGKTGNGGAQSQ	1346900000	1.33887	1.45851	1.27035	1.47594	1.69121	1.408	1.31625	1.52343	1.67407	1.56022	1.66421	1.48027	1.34942	1.48721	1.68058	1.65894	1.42232	1.45456	1.47896	1.52009
Q86UU0_K_108_Ac	Ac	Q86UU0_K_108	BCL9L_K_108	Q86UU0	283149	BCL9L	K	108	1	SLKNPQAGVPPFSSLKGKVKRDRSVSVDSGE	58027000	0.271734		0.23615		0.23344		0.212104		0.199133		0.307232		0.223538		0.223477		0.232118		0.254162
Q86UU0_K_110_Ac	Ac	Q86UU0_K_110	BCL9L_K_110	Q86UU0	283149	BCL9L	K	110	1	KNPQAGVPPFSSLKGKVKRDRSVSVDSGEQR	58027000	0.271734		0.23615		0.23344		0.212104		0.199133		0.307232		0.223538		0.223477		0.232118		0.254162
Q86V81_K_86_Ac	Ac	Q86V81_K_86	ALYREF_K_86	Q86V81	10189	ALYREF	K	86	1	RNRPAPYSRPKQLPDKWQHDLFDSGFGGGAG	40030000		0.541471		0.555879		0.509009		0.598972		0.512649		0.600103		0.492235		0.500102		0.504849		0.537463
Q8IU60_K_182_Ac	Ac	Q8IU60_K_182	DCP2_K_182	Q8IU60	167227	DCP2	K	182	0.869547	INDQLARLYIIPGIPKDTKFNPKTRREIRNI	1111300000		0.649866		0.185105		0.274398		1.01958		0.269997		0.969575		0.163785		0.244454		0.18052		0.361672
Q8IY81_K_233_Ac	Ac	Q8IY81_K_233	FTSJ3_K_233	Q8IY81	117246	FTSJ3	K	233	1	KEVEVQAKTVTELVTKKKPKAEGYAEGDLTL	223000000	1.16189	2.31712	1.19551	2.19059	1.25628	2.59525	1.03924	1.82741	1.18804	2.646	1.19682	1.84053	1.19309	2.66149	1.10672	2.45452	1.08341	3.02891	1.16594	2.15838
Q8N5C1_K_206_Ac	Ac	Q8N5C1_K_206	CALHM5_K_206	Q8N5C1	254228	CALHM5	K	206	1	SFFSLLTTCYARCRSKVSYLQLSFWKTYAQK	141160000	0.770829		0.711956		0.605234		0.634536		0.715002		0.675289		0.672961		0.610609		0.601641		0.611913
Q8N5C1_K_216_Ac	Ac	Q8N5C1_K_216	CALHM5_K_216	Q8N5C1	254228	CALHM5	K	216	1	ARCRSKVSYLQLSFWKTYAQKEKEQLENTFL	141160000	0.770829		0.711956		0.605234		0.634536		0.715002		0.675289		0.672961		0.610609		0.601641		0.611913
Q8N8S7_K_461_Ac	Ac	Q8N8S7_K_461	ENAH_K_461	Q8N8S7	55740	ENAH	K	461	1	EEMSALLARRRRIAEKGSTIETEQKEDKGED	177380000	1.0098	0.5189	1.4534	0.536768	1.34129	0.431699	1.21399	0.529609	0.858845	0.460105	1.05204	0.520275	1.0749	0.5179	1.2168	0.509046	1.05945	0.735491	2.18163	0.765073
A0A6I8PRS5_K_127_Ac	Ac	A0A6I8PRS5_K_127	NA_K_127	A0A6I8PRS5			K	127	0.999917	SGIGHEASLKRKAEEKLESYRKKIHMKNQAE	44891000	1.06423		1.1176		1.16265		1.21023		0.956714		1.14981		0.990216		1.23693		1.16471		1.13964
E9PHG3_K_269_Ac	Ac	E9PHG3_K_269	SMYD1_K_269	E9PHG3	150572	SMYD1	K	269	1	KKQYYFDCTCEHCQKKLKDDLFLGVKDNPKP	241830000	2.85542	3.09367	3.00299	1.93771	2.91551	2.02845	2.63336	2.31507	2.29253	2.05462	2.86439	2.25892	2.93702	1.54974	2.23927	1.7694	1.43076	0.871171	4.09232	2.68086
E9PHG3_K_271_Ac	Ac	E9PHG3_K_271	SMYD1_K_271	E9PHG3	150572	SMYD1	K	271	1	QYYFDCTCEHCQKKLKDDLFLGVKDNPKPSQ	241830000	2.85542	3.09367	3.00299	1.93771	2.91551	2.02845	2.63336	2.31507	2.29253	2.05462	2.86439	2.25892	2.93702	1.54974	2.23927	1.7694	1.43076	0.871171	4.09232	2.68086
Q8NBT0_K_390_Ac	Ac	Q8NBT0_K_390	POC1A_K_390	Q8NBT0	25886	POC1A	K	390	1	QTVSILEQRLTLTEDKLKQCLENQQLIMQRA	90718000	0.56406		0.647484		0.401408		0.538611		0.443989		0.625783		0.363635		0.561865		0.525266		0.820321
Q8NBT0_K_392_Ac	Ac	Q8NBT0_K_392	POC1A_K_392	Q8NBT0	25886	POC1A	K	392	1	VSILEQRLTLTEDKLKQCLENQQLIMQRATP	90718000	0.56406		0.647484		0.401408		0.538611		0.443989		0.625783		0.363635		0.561865		0.525266		0.820321
Q8NC51_K_102_Ac	Ac	Q8NC51_K_102	SERBP1_K_102	Q8NC51	26135	SERBP1	K	102	1	GVVDKKEETQPPVALKKEGIRRVGRRPDQQL	31077000		0.938098		0.799389		0.663894		0.761045		0.697702		0.664662		0.619463		0.757727		0.697874		0.803653
Q8NC51_K_140_Ac	Ac	Q8NC51_K_140	SERBP1_K_140	Q8NC51	26135	SERBP1	K	140	1	DRRPERRPPRERRFEKPLEEKGEGGEFSVDR	21049000		0.671242		0.678607		0.669141		0.633626		0.694947		0.708047		0.666746		0.81634		0.890232		0.742761
A0A7P0TAI3_K_1697_Ac	Ac	A0A7P0TAI3_K_1697	NA_K_1697	A0A7P0TAI3			K	1697	1	MRQKSKQQAKIEATQKLEQVKNEQQQQQQQQ	52710000	0.280046	0.43662	0.220078	0.521257	0.256531	0.560329	0.296463	0.473715	0.224921	0.419628	0.304471	0.464551	0.270817	0.545286	0.274811	0.504036	0.217755	0.446724	0.266833	0.466677
A0A7P0TAI3_K_2734_Ac	Ac	A0A7P0TAI3_K_2734	NA_K_2734	A0A7P0TAI3			K	2734	1	PKKKEQENKTLVLSDKHSPQKKSTVTNEVKT	90182000	0.751316		0.861978		0.845528		0.766988		0.873964		0.82848		0.799709		0.801452		0.841028		0.909138
A0A7P0TAI3_K_2739_Ac	Ac	A0A7P0TAI3_K_2739	NA_K_2739	A0A7P0TAI3			K	2739	1	QENKTLVLSDKHSPQKKSTVTNEVKTEVLSP	90182000	0.751316		0.861978		0.845528		0.766988		0.873964		0.82848		0.799709		0.801452		0.841028		0.909138
Q8WW12_K_13_Ac	Ac	Q8WW12_K_13	PCNP_K_13	Q8WW12	57092	PCNP	K	13	0.999897	___MADGKAGDEKPEKSQRAGAAGGPEEEAE	345700000	0.192138	1.16623	0.15262	1.08094	0.203931	1.10027	0.151922	0.994088	0.200253	0.917227	0.133256	1.07591	0.162794	1.14783	0.151039	1.11686	0.173194	1.20079	0.170313	1.13912
Q8WW12_K_89_Ac	Ac	Q8WW12_K_89	PCNP_K_89	Q8WW12	57092	PCNP	K	89	0.9968	AIGSQTTKKASAISIKLGSSKPKETVPTLAP	99234000	0.300607		0.344597		0.33564		0.356533		0.306183		0.356379		0.35562		0.349936		0.347021		0.327254
Q8WW12_K_70_Ac	Ac	Q8WW12_K_70	PCNP_K_70	Q8WW12	57092	PCNP	K	70	1	EEEAADLPTKPTKISKFGFAIGSQTTKKASA	78775000	0.564853		0.537913		0.457706		0.454158		0.464259		0.564304		0.58223		0.480225		0.558822		0.449553
D6R9X2_K_513_Ac	Ac	D6R9X2_K_513	PHF3_K_513	D6R9X2	23469	PHF3	K	513	1	KQNMTTDAPKKIVAAKYEVIHSKTKVNVKSV	70755000	0.585146		0.479552		0.467595		0.467891		0.463556		0.460211		0.500543		0.446296		0.417695		0.464185
Q92793_K_657_Ac	Ac	Q92793_K_657	CREBBP_K_657	Q92793	1387	CREBBP	K	657	1	ESANSRDEYYHLLAEKIYKIQKELEEKRRSR	20075000		0.850819		0.715267		0.913227		0.876298		0.839827		0.836886		0.698805		0.735945		0.772557		0.686016
Q92793_K_1620_Ac	Ac	Q92793_K_1620	CREBBP_K_1620	Q92793	1387	CREBBP	K	1620	1	KKKPSMPNVSNDLSQKLYATMEKHKEVFFVI	39879000		0.454359		0.653835		0.825026		0.619336		0.864379		0.740327		0.713962		0.667703		0.685541		0.602422
Q92793_K_1627_Ac	Ac	Q92793_K_1627	CREBBP_K_1627	Q92793	1387	CREBBP	K	1627	1	NVSNDLSQKLYATMEKHKEVFFVIHLHAGPV	113930000	0.681664		0.829903		0.967332		0.997141		0.922581		0.869641		0.731777		1.10478		0.945796		0.729161
Q92793_K_1744_Ac	Ac	Q92793_K_1744	CREBBP_K_1744	Q92793	1387	CREBBP	K	1744	1	CINCYNTKSHAHKMVKWGLGLDDEGSSQGEP	490640000	1.25492	1.40839	1.40074	1.45384	1.10675	1.49496	1.26042	1.5247	1.18224	1.53662	1.35545	1.63327	1.13201	1.72269	1.42335	1.78189	1.17448	1.64981	1.16663	1.59227
Q92793_K_1741_Ac	Ac	Q92793_K_1741	CREBBP_K_1741	Q92793	1387	CREBBP	K	1741	1	YDLCINCYNTKSHAHKMVKWGLGLDDEGSSQ	163730000	0.459724	0.569152	0.546323	0.59829	0.318409	0.794713	0.412847	0.568801	0.443571	0.710529	0.445723	0.615222	0.459801	0.801732	0.510944	0.75256	0.472945	0.687907	0.365249	0.702304
Q92797_K_358_Ac	Ac	Q92797_K_358	SYMPK_K_358	Q92797	8189	SYMPK	K	358	1	KDTRKRPRDDSDSTLKKMKLEPNLGEDDEDK	26375000		2.28728		2.27976		2.70869		1.93709		2.45502		2.23852		3.08983		3.21405		3.85865		2.43859
Q92922_K_354_Ac	Ac	Q92922_K_354	SMARCC1_K_354	Q92922	6599	SMARCC1	K	354	1	SRKKSGKKGQASLYGKRRSQKEEDEQEDLTK	46315000	0.595224		0.848818		0.745019		0.815568		0.695452		0.707417		0.771128		0.838967		0.839777		0.784791
Q92994_K_590_Ac	Ac	Q92994_K_590	BRF1_K_590	Q92994	2972	BRF1	K	590	1	TPASRSGADPVTSVGKRLRPLVSTQPAKKVA	106690000	0.520765		0.922739		0.845162		1.08868		0.84361		1.12861		0.913616		0.896273		1.63091		0.670806
Q96C86_K_10_Ac	Ac	Q96C86_K_10	DCPS_K_10	Q96C86	28960	DCPS	K	10	1	______MADAAPQLGKRKRELDVEEAHAAST	72739000	0.474894		0.70215		0.525636		0.54786		0.54032		0.470991		0.434727		0.529044		0.53879		0.482185
E9PIM3_K_26_Ac	Ac	E9PIM3_K_26	NA_K_26	E9PIM3			K	26	1	EEFTKVVQPQEEIATKKLRLTKPSKSAALHI	142490000	0.391105	0.150856	0.468537	0.218738	0.378753	0.207658	0.471348	0.206338	0.429322	0.255365	0.485413	0.23499	0.444742	0.186105	0.568944	0.190583	0.463587	0.322182	0.337772	0.236115
Q96JB2_K_480_Ac	Ac	Q96JB2_K_480	COG3_K_480	Q96JB2	83548	COG3	K	480	1	VYRTHIYIQTDITGYKPAPGDLAYPDKLVMM	323950000	1.03624		0.34664		0.912534		0.541862		0.4811		0.991913		0.906529		0.474837		0.392501		0.452174
E5RGS7_K_76_Ac	Ac	E5RGS7_K_76	NA_K_76	E5RGS7			K	76	1	PQSSLPASRALATPPKLHTCEKCSTSIANQA	1322200000	0.282337	0.276425	0.544484	0.245502	0.455212	0.360051	0.610396	0.227685	0.414522	0.266197	0.505193	0.245882	0.429408	0.340639	0.586387	0.239268	0.482795	0.442108	0.454118	0.316248
Q96KR1_K_509_Ac	Ac	Q96KR1_K_509	ZFR_K_509	Q96KR1	51663	ZFR	K	509	1	AKKTSTPKINFVGGNKLQSTGNKAEDIKGTE	518230000	0.883222	0.824835	0.812334	0.696518	0.777179	0.826007	0.872704	0.837999	0.798003	0.778047	0.866635	0.776308	0.864511	0.734016	0.775916	0.725162	0.94749	0.636441	0.781754	0.918865
Q96PK6_K_164_Ac	Ac	Q96PK6_K_164	RBM14_K_164	Q96PK6	10432	RBM14	K	164	1	KGQKKGPGLAVQSGDKTKKPGAGDTAFPGTG	268740000	2.70416		2.84057		2.84488		2.78339		3.06367		2.7009		2.50018		3.13904		3.06244		2.95837
Q96QC0_K_261_Ac	Ac	Q96QC0_K_261	PPP1R10_K_261	Q96QC0	5514	PPP1R10	K	261	1	QSNVAAPGDATPPAEKKYKPLNTTPNATKEI	108870000	0.719028		0.662125		0.632441		0.577642		0.602031		0.553932		0.651539		0.528894		0.570413		0.617172
Q99575_K_40_Ac	Ac	Q99575_K_40	POP1_K_40	Q99575	10940	POP1	K	40	1	GFVADRGVKHHSGGEKPFQAQKQEPHPGTSR	23661000		0.68749		0.823595		0.841636		0.685555		0.930225		0.784057		0.851608		0.837594		0.867841		0.821251
Q99880_K_6_Ac	Ac	Q99880_K_6	H2BC13_K_6	Q99880	8340	H2BC13	K	6	1	__________MPELAKSAPAPKKGSKKAVTK	61453000	0.297223		0.360328		0.278471		0.329329		0.253218		0.315006		0.315791		0.308365		0.305896		0.337772
Q9BQ61_K_118_Ac	Ac	Q9BQ61_K_118	TRIR_K_118	Q9BQ61	79002	TRIR	K	118	1	PKRKGGPGSTLSFVGKRRGGNKLALKTGIVA	193720000	3.16946	1.45377	2.99396	1.50046	2.49938	1.32426	2.62047	1.24257	3.06451	1.25898	2.40281	1.25588	2.71063	1.45571	2.38535	1.31781	2.58848	1.42569	2.47081	1.46239
Q9BTC0_K_1239_Ac	Ac	Q9BTC0_K_1239	DIDO1_K_1239	Q9BTC0	11083	DIDO1	K	1239	0.860954	DVPAYPKVATVPQSEKKPSKYPLCSADAAVS	102170000	0.931908		1.06995		0.941101		1.00624		1.02254		0.86265		0.794535		0.915331		0.881408		1.1487
Q9GZR7_K_17_Ac	Ac	Q9GZR7_K_17	DDX24_K_17	Q9GZR7	57062	DDX24	K	17	1	KLKDTKSRPKQSSCGKFQTKGIKVVGKWKEV	597280000	0.973241	0.92907	1.38952	0.756954	0.836319	0.773159	1.40584	0.794895	1.2254	0.802182	1.0301	0.717491	0.930835	0.829543	1.1095	0.804716	1.40834	0.799266	1.09941	1.01894
H3BNK9_K_69_Ac	Ac	H3BNK9_K_69	NA_K_69	H3BNK9			K	69	1	AGAVKHKSSESGNSVKRLKPDPEPDDKNQEP	129830000	0.310416	0.983276	0.318719	0.769091	0.251508	0.745319	0.224155	0.63368	0.3208	0.669596	0.181007	0.653063	0.227031	0.568469	0.237803	0.666999	0.348794	0.647396	0.255134	0.698941
C9JZU6_K_33_Ac	Ac	C9JZU6_K_33	NA_K_33	C9JZU6			K	33	1	LKRLNQVIFPVSYNDKFYKDVLEVGELAKLG	4640000000	5.11914	2.51056	6.11357	4.16552	4.29191	6.01551	6.15048	3.04586	5.97917	5.2768	5.89702	3.23702	4.96369	4.70393	6.74899	3.26082	5.71664	2.63758	4.95272	3.15935
A0A087WV29_K_273_Ac	Ac	A0A087WV29_K_273	NA_K_273	A0A087WV29			K	273	1	STINGYEGTGRSLSLKLIQQLRQQSAQSQVS	50683000	1.15544		1.76478		1.41211		1.62069		0.77653		1.6134		1.69708		1.78641		1.27896		1.60223
B5MCW3_K_481_Ac	Ac	B5MCW3_K_481	NA_K_481	B5MCW3			K	481	1	ERDKPVPLPAPEMTVKQERLDFEETENKGIH	173190000	0.241363	0.534867	0.218614	0.697787	0.199448	0.568842	0.225799	0.71669	0.24499	0.486957	0.208611	0.651878	0.222886	0.56914	0.185229	0.645197	0.192687	0.59965	0.239426	0.751717
B5MCW3_K_85_Ac	Ac	B5MCW3_K_85	NA_K_85	B5MCW3			K	85	1	ELLETTETPKRKRGEKGEVVETVEDVIVRKL	998020000	0.300682	0.80329	0.175508	0.93319	0.192106	0.956978	0.262663	0.967204	0.276849	0.841803	0.236247	1.01446	0.209334	0.935421	0.296517	0.763363	0.202141	0.872641	0.220715	0.760165
B1AK63_K_47_Ac	Ac	B1AK63_K_47	NA_K_47	B1AK63			K	47	1	YGNIIRGWDRYLTNQKNSNSKNDRRNRKFKE	225030000	0.411143	0.679655	0.376552	1.14647	0.390211	0.864757	0.340838	0.885944	0.376357	0.920989	0.341908	1.01535	0.431814	0.95771	0.327216	1.02925	0.396507	1.14953	0.404164	0.833258
B1AK63_K_52_Ac	Ac	B1AK63_K_52	NA_K_52	B1AK63			K	52	1	RGWDRYLTNQKNSNSKNDRRNRKFKEAERLF	225030000	0.411143	0.679655	0.376552	1.14647	0.390211	0.864757	0.340838	0.885944	0.376357	0.920989	0.341908	1.01535	0.431814	0.95771	0.327216	1.02925	0.396507	1.14953	0.404164	0.833258
B8ZZ08_K_156_Ac	Ac	B8ZZ08_K_156	NA_K_156	B8ZZ08			K	156	1	SERGPPDWRLESSNGKMASRRSEEKEAGEI_	11242000		0.495042		0.610541		0.669386		0.385345		0.469132		0.374457		0.624874		0.506267		0.646707		0.405023
C9J929_K_32_Ac	Ac	C9J929_K_32	NA_K_32	C9J929			K	32	1	TTDSHATSTSASRCSKLPSSTKSGWPRQNEK	273060000	0.989624		1.21941		1.36682		1.48981		1.23452		1.49657		1.3442		1.57147		1.44563		1.27645
C9J929_K_38_Ac	Ac	C9J929_K_38	NA_K_38	C9J929			K	38	1	TSTSASRCSKLPSSTKSGWPRQNEKKPSEVF	273060000	0.989624		1.21941		1.36682		1.48981		1.23452		1.49657		1.3442		1.57147		1.44563		1.27645
C9J929_K_467_Ac	Ac	C9J929_K_467	NA_K_467	C9J929			K	467	1	DNLAQQEQDVLYRRLKLFTHLRQDLER____	85474000	0.656744		0.607731		0.644719		0.571533		0.622083		0.805581		0.836103		0.643167		0.726616		0.720153
Q9NQW6_K_647_Ac	Ac	Q9NQW6_K_647	ANLN_K_647	Q9NQW6	54443	ANLN	K	647	0.985693	ELKDTSRSDESPKPGKFQRTRVPRAESGDSL	285990000	0.261011		0.217014		0.152288		0.201454		0.270043		0.106327		0.205493		0.152207		0.266038		0.161183
Q9NU22_K_1435_Ac	Ac	Q9NU22_K_1435	MDN1_K_1435	Q9NU22	23195	MDN1	K	1435	1	METSDFLGGLRPVRQKPNDKEEIDTSRLFEW	191440000	0.0455022		0.0172886		0.259583		0.0246707		0.0782818		0.20015		0.124415				0.0217375		0.120215
Q9NU22_K_1439_Ac	Ac	Q9NU22_K_1439	MDN1_K_1439	Q9NU22	23195	MDN1	K	1439	1	DFLGGLRPVRQKPNDKEEIDTSRLFEWHDGP	191440000	0.0455022		0.0172886		0.259583		0.0246707		0.0782818		0.20015		0.124415				0.0217375		0.120215
H0Y9G8_K_31_Ac	Ac	H0Y9G8_K_31	NA_K_31	H0Y9G8			K	31	1	LHEKFDLLKRTHQEEKKKVEDKKKELEEEVN	24756000	0.471809		0.491027		0.533903		0.292166		0.526874		0.395547		0.443409		0.352978		0.441908		0.459308
Q9NXP7_K_70_Ac	Ac	Q9NXP7_K_70	GIN1_K_70	Q9NXP7	54826	GIN1	K	70	1	KDRKQNRLVIVSEEEKKKVLRECHENDSGAH	198980000	0.0500698		0.0480216		0.0171671		0.067665		0.0406126		0.0618285		0.0601072		0.0486872		0.0595133		0.0373181
Q9NXP7_K_71_Ac	Ac	Q9NXP7_K_71	GIN1_K_71	Q9NXP7	54826	GIN1	K	71	1	DRKQNRLVIVSEEEKKKVLRECHENDSGAHH	198980000	0.0500698		0.0480216		0.0171671		0.067665		0.0406126		0.0618285		0.0601072		0.0486872		0.0595133		0.0373181
A0A0J9YYF5_K_79_Ac	Ac	A0A0J9YYF5_K_79	NA_K_79	A0A0J9YYF5			K	79	1	LLSENNRLRMELETIKEKFEVQHSEGYRQIS	47361000	0.182299		0.194456		0.216697		0.185355		0.217713		0.193404		0.182462		0.184206		0.210946		0.189732
A0A087WVF7_K_1417_Ac	Ac	A0A087WVF7_K_1417	NA_K_1417	A0A087WVF7			K	1417	1	EQLIFNSLTNCLGPRKLLHSGKLYKTKSNKE	547820000	0.352049	0.196905	0.389372	0.146928	0.472635	0.118912	0.484314	0.160276	0.265143	0.114158	0.430271	0.174725	0.417697	0.106008	0.37842	0.126687	0.354939	0.16663	0.641194	0.113136
A0A087WVF7_K_1423_Ac	Ac	A0A087WVF7_K_1423	NA_K_1423	A0A087WVF7			K	1423	1	SLTNCLGPRKLLHSGKLYKTKSNKELHGFLF	547820000	0.352049	0.196905	0.389372	0.146928	0.472635	0.118912	0.484314	0.160276	0.265143	0.114158	0.430271	0.174725	0.417697	0.106008	0.37842	0.126687	0.354939	0.16663	0.641194	0.113136
Q9P217_K_258_Ac	Ac	Q9P217_K_258	ZSWIM5_K_258	Q9P217	57643	ZSWIM5	K	258	1	FYCAHVVALSLYRIRKPDQVKLRLPISETLF	141980000	0.571278		0.519509		0.479681		0.572149		0.376809		0.815495		0.703108		0.556551		0.622164		0.60129
Q9P217_K_263_Ac	Ac	Q9P217_K_263	ZSWIM5_K_263	Q9P217	57643	ZSWIM5	K	263	1	VVALSLYRIRKPDQVKLRLPISETLFQMNRD	141980000	0.571278		0.519509		0.479681		0.572149		0.376809		0.815495		0.703108		0.556551		0.622164		0.60129
A0A6Q8PH68_K_602_Ac	Ac	A0A6Q8PH68_K_602	NA_K_602	A0A6Q8PH68			K	602	1	KDMPLSSDGNPKVNEKTVGVIVSREAMTGRV	28246000	1.16174		0.938453		1.17292		0.896078		0.935458		0.936297		1.02577		0.814107		0.934568		1.24846
Q9UHD8_K_28_Ac	Ac	Q9UHD8_K_28	SEPTIN9_K_28	Q9UHD8	10801	SEPTIN9	K	28	1	SGRLRRLGDSSGPALKRSFEVEEVETPNSTP	54817000	1.51569		1.27588		1.43355		1.36229		1.44338		1.26971		1.32538		1.28938		1.22289		1.38955
Q9UIG0_K_1335_Ac	Ac	Q9UIG0_K_1335	BAZ1B_K_1335	Q9UIG0	9031	BAZ1B	K	1335	1	PPVDDAEVDELVLQTKRSSRRQSLELQKCEE	88448000	0.542001		0.573511		0.559802		0.597373		0.454927		0.646559		0.589071		0.470987		0.436476		0.787377
Q5QPM2_K_4_Ac	Ac	Q5QPM2_K_4	NA_K_4	Q5QPM2			K	4	1	____________MSLKLQASNVTNKNDPKSI	122800000	0.732491	1.32848	0.555465	1.158	0.503417	1.08191	0.506381	1.0589	0.610678	1.06861	0.532241	0.98272	0.569809	1.02004	0.508446	1.08402	0.505899	1.18398	0.466737	1.08259
F2Z3L9_K_8_Ac	Ac	F2Z3L9_K_8	NA_K_8	F2Z3L9			K	8	1	________MAKRNAEKELTDRNWDQEDEAEE	26493000		0.858392		0.67906		0.568068		0.448813		0.451307		0.486548		0.576339		0.58721		0.861342		1.00809
Q9ULW0_K_582_Ac	Ac	Q9ULW0_K_582	TPX2_K_582	Q9ULW0	22974	TPX2	K	582	1	KALPLPHFDTINLPEKKVKNVTQIEPFCLET	71115000	0.917846		0.825187		0.798596		0.814091		0.883263		0.714587		0.707906		0.830142		0.830814		0.77337
Q9UMZ2_K_744_Ac	Ac	Q9UMZ2_K_744	SYNRG_K_744	Q9UMZ2	11276	SYNRG	K	744	1	GSTVKGGQNSTAASTKYDVFRQLSLEGSGLG	120740000	0.537298	1.12629	0.675949	1.28704	0.388415	0.977363	0.531455	1.36734	0.43934	1.15144	0.597722	1.25889	0.43148	1.27796	0.568268	1.24292	0.569527	1.24484	0.776546	1.43249
Q9UNL4_K_127_Ac	Ac	Q9UNL4_K_127	ING4_K_127	Q9UNL4	51147	ING4	K	127	1	KEKQIESSDYDSSSSKGKKKGRTQKEKKAAR	120540000	0.661027	0.410524	0.550681	0.712482	0.570179	0.598154	0.530782	0.68584	0.62001	0.493589	0.610968	0.602439	0.620581	0.621431	0.564456	0.613748	0.523619	0.527631	0.485587	0.499567
Q9UNL4_K_129_Ac	Ac	Q9UNL4_K_129	ING4_K_129	Q9UNL4	51147	ING4	K	129	1	KQIESSDYDSSSSKGKKKGRTQKEKKAARAR	120540000	0.661027	0.410524	0.550681	0.712482	0.570179	0.598154	0.530782	0.68584	0.62001	0.493589	0.610968	0.602439	0.620581	0.621431	0.564456	0.613748	0.523619	0.527631	0.485587	0.499567
Q9UNZ2_K_172_Ac	Ac	Q9UNZ2_K_172	NSFL1C_K_172	Q9UNZ2	55968	NSFL1C	K	172	1	LGAAPEEESAYVAGEKRQHSSQDVHVVLKLW	247690000	0.483805	0.601833	0.579044	0.640996	0.406728	0.539284	0.545561	0.557511	0.465647	0.570438	0.45977	0.662178	0.471599	0.611527	0.513384	0.600498	0.490539	0.637658	0.553887	0.603752
K7EN09_K_12_Ac	Ac	K7EN09_K_12	NA_K_12	K7EN09			K	12	1	____XKSKTAAAASEKNRGPRKGGRVIAPKK	9104500	0.460158		0.43716		0.530554		0.443246		0.430159		0.483763		0.457598		0.402322		0.595972		0.490533
H0Y612_K_524_Ac	Ac	H0Y612_K_524	NA_K_524	H0Y612			K	524	1	TGSRGSCGSSGRTAEKTSLSFKSDQVKVKQE	366180000	1.46751	2.58894	1.61321	2.25309	1.35367	2.54746	1.71006	2.47343	1.55834	2.6151	1.27419	2.372	1.35018	2.58235	1.49646	2.46834	1.52457	2.64293	1.3015	2.65685
H0Y612_K_530_Ac	Ac	H0Y612_K_530	NA_K_530	H0Y612			K	530	1	CGSSGRTAEKTSLSFKSDQVKVKQEPGTEDE	17857000		0.865462		0.706504		0.822082		0.802987		0.860312		0.855247		0.786731		0.820509		0.758824		0.78578
Q9UQ35_K_2602_Ac	Ac	Q9UQ35_K_2602	SRRM2_K_2602	Q9UQ35	23524	SRRM2	K	2602	1	KEAVREGRPPEPTPAKRKRRSSSSSSSSSSS	975960000	0.498676	0.439754	0.457726	0.398438	0.435975	0.361259	0.456419	0.38338	0.52184	0.443173	0.431594	0.396405	0.43622	0.318126	0.426206	0.348451	0.450506	0.501932	0.408208	0.406021
Q9Y261_K_274_Ac	Ac	Q9Y261_K_274	FOXA2_K_274	Q9Y261	3170	FOXA2	K	274	1	KQLALKEAAGAAGSGKKAAAGAQASQAQLGE	26878000	1.24396		1.14661		1.29634		1.12085		1.25209		1.14022		1.31801		1.16921		1.15522		1.09743
Q9Y2D9_K_135_Ac	Ac	Q9Y2D9_K_135	ZNF652_K_135	Q9Y2D9	22834	ZNF652	K	135	1	EVNLNNQTLNVSKGEKGVSSQSKETPVLKTS	11940000		0.508734		0.482921		0.598059		0.501974		0.518749		0.457213		0.49105		0.551866		0.597193		0.474714
F5GXS9_K_13_Ac	Ac	F5GXS9_K_13	NA_K_13	F5GXS9			K	13	1	___MGRRSTSSTKSGKFMNPTDQARKEARKR	1924800000	3.80143	3.55478	3.89168	1.55324	3.73992	1.50687	4.05785	1.59836	3.77695	1.46539	3.15317	1.56369	4.02667	1.25905	3.56019	1.22217	4.20371	1.37604	3.94131	2.13706
Q9Y314_K_289_Ac	Ac	Q9Y314_K_289	NOSIP_K_289	Q9Y314	51070	NOSIP	K	289	1	IVLQRGGTGFAGSGVKLQAEKSRPVMQA___	38145000	1.49053		1.78095		1.35003		1.60668		1.45379		1.60159		1.37717		1.77165		1.66289		1.84733
Q9Y5B9_K_504_Ac	Ac	Q9Y5B9_K_504	SUPT16H_K_504	Q9Y5B9	11198	SUPT16H	K	504	1	AKRRLTEQKGEQQIQKARKSNVSYKNPSLMP	35716000	0.630282		0.533571		0.626529		0.497599		0.729736		0.541518		0.595637		0.592621		0.646503		0.493831
Q9Y5K6_K_415_Ac	Ac	Q9Y5K6_K_415	CD2AP_K_415	Q9Y5K6	23607	CD2AP	K	415	1	NLLRSSGTVYPKRPEKPVPPPPPIAKINGEV	37618000	0.854993		1.00788		0.886583		0.868743		0.834596		0.78879		0.78823		0.86946		0.817844		0.870796
Q9Y5V0_K_30_Ac	Ac	Q9Y5V0_K_30	ZNF706_K_30	Q9Y5V0	51123	ZNF706	K	30	1	AKKQAGQKKKQGHDQKAAAKAALIYTCTVCR	11511000	1.05415	1.0157	0.958763	0.662327	1.03629	0.798564	1.10415	0.636127	1.05438	0.73624	0.980202	0.624452	1.0874	0.693641	1.02805	0.59725	1.13364	0.706463	1.03675	0.761846
Q9Y6Q9_K_35_Ac	Ac	Q9Y6Q9_K_35	NCOA3_K_35	Q9Y6Q9	8202	NCOA3	K	35	1	LPCDTPGQGLTCSGEKRRREQESKYIEELAE	66179000	0.388709		0.480897		0.339861		0.292016		0.449391		0.350319		0.411493		0.365839		0.396681		0.39644
A0A1W2PP35_K_538_Ac	Ac	A0A1W2PP35_K_538	NA_K_538	A0A1W2PP35			K	538	1	KAEVEGKDLPEHAVLKMKGNFTLPEVAECFD	367350000	0.4964	0.321771	0.45313	0.276864	0.433272	0.281382	0.445489	0.311874	0.39758	0.309505	0.532617	0.343971	0.496572	0.370641	0.473541	0.31843	0.489383	0.324364	0.48307	0.283084
H0Y8S8_K_230_Ub	Ub	H0Y8S8_K_230	NA_K_230	H0Y8S8			K	230	0.999073	LDIRLKDGSLFWQSPKRPPSPIKFDLNEPLH	349080000	0.31005	0.416562	0.459019	0.368489	0.370467	0.378634	0.429557	0.519095	0.32558	0.450055	0.431946	0.522189	0.368931	0.434573	0.447504	0.457685	0.413368	0.592686	0.464607	0.441738
H0Y8S8_K_78_Ub	Ub	H0Y8S8_K_78	NA_K_78	H0Y8S8			K	78	0.999983	TLKINSQIKIDAHLNKVCPTTETIYNDEFYT	100220000		0.452398		0.4947		0.639327		0.5241		0.5535		0.575873		0.488695		0.490751		0.50326		0.444235
E9PAV3_K_1963_Ub	Ub	E9PAV3_K_1963	NA_K_1963	E9PAV3			K	1963	0.999705	LRQVTGVTRVTIRKSKNILFVITKPDVYKSP	820600000	1.46812	0.927801	1.50807	0.764219	1.60934	0.80802	1.75906	0.730924	1.55081	0.885562	1.50502	0.709582	1.65269	0.736245	1.60829	0.708407	1.55356	0.731172	1.17936	0.738592
F5H6E2_K_554_Ub	Ub	F5H6E2_K_554	NA_K_554	F5H6E2			K	554	1	NDLLFRNLKETMCSSKNPIMSQCFDRSELSD	37353000		0.41647		0.306676		0.339227		0.301857		0.39039		0.311195		0.490872		0.466247		0.753706		0.794427
O00425_K_272_Ub	Ub	O00425_K_272	IGF2BP3_K_272	O00425	10643	IGF2BP3	K	272	0.999542	CKSILEIMHKEAQDIKFTEEIPLKILAHNNF	60233000	0.918807		0.789021		0.926631		0.845781		0.912562		0.83731		0.853687		0.781323		0.783962		0.965906
O00425_K_567_Ub	Ub	O00425_K_567	IGF2BP3_K_567	O00425	10643	IGF2BP3	K	567	1	KIQEILTQVKQHQQQKALQSGPPQSRRK___	198700000	0.0241587	0.664292	0.0319086	0.681905	0.0620204	0.596282	0.0308786	0.748514	0.0670625	0.610658	0.0538845	0.665402	0.0430552	0.578372	0.0445939	0.638854	0.0316801	0.562915	0.0328701	0.663943
O00560_K_11_Ub	Ub	O00560_K_11	SDCBP_K_11	O00560	6386	SDCBP	K	11	0.999436	_____MSLYPSLEDLKVDKVIQAQTAFSANP	51138000	0.855492		0.758933		0.781211		0.728048		0.753408		0.901431		0.917535		0.823331		0.721807		1.01199
O00762_K_119_Ub	Ub	O00762_K_119	UBE2C_K_119	O00762	11065	UBE2C	K	119	0.960034	HPNVDTQGNICLDILKEKWSALYDVRTILLS	1056300000	1.91862	0.776307	1.45377	1.31645	0.858219	1.44579	0.990078	0.781119	1.5607	1.16877	1.00697	0.801177	1.33914	1.22048	1.06741	1.1326	1.49859	0.794639	0.770362	0.955368
F8VVF3_K_101_Ub	Ub	F8VVF3_K_101	NA_K_101	F8VVF3			K	101	0.93007	RLAVCQHCDLELSILKLKEHEDYCGARTELC	53812000	0.496432		0.520112		0.509765		0.545653		0.361196		0.559643		0.530406		0.595756		0.49759		0.63346
P47813_K_88_Ub	Ub	P47813_K_88	EIF1AX_K_88	P47813	1964	EIF1AX	K	88	0.999805	TSDIILVGLRDYQDNKADVILKYNADEARSL	76686000		0.759694		0.658002		0.730392		0.62748		0.730758		0.517278		0.669504		0.604025		0.608017		0.424274
O14737_K_20_Ub	Ub	O14737_K_20	PDCD5_K_20	O14737	9141	PDCD5	K	20	0.999998	ELEALRRQRLAELQAKHGDPGDAAQQEAKHR	302180000	0.160709		0.163246		0.131737		0.112287		0.161813		0.147816		0.134612		0.134515		0.149576		0.169284
O14737_K_97_Ub	Ub	O14737_K_97	PDCD5_K_97	O14737	9141	PDCD5	K	97	0.878954	QLSEKVSEQGLIEILKKVSQQTEKTTTVKFN	285980000	0.51632		0.396485		0.406677		0.422109		0.403917		0.40821		0.429548		0.368949		0.427214		0.422936
O14737_K_105_Ub	Ub	O14737_K_105	PDCD5_K_105	O14737	9141	PDCD5	K	105	0.999931	QGLIEILKKVSQQTEKTTTVKFNRRKVMDSD	181370000	1.01532	0.582261	0.936633	0.573561	1.05564	0.468556	0.855309	0.509787	0.980299	0.430038	0.747737	0.513889	0.91275	0.449086	0.756083	0.486989	0.972291	0.517635	1.01342	0.649789
O14828_K_101_Ub	Ub	O14828_K_101	SCAMP3_K_101	O14828	10067	SCAMP3	K	101	0.830226	YSTQASAAAATAELLKKQEELNRKAEELDRR	1786900000	0.902802	0.808359	0.867421	0.91471	0.775596	0.98116	0.926565	1.00051	0.889961	1.04301	0.97494	0.97472	0.932956	1.14552	1.03275	1.02681	0.911895	1.14225	0.970647	1.02077
O14828_K_313_Ub	Ub	O14828_K_313	SCAMP3_K_313	O14828	10067	SCAMP3	K	313	1	KRIHSLYRRTGASFQKAQQEFAAGVFSNPAV	500790000		0.788519		0.8367		1.34344		1.15863		1.24706		1.11038		1.36893		1.25084		1.16962		1.02187
O14908_K_80_Ub	Ub	O14908_K_80	GIPC1_K_80	O14908	10755	GIPC1	K	80	0.999777	AHGSPTGRIEGFTNVKELYGKIAEAFRLPTA	484710000	0.384733	1.13403	0.388586	1.17885	0.420252	1.14946	0.44475	0.955858	0.480198	1.08541	0.434486	0.996184	0.520334	1.08739	0.355872	1.08909	0.434561	1.13297	0.350577	0.97244
A0A7I2V5A3_K_473_Ub	Ub	A0A7I2V5A3_K_473	NA_K_473	A0A7I2V5A3			K	473	1	NQLDERRLYYEGLQDKLAQIRDARGALSALR	208570000	0.333692		0.30503		0.420296		0.343419		0.320646		0.351136		0.341015		0.345761		0.295042		0.277667
O15145_K_158_Ub	Ub	O15145_K_158	ARPC3_K_158	O15145	10094	ARPC3	K	158	0.860669	RLCEKVFDPQNDKPSKWWTCFVKRQFMNKSL	44300000		0.56063		0.812272		0.733389		0.589063		0.645208		0.58768		0.570528		0.541219		0.610954		0.680726
A0A087WZK9_K_24_Ub	Ub	A0A087WZK9_K_24	NA_K_24	A0A087WZK9			K	24	0.948556	GSTATSSSSTAGAAGKGKGKGGSGDSAVKQV	93093000		0.208327		0.216738		0.200545		0.17938		0.167849		0.175563		0.18347		0.204608		0.215354		0.193315
J3QQV2_K_400_Ub	Ub	J3QQV2_K_400	NA_K_400	J3QQV2			K	400	0.992453	PADSGVDLREVEHFLKAEPEKNGEVVHTPET	160310000		0.502901		0.428469		0.374675		0.415065		0.476271		0.39233		0.360506		0.439428		0.508225		0.413052
B1ALC0_K_3_Ub	Ub	B1ALC0_K_3	NA_K_3	B1ALC0			K	3	1	_____________MSKNTVSSARFRKVDVDE	242100000	0.464193	0.544341	0.397678	0.405203	0.422539	0.395932	0.408008	0.34355	0.412076	0.429983	0.325631	0.401692	0.368539	0.356827	0.380831	0.399706	0.503332	0.522972	0.523353	0.502509
O43252_K_183_Ub	Ub	O43252_K_183	PAPSS1_K_183	O43252	9061	PAPSS1	K	183	0.999991	RDVKGLYKKARAGEIKGFTGIDSEYEKPEAP	47745000		0.455177		0.48593		0.451522		0.41747		0.471435		0.582355		0.531044		0.505601		0.586829		0.602273
O43257_K_77_Ub	Ub	O43257_K_77	ZNHIT1_K_77	O43257	10467	ZNHIT1	K	77	1	ADTGKKKKKTRGDHFKLRFRKNFQALLEEQN	17870000	0.293458		0.389573		0.353259		0.316958		0.383822		0.348424		0.38817		0.345894		0.306243		0.43004
E9PQ31_K_257_Ub	Ub	E9PQ31_K_257	NA_K_257	E9PQ31			K	257	0.999995	VEALTLRGINSFRQYKYDLVAVGKALEGMFR	72174000	0.623433		0.754079		0.739791		0.846474		0.708747		0.752351		0.644408		0.726075		0.667191		0.654162
B3KUB4_K_276_Ub	Ub	B3KUB4_K_276	CA12_K_276	B3KUB4	771	CA12	K	276	0.991212	IKKGDNKGVIYKPATKMETEAHA________	226850000	0.336388		0.35625		0.349048		0.320011		0.416547		0.378356		0.352091		0.331104		0.238513		0.538319
M0R1L7_K_89_Ub	Ub	M0R1L7_K_89	NA_K_89	M0R1L7			K	89	0.999563	RKFVLMRANIQAVSLKIQTLKSNNSMAQAMK	145020000	0.366212	1.27087	0.345128	0.979354	0.445319	0.976477	0.401061	1.10652	0.375792	1.03321	0.381335	1.1026	0.392147	1.00322	0.361495	0.903242	0.314541	0.954021	0.449003	0.954424
A0A7I2V4T9_K_137_Ub	Ub	A0A7I2V4T9_K_137	NA_K_137	A0A7I2V4T9			K	137	1	PANAVYFCNRAAAYSKLGNYAGAVQDCERAI	214160000	0.820583	0.701332	0.751692	0.693309	0.575137	0.611295	0.760748	0.675282	0.657841	0.67378	0.659414	0.612143	0.612086	0.585667	0.703271	0.550229	0.718621	0.665027	0.601984	0.919175
A0A7I2V4T9_K_160_Ub	Ub	A0A7I2V4T9_K_160	NA_K_160	A0A7I2V4T9			K	160	1	VQDCERAICIDPAYSKAYGRMGLALSSLNKH	421810000	0.111408	2.3107	0.109182	1.52353	0.139975	1.5895	0.140245	1.64391	0.135384	1.626	0.126601	1.67605	0.135884	1.46793	0.164725	1.26699	0.183512	1.38724	0.12033	2.09328
E9PDF6_K_957_Ub	Ub	E9PDF6_K_957	MYO1B_K_957	E9PDF6	4430	MYO1B	K	957	0.995245	NKNPKYKKLKDAIEEKIIIAEVVNKINRANG	27921000		1.17607		1.38605		1.03784		1.27217		1.11397		1.39824		1.17996		1.03201		1.16144		1.12294
O60218_K_169_Ub	Ub	O60218_K_169	AKR1B10_K_169	O60218	57016	AKR1B10	K	169	0.946063	VKALGVSNFSHFQIEKLLNKPGLKYKPVTNQ	188440000		0.262196		0.378027		0.311321		0.327806		0.346458		0.371597		0.302955		0.29489		0.298776		0.288289
O60218_K_222_Ub	Ub	O60218_K_222	AKR1B10_K_222	O60218	57016	AKR1B10	K	222	0.999991	VTAYSPLGSPDRPWAKPEDPSLLEDPKIKEI	71455000	0.518121		0.441507		0.407849		0.425118		0.483436		0.484139		0.422352		0.488567		0.477771		0.487419
O60218_K_179_Ub	Ub	O60218_K_179	AKR1B10_K_179	O60218	57016	AKR1B10	K	179	0.999728	HFQIEKLLNKPGLKYKPVTNQVECHPYLTQE	66473000	0.629488		0.502902		0.401699		0.44416		0.602618		0.47999		0.46843		0.42371		0.540247		0.398831
O60218_K_195_Ub	Ub	O60218_K_195	AKR1B10_K_195	O60218	57016	AKR1B10	K	195	0.996983	PVTNQVECHPYLTQEKLIQYCHSKGITVTAY	495290000	2.0277	1.13641	1.60818	1.35038	1.45116	1.57626	1.58943	1.22004	2.13503	1.26996	1.64225	1.16771	1.81485	1.34289	1.76932	1.14919	1.85619	0.89461	1.06105	1.04754
O60701_K_107_Ub	Ub	O60701_K_107	UGDH_K_107	O60701	7358	UGDH	K	107	1	PTKTYGMGKGRAADLKYIEACARRIVQNSNG	66770000		0.977872		1.01278		1.1815		1.07722		1.18675		1.02307		1.03851		0.902979		0.889596		1.29839
O60701_K_267_Ub	Ub	O60701_K_267	UGDH_K_267	O60701	7358	UGDH	K	267	0.999999	ATAIGMDQRIGNKFLKASVGFGGSCFQKDVL	189890000	1.76381	1.34963	1.99216	1.49563	1.76043	1.63912	1.84225	1.16108	2.28368	1.76666	2.25487	1.09008	1.97065	1.54324	2.21272	1.29428	1.99645	1.2949	1.90907	1.38163
O60701_K_67_Ub	Ub	O60701_K_67	UGDH_K_67	O60701	7358	UGDH	K	67	0.999985	IYEPGLKEVVESCRGKNLFFSTNIDDAIKEA	80499000	0.571396		0.717998		0.601376		0.657884		0.643798		0.712392		0.642401		0.743847		0.679368		0.646107
C9JZR2_K_517_Ub	Ub	C9JZR2_K_517	NA_K_517	C9JZR2			K	517	1	IIPHSGWEREPNEDCKPRHIEWESVLTNTAG	98161000	0.995547		1.56745		0.446245		1.79962		1.02939		1.6626		0.970075		2.17626		1.75972		0.527232
C9JZR2_K_355_Ub	Ub	C9JZR2_K_355	NA_K_355	C9JZR2			K	355	1	AQHERGSLASLDSLRKGGPPPPNWRQPELPE	1737400000	1.01914		1.27628		1.16737		1.21924		1.01205		1.07002		1.06778		1.25644		1.20343		1.09261
P57053_K_121_Ub	Ub	P57053_K_121	LOC102724334_K_121	P57053	102724334	LOC102724334	K	121	0.999966	ELAKHAVSEGTKAVTKYTSAK__________	15800000000	1.99705	0.637597	1.88629	0.363384	1.17447	0.529039	1.75065	0.349218	1.73094	0.600725	1.85648	0.342376	1.68415	0.36204	1.72209	0.342017	2.23793	0.213537	1.52551	0.805736
P57053_K_44_Ub	Ub	P57053_K_44	LOC102724334_K_44	P57053	102724334	LOC102724334	K	44	0.998192	KRKRSRKESYSVYVYKVLKQVHPDTGISSKA	44508000	1.21976		1.09246		1.18797		1.2079		1.06572		1.22568		1.3176		1.10776		1.0061		1.03572
P57053_K_47_Ub	Ub	P57053_K_47	LOC102724334_K_47	P57053	102724334	LOC102724334	K	47	0.999953	RSRKESYSVYVYKVLKQVHPDTGISSKAMGI	300200000		0.301213		0.305956		0.274646		0.277768		0.324388		0.296733		0.267604		0.284276		0.262062		0.331928
P57053_K_117_Ub	Ub	P57053_K_117	LOC102724334_K_117	P57053	102724334	LOC102724334	K	117	0.994395	LLPGELAKHAVSEGTKAVTKYTSAK______;LLPGELAKHAVSEGTKAVTKYTSSK______	1561800000	0.385512	2.15862	0.423912	1.76031	0.408544	2.14136	0.405427	2.72788	0.321057	1.70384	0.335046	1.92399	0.438825	2.02617	0.374839	2.25455	0.389271	1.67818	0.398742	2.14409
P57053_K_109_Ub	Ub	P57053_K_109	LOC102724334_K_109	P57053	102724334	LOC102724334	K	109	0.999989	EIQTAVRLLLPGELAKHAVSEGTKAVTKYTS	1341100000	0.745836	2.27751	0.559552	2.36977	0.52211	2.4221	0.49217	2.29848	0.563148	2.21838	0.522143	2.2195	0.712724	2.08629	0.55397	2.02069	0.644623	2.35001	0.482366	2.57468
P57053_K_6_Ub	Ub	P57053_K_6	LOC102724334_K_6	P57053	102724334	LOC102724334	K	6	0.999939	__________MPEPAKSAPAPKKGSKKAVTK	325320000		0.348195		0.416935		0.277894		0.378638		0.300914		0.367725		0.239424		0.345858		0.446542		0.346678
O60869_K_56_Ub	Ub	O60869_K_56	EDF1_K_56	O60869	8721	EDF1	K	56	0.997888	SKKWAAGQNKQHSITKNTAKLDRETEELHHD	38079000	0.505258		0.56486		0.435941		0.402182		0.447191		0.465695		0.462347		0.322498		0.504758		0.585815
O75131_K_158_Ub	Ub	O75131_K_158	CPNE3_K_158	O75131	8895	CPNE3	K	158	1	FEMEARKLDNKDLFGKSDPYLEFHKQTSDGN	361430000	0.84056	0.434596	0.950045	0.514006	0.843153	0.502749	0.82196	0.46812	0.828468	0.539214	0.847535	0.508789	0.878788	0.526113	0.862904	0.465826	0.930533	0.548054	0.836598	0.478787
O75131_K_262_Ub	Ub	O75131_K_262	CPNE3_K_262	O75131	8895	CPNE3	K	262	0.999263	FECINEKKRQKKKSYKNSGVISVKQCEITVE	75266000	0.922984		1.0474		0.892041		1.05386		0.921671		1.12046		1.08492		1.14677		1.17439		1.19718
C9JB42_K_60_Ub	Ub	C9JB42_K_60	NA_K_60	C9JB42			K	60	0.851563	KFKQVAEAYEVLSDAKKRDIYD_________	54718000	0.531289		0.640709		0.702538		0.644506		0.46654		0.575015		0.66809		0.549601		0.568711		0.54997
H7C0E5_K_226_Ub	Ub	H7C0E5_K_226	NA_K_226	H7C0E5			K	226	1	MATNCENCGHRTNEVKSGGAVEPLGTRITLH	574680000		0.617355		0.41592		0.362868		0.350323		0.345907		0.375092		0.34842		0.42542		0.546286		0.814824
D6RCF2_K_123_Ub	Ub	D6RCF2_K_123	NA_K_123	D6RCF2			K	123	0.99996	NIHPELLAKKRGSKGKLEAIITPPPAKKAKS	1355400000	0.264335	1.14751	0.3499	0.796762	0.205061	0.897998	0.268092	0.96319	0.271102	0.881346	0.246431	0.935322	0.26259	0.80286	0.280727	0.838976	0.268261	0.84709	0.25649	0.948951
D6RCF2_K_116_Ub	Ub	D6RCF2_K_116	NA_K_116	D6RCF2			K	116	0.833223	ASGGVLPNIHPELLAKKRGSKGKLEAIITPP	224900000	0.597453	0.466062	0.554629	0.547858	0.451209	0.532217	0.600846	0.474828	0.599342	0.645663	0.521359	0.543937	0.491744	0.575835	0.468271	0.597185	0.564601	0.544485	0.45731	0.429297
D6RCF2_K_117_Ub	Ub	D6RCF2_K_117	NA_K_117	D6RCF2			K	117	0.539023	SGGVLPNIHPELLAKKRGSKGKLEAIITPPP	3832900000	0.776798	0.427725	0.765735	0.398577	0.641132	0.538155	0.719936	0.512153	0.837642	0.506027	0.73678	0.54115	0.73419	0.436843	0.651078	0.413885	0.693728	0.444498	0.626104	0.403369
X6RKY7_K_24_Ub	Ub	X6RKY7_K_24	NA_K_24	X6RKY7			K	24	0.999997	CQFSAWYPFFRGVTIKSVILPLPQNVKDYLL	133700000	1.89103	0.214843	1.45816	0.185881	1.60254	0.257822	1.43458	0.154068	1.36965	0.197275	1.65794	0.183532	1.72135	0.168644	1.3496	0.17842	1.1552	0.174941	1.64975	0.207194
Q5SUY4_K_57_Ub	Ub	Q5SUY4_K_57	NA_K_57	Q5SUY4			K	57	1	VHGKSLMDSDDDALLKSQHINTLGQFWTTKA	307330000	0.680848	0.542349	0.66239	0.281741	0.63116	0.492615	0.702929	0.493068	0.590489	0.493367	0.812417	0.566983	0.838731	0.619609	0.709942	0.590556	0.816395	0.524546	0.758354	0.506849
O76080_K_191_Ub	Ub	O76080_K_191	ZFAND5_K_191	O76080	7763	ZFAND5	K	191	0.999986	GLHRYSDKHNCPYDYKAEAAAKIRKENPVVV	65420000	0.615565		0.66649		0.694115		0.638237		0.596361		0.565121		0.60981		0.639196		0.624804		0.709386
O95229_K_111_Ub	Ub	O95229_K_111	ZWINT_K_111	O95229	11130	ZWINT	K	111	0.997177	WKELKATYREHVEAIKIGLTKALTQMEEAQR	35842000		2.10906		1.76816		1.84236		1.67823		1.48962		1.58809		1.50015		1.33253		1.37926		1.66283
O95297_K_213_Ub	Ub	O95297_K_213	MPZL1_K_213	O95297	9019	MPZL1	K	213	1	RDYTGCSTSESLSPVKQAPRKSPSDTEGLVK	53922000	0.289754		0.28221		0.322635		0.269331		0.370665		0.315339		0.312719		0.296476		0.312074		0.323707
O95340_K_173_Ub	Ub	O95340_K_173	PAPSS2_K_173	O95340	9060	PAPSS2	K	173	0.999476	RDVKGLYKRARAGEIKGFTGIDSDYEKPETP	183800000	0.521544		0.734167		0.528666		0.578884		0.676163		0.653284		0.590766		0.665735		0.632228		0.638676
O95551_K_23_Ub	Ub	O95551_K_23	TDP2_K_23	O95551	51567	TDP2	K	23	0.86621	EGGREAAEEEGEPEVKKRRLLCVEFASVASC	53225000	0.794245		0.72166		0.992669		0.765498		0.907949		0.807217		0.785384		0.656466		0.661976		0.858147
O95758_K_229_Ub	Ub	O95758_K_229	PTBP3_K_229	O95758	9991	PTBP3	K	229	0.999999	QNIYNACCTLRIDFSKLTSLNVKYNNDKSRD	101800000	0.915013		0.929598		0.788273		0.855044		0.939672		0.829012		0.922614		0.886387		1.07443		0.990487
O95816_K_200_Ub	Ub	O95816_K_200	BAG2_K_200	O95816	9532	BAG2	K	200	1	DKAIKLLEHSKGAGSKTLQQNAESRFN____	43126000	0.602102		0.709661		0.544426		0.534649		0.700112		0.650133		0.67028		0.585764		0.653165		0.845649
P00338_K_14_Ub	Ub	P00338_K_14	LDHA_K_14	P00338	3939	LDHA	K	14	0.999443	__MATLKDQLIYNLLKEEQTPQNKITVVGVG	87330000	1.0512		0.961386		0.965287		1.01347		0.973849		1.1051		1.04921		1.0673		0.950622		1.15036
P00338_K_278_Ub	Ub	P00338_K_278	LDHA_K_278	P00338	3939	LDHA	K	278	0.999568	IMKNLRRVHPVSTMIKGLYGIKDDVFLSVPC	53143000	0.207841		0.20248		0.239476		0.246808		0.196761		0.19606		0.217026		0.240726		0.242662		0.184324
P00352_K_435_Ub	Ub	P00352_K_435	ALDH1A1_K_435	P00352	216	ALDH1A1	K	435	0.99967	RANNTFYGLSAGVFTKDIDKAITISSALQAG	662260000	0.883643	0.941959	0.879544	0.934982	0.894458	0.957213	1.02399	0.959966	0.89866	0.940129	0.956868	0.981226	0.942245	1.18535	0.983805	1.05688	0.968772	1.12435	0.908363	1.02498
P00352_K_490_Ub	Ub	P00352_K_490	ALDH1A1_K_490	P00352	216	ALDH1A1	K	490	0.999886	GRELGEYGFHEYTEVKTVTVKISQKNS____	432380000	0.262764	0.414617	0.274887	0.371696	0.220373	0.351396	0.237781	0.338233	0.254194	0.411481	0.227296	0.368209	0.275428	0.422174	0.273096	0.408479	0.247671	0.39899	0.287312	0.357392
P00352_K_255_Ub	Ub	P00352_K_255	ALDH1A1_K_255	P00352	216	ALDH1A1	K	255	0.999675	DKVAFTGSTEVGKLIKEAAGKSNLKRVTLEL	151390000		0.736596		0.820371		0.595181		0.52891		0.666603		0.503948		0.716143		0.57347		0.614409		0.44499
P00491_K_95_Ub	Ub	P00491_K_95	PNP_K_95	P00491	4860	PNP	K	95	1	MMQGRFHMYEGYPLWKVTFPVRVFHLLGVDT	242570000	0.725336		0.995121		0.942304		1.00174		0.957159		0.911404		1.04516		1.14462		0.977249		1.07512
P00558_K_216_Ub	Ub	P00558_K_216	PGK1_K_216	P00558	5230	PGK1	K	216	0.957001	LESPERPFLAILGGAKVADKIQLINNMLDKV	93228000	1.32187		1.28337		1.61151		1.14067		0.894933		1.07572		1.14894		1.03834		1.06738		1.50411
P00558_K_97_Ub	Ub	P00558_K_97	PGK1_K_97	P00558	5230	PGK1	K	97	0.999972	AVELKSLLGKDVLFLKDCVGPEVEKACANPA	19576000		0.421488		0.441984		0.389144		0.442457		0.389563		0.446734		0.360146		0.446241		0.439761		0.45357
P00558_K_30_Ub	Ub	P00558_K_30	PGK1_K_30	P00558	5230	PGK1	K	30	1	KGKRVVMRVDFNVPMKNNQITNNQRIKAAVP	495270000	0.653884	1.21376	0.763404	0.993457	0.603995	0.936499	0.602572	0.804286	0.714927	0.991197	0.590161	0.889477	0.653832	0.934102	0.60662	0.827112	0.607656	0.853937	0.584894	0.963207
A0A7P0T8E1_K_118_Ub	Ub	A0A7P0T8E1_K_118	NA_K_118	A0A7P0T8E1			K	118	1	RRQLEACQRERAFSVKFEVQAPRWGNPRALS	82432000	0.849974		0.765228		0.896108		0.948646		0.713693		0.911883		0.795603		0.971185		0.875172		1.0046
A0A7P0T8E1_K_279_Ub	Ub	A0A7P0T8E1_K_279	NA_K_279	A0A7P0T8E1			K	279	0.998458	NYQQLCIYWTKYYDFKNPIIEKYLRRQLTKP	63701000	0.833011		0.817216		0.846019		0.819113		0.933453		0.832788		0.813471		0.829206		0.740984		0.930819
A0A494C1T8_K_255_Ub	Ub	A0A494C1T8_K_255	NA_K_255	A0A494C1T8			K	255	1	RKCTSPRSSDTEENVKRRTHNVLERQRRNEL	17622000	0.623816		0.712472		0.689224		0.651792		0.682176		0.773747		0.607178		0.609233		0.598986		0.753138
P02545_K_417_Ub	Ub	P02545_K_417	LMNA_K_417	P02545	4000	LMNA	K	417	0.826467	ASSHSSQTQGGGSVTKKRKLESTESRSSFSQ	13102000	0.550947		0.519098		0.424695		0.40904		0.511189		0.466227		0.520126		0.458825		0.472183		0.580733
P02545_K_208_Ub	Ub	P02545_K_208	LMNA_K_208	P02545	4000	LMNA	K	208	1	AENRLQTMKEELDFQKNIYSEELRETKRRHE	146780000	0.520918	0.722685	0.580973	0.950967	0.56298	0.789704	0.550992	0.823488	0.561555	0.877351	0.583392	1.07434	0.632745	0.948631	0.563328	0.933573	0.604805	0.91729	0.484476	0.722783
P02545_K_78_Ub	Ub	P02545_K_78	LMNA_K_78	P02545	4000	LMNA	K	78	1	ITESEEVVSREVSGIKAAYEAELGDARKTLD	214400000	0.858365	0.169574	0.840076	0.229222	0.899929	0.190536	0.920208	0.193863	0.943012	0.196573	1.01582	0.20613	0.96332	0.207658	1.01141	0.193112	0.867556	0.180213	0.852901	0.181207
P02545_K_171_Ub	Ub	P02545_K_171	LMNA_K_171	P02545	4000	LMNA	K	171	0.999999	RTLEGELHDLRGQVAKLEAALGEAKKQLQDE	1034800000	1.38101	0.664292	1.44444	0.819831	1.40687	0.642616	1.36357	0.720316	1.46472	0.754564	1.35556	0.778957	1.57449	0.669614	1.39585	0.75293	1.24911	0.615869	1.31498	0.622568
P02545_K_180_Ub	Ub	P02545_K_180	LMNA_K_180	P02545	4000	LMNA	K	180	1	LRGQVAKLEAALGEAKKQLQDEMLRRVDAEN	1858400000	0.354078	1.40893	0.412694	1.65493	0.503136	1.85856	0.448378	1.78042	0.514786	1.76411	0.442916	1.89198	0.427712	1.71789	0.411607	1.77422	0.437503	1.57331	0.365096	1.36797
P02545_K_311_Ub	Ub	P02545_K_311	LMNA_K_311	P02545	4000	LMNA	K	311	0.999994	RIRIDSLSAQLSQLQKQLAAKEAKLRDLEDS	559430000	2.93739	1.63908	2.37353	1.64824	2.58464	1.92432	2.49389	1.61024	2.91442	1.70067	2.43266	1.56223	2.7123	1.60754	2.45981	1.29064	2.40388	1.4491	2.80001	1.2767
P02545_K_181_Ub	Ub	P02545_K_181	LMNA_K_181	P02545	4000	LMNA	K	181	1	RGQVAKLEAALGEAKKQLQDEMLRRVDAENR	82029000		1.18838		1.39846		1.59215		1.53639		1.52379		1.59943		1.45378		1.50325		1.28791		1.17622
P02545_K_135_Ub	Ub	P02545_K_135	LMNA_K_135	P02545	4000	LMNA	K	135	0.999965	NTKKEGDLIAAQARLKDLEALLNSKEAALST	154040000	0.397021		0.31936		0.341884		0.38106		0.363316		0.356203		0.364182		0.443784		0.462049		0.377178
P02545_K_201_Ub	Ub	P02545_K_201	LMNA_K_201	P02545	4000	LMNA	K	201	0.999998	EMLRRVDAENRLQTMKEELDFQKNIYSEELR	534650000	0.784806	0.7594	0.875292	0.759998	1.02059	0.687821	0.937038	0.719497	1.00636	0.771743	0.924741	0.731518	0.936799	0.777419	0.897797	0.679049	0.873657	0.693727	0.703784	0.660154
P02545_K_457_Ub	Ub	P02545_K_457	LMNA_K_457	P02545	4000	LMNA	K	457	0.999993	VEEVDEEGKFVRLRNKSNEDQSMGNWQIKRQ	28003000		0.410016		0.460243		0.452693		0.371423		0.460249		0.421338		0.405547		0.425183		0.495814		0.385962
P02545_K_470_Ub	Ub	P02545_K_470	LMNA_K_470	P02545	4000	LMNA	K	470	1	RNKSNEDQSMGNWQIKRQNGDDPLLTYRFPP	174710000	0.628862	0.80365	0.729147	0.65594	0.687545	0.662842	0.643311	0.586099	0.661002	0.691276	0.700305	0.591316	0.68001	0.668471	0.728998	0.71009	0.684545	0.669424	0.67522	0.644258
P02786_K_53_Ub	Ub	P02786_K_53	TFRC_K_53	P02786	7037	TFRC	K	53	0.998758	MKLAVDEEENADNNTKANVTKPKRCSGSICY	113290000	1.28623		1.89233		1.68431		1.82764		1.42605		1.86845		1.51905		2.04667		1.63076		2.5218
H7C155_K_18_Ub	Ub	H7C155_K_18	NA_K_18	H7C155			K	18	0.935544	LQPECCAVFRLLHEHKGKKARLDWNTDAASL	38023000	0.0326859		0.0404219		0.0560245		0.0761515		0.080872		0.106309		0.132262		0.0945709		0.184925		0.234644
H3BQN4_K_322_Ub	Ub	H3BQN4_K_322	NA_K_322	H3BQN4			K	322	0.999999	QASALKAWGGKKENLKAAQEEYVKRALVRIG	2245900000	2.14087	5.01959	2.50628	3.62697	2.31748	4.07432	2.07647	3.38857	2.05794	4.11068	2.03214	3.30452	2.21591	4.18338	2.08401	3.66574	2.0572	3.96557	2.63817	3.4241
H3BQN4_K_42_Ub	Ub	H3BQN4_K_42	NA_K_42	H3BQN4			K	42	1	GKGILAADESTGSIAKRLQSIGTENTEENRR	198580000	0.356173		0.44333		0.419919		0.346015		0.365577		0.374194		0.360963		0.375267		0.417349		0.3689
P04080_K_39_Ub	Ub	P04080_K_39	CSTB_K_39	P04080	1476	CSTB	K	39	0.995289	RSQLEEKENKKFPVFKAVSFKSQVVAGTNYF	122340000	0.487529	0.425656	0.59385	0.249411	0.78247	0.230068	0.726381	0.364897	0.52626	0.306562	0.655239	0.322494	0.675971	0.259072	0.858416	0.223943	0.750887	0.287696	0.812077	0.332901
P04083_K_332_Ub	Ub	P04083_K_332	ANXA1_K_332	P04083	301	ANXA1	K	332	0.996348	KMYGISLCQAILDETKGDYEKILVALCGGN_	57020000		1.64927		1.85013		1.81546		1.58384		1.76473		1.83095		1.79775		1.614		1.49203		1.8459
P04083_K_257_Ub	Ub	P04083_K_257	ANXA1_K_257	P04083	301	ANXA1	K	257	0.999641	KYSKHDMNKVLDLELKGDIEKCLTAIVKCAT	76187000	1.55472		1.32953		1.15145		1.11324		1.33971		1.16112		1.21678		1.13523		1.18582		1.25518
P04406_K_61_Ub	Ub	P04406_K_61	GAPDH_K_61	P04406	2597	GAPDH	K	61	0.999613	MFQYDSTHGKFHGTVKAENGKLVINGNPITI	115740000	1.63225		1.35481		1.57967		1.2551		1.15987		1.52297		1.50987		1.2209		1.43257		1.43683
P04406_K_215_Ub	Ub	P04406_K_215	GAPDH_K_215	P04406	2597	GAPDH	K	215	0.997533	RGALQNIIPASTGAAKAVGKVIPELNGKLTG	503540000	4.69839	1.50071	4.25873	1.72399	2.99219	1.92335	3.87255	1.54874	4.45417	1.80289	3.87638	1.57782	3.97067	1.78742	3.99282	1.71107	4.16258	1.34662	3.4429	1.73252
P04792_K_198_Ub	Ub	P04792_K_198	HSPB1_K_198	P04792	3315	HSPB1	K	198	0.99994	VTFESRAQLGGPEAAKSDETAAK________	127330000	0.544561	0.457169	0.474131	0.613613	0.546467	0.47041	0.422595	0.567847	0.528804	0.473874	0.542382	0.585626	0.499602	0.516563	0.416492	0.502023	0.574697	0.568431	0.487716	0.513658
Q96KK5_K_126_Ub	Ub	Q96KK5_K_126	H2AC12_K_126	Q96KK5	85235	H2AC12	K	126	0.981574	NIQAVLLPKKTESHHKAK_____________	1335900000	0.199513	1.06444	0.179194	1.6357	0.201587	1.12436	0.217352	1.25233	0.18124	1.22397	0.146008	1.19623	0.198521	1.5462	0.14936	1.52654	0.242431	1.61186	0.150098	1.36962
Q96KK5_K_119_Ub	Ub	Q96KK5_K_119	H2AC12_K_119	Q96KK5	85235	H2AC12	K	119	0.875797	AQGGVLPNIQAVLLPKKTESHHKAK______;AQGGVLPNIQAVLLPKKTESHKAKSK_____;AQGGVLPNIQAVLLPKKTESQKTKSK_____	44200000000	1.89869	2.68774	1.35863	3.71303	1.23581	3.48093	1.29406	2.95682	1.70923	2.87399	1.32782	2.84111	1.45333	3.22274	1.32043	2.54839	1.67096	2.01726	1.18272	2.70621
P05204_K_82_Ub	Ub	P05204_K_82	HMGN2_K_82	P05204	3151	HMGN2	K	82	0.999365	NNPAENGDAKTDQAQKAEGAGDAK_______	142510000	0.28504		0.240508		0.319307		0.247117		0.286007		0.266151		0.217307		0.268623		0.288556		0.247633
E7ESS4_K_302_Ub	Ub	E7ESS4_K_302	NA_K_302	E7ESS4			K	302	0.540137	IKKYRLQQAQKGTPMKPNTQATPP_______	30105000		0.216912		0.263122		0.198092		0.187154		0.223629		0.18319		0.189466		0.245382		0.170382		0.137074
P05387_K_21_Ub	Ub	P05387_K_21	RPLP2_K_21	P05387	6181	RPLP2	K	21	0.996621	SYLLAALGGNSSPSAKDIKKILDSVGIEADD	757070000		3.64083		3.77078		4.01299		3.01948		4.08726		3.55175		4.03136		3.90091		3.07115		4.69148
F8VU65_K_38_Ub	Ub	F8VU65_K_38	NA_K_38	F8VU65			K	38	1	DYPKCFIVGADNVGSKQMQQIRMSLRGKAVV	341710000	0.919522	0.574356	1.2068	0.469552	0.774438	0.449083	0.815087	0.337245	1.01011	0.570087	1.07107	0.482378	0.839184	0.580845	1.25095	0.609602	1.12467	0.557253	1.03636	0.924649
F8VU65_K_77_Ub	Ub	F8VU65_K_77	NA_K_77	F8VU65			K	77	1	RKAIRGHLENNPALEKLLPHIRGNVGFVFTK	45270000		0.169034		0.171515		0.191066		0.16807		0.166788		0.194772		0.183955		0.136936		0.162692		0.211738
F8VU65_K_162_Ub	Ub	F8VU65_K_162	NA_K_162	F8VU65			K	162	0.9965	ISRGTIEILSDVQLIKTGDKVGASEATLLNM	253440000	1.12713	2.11894	1.17966	1.99837	0.987806	1.9016	0.975003	2.10815	0.943231	1.95112	1.16162	2.17948	1.13402	2.01005	1.10062	1.86562	0.980897	2.28398	1.38257	2.23903
P05455_K_344_Ub	Ub	P05455_K_344	SSB_K_344	P05455	6741	SSB	K	344	0.999987	WKSKGRRFKGKGKGNKAAQPGSGKGKVQFQG	9807200		0.76922		0.825738		0.596714		0.64178		0.63179		0.752864		0.607773		0.707933		0.716002		0.807463
B8ZZQ6_K_99_Ub	Ub	B8ZZQ6_K_99	NA_K_99	B8ZZQ6			K	99	0.908115	GKRAAEDDEDDDVDTKKQKTDEDD_______	183550000	1.83943		1.49477		1.62859		1.21065		1.36618		1.60249		1.45198		1.31556		1.29706		2.32638
R4GN98_K_26_Ub	Ub	R4GN98_K_26	NA_K_26	R4GN98			K	26	0.99991	LLVAIFHKYSGREGDKHTLSKKELKELIQKE	491990000	0.481897	0.221343	0.358032	0.307363	0.353433	0.270757	0.352092	0.305069	0.441434	0.262078	0.341841	0.30142	0.384449	0.263816	0.356831	0.301506	0.467135	0.295191	0.341348	0.27454
R4GN98_K_40_Ub	Ub	R4GN98_K_40	NA_K_40	R4GN98			K	40	0.999985	DKHTLSKKELKELIQKELTIGSKLQDAEIAR	977640000	0.780693	0.372621	0.69629	0.450884	0.75448	0.377686	0.584916	0.327494	0.768376	0.402871	0.635904	0.390854	0.629526	0.391661	0.696924	0.424131	0.678816	0.514325	0.650209	0.376831
R4GN98_K_47_Ub	Ub	R4GN98_K_47	NA_K_47	R4GN98			K	47	1	KELKELIQKELTIGSKLQDAEIARLMEDLDR	3401300000	1.38254	0.503441	1.23564	0.614628	1.43242	0.53658	1.04726	0.448724	1.43543	0.507019	1.16315	0.453582	1.3105	0.506339	1.12153	0.483649	1.32442	0.624679	1.05882	0.492985
R4GN98_K_35_Ub	Ub	R4GN98_K_35	NA_K_35	R4GN98			K	35	0.99106	SGREGDKHTLSKKELKELIQKELTIGSKLQD	60569000	1.54961		1.67154		1.30512		1.43986		1.4299		1.40609		1.36386		1.26703		1.43372		1.51258
P06733_K_64_Ub	Ub	P06733_K_64	ENO1_K_64	P06733	2023	ENO1	K	64	0.999962	LRDNDKTRYMGKGVSKAVEHINKTIAPALVS	380520000	1.02466		1.01244		1.0981		1.01704		0.990205		1.01688		0.94856		1.0591		1.10259		1.04479
P06733_K_420_Ub	Ub	P06733_K_420	ENO1_K_420	P06733	2023	ENO1	K	420	0.992187	AKYNQLLRIEEELGSKAKFAGRNFRNPLAK_	150110000	1.36938		1.54606		1.33248		1.25156		1.2923		1.25238		1.27036		1.22955		1.36847		1.24393
P06733_K_193_Ub	Ub	P06733_K_193	ENO1_K_193	P06733	2023	ENO1	K	193	0.967891	FREAMRIGAEVYHNLKNVIKEKYGKDATNVG	59024000	0.317675		0.33642		0.269984		0.308255		0.29085		0.315273		0.32847		0.314439		0.282596		0.331584
P06733_K_343_Ub	Ub	P06733_K_343	ENO1_K_343	P06733	2023	ENO1	K	343	0.999843	IAKAVNEKSCNCLLLKVNQIGSVTESLQACK	470040000	0.813047	0.968778	0.687815	1.01478	0.516133	0.986137	0.665126	0.95643	0.632735	1.1871	0.672805	0.872358	0.730445	1.03648	0.562516	0.962667	0.65486	0.759547	0.620962	0.847183
P06733_K_5_Ub	Ub	P06733_K_5	ENO1_K_5	P06733	2023	ENO1	K	5	1	___________MSILKIHAREIFDSRGNPTV	1340600000	0.340794	1.21723	0.388298	0.996484	0.346153	0.880532	0.327577	1.03799	0.350287	0.903402	0.339262	1.02605	0.386297	0.893022	0.33531	0.847013	0.310469	0.898292	0.403973	1.04925
P06748_K_202_Ub	Ub	P06748_K_202	NPM1_K_202	P06748	4869	NPM1	K	202	0.996284	EEKAPVKKSIRDTPAKNAQKSNQNGKDSKPS	46336000		1.00267		0.793391		0.694526		0.68112		0.645566		0.667669		0.700816		0.686599		0.730068		0.727254
P06748_K_267_Ub	Ub	P06748_K_267	NPM1_K_267	P06748	4869	NPM1	K	267	0.999951	QASIEKGGSLPKVEAKFINYVKNCFRMTDQE	81111000	0.565764		0.452957		0.52554		0.427463		0.462917		0.388968		0.526869		0.457821		0.671571		0.509072
P07195_K_308_Ub	Ub	P07195_K_308	LDHB_K_308	P07195	3945	LDHB	K	308	0.999217	PCILNARGLTSVINQKLKDDEVAQLKKSADT	4680000000	1.86829	3.71216	3.07347	2.90953	2.75325	2.10149	3.20512	3.48451	2.23871	2.93888	2.97427	3.59295	2.35078	2.81413	3.24462	3.24221	2.67555	3.97514	3.47337	3.44762
H0YMW4_K_147_Ub	Ub	H0YMW4_K_147	NA_K_147	H0YMW4			K	147	1	KTPAQYDASELKASMKGLGTDEDSLIEIICS	117290000	1.56596		1.16033		1.49385		1.15275		1.18973		1.5763		1.47609		1.25764		1.32403		1.33296
H0YMW4_K_75_Ub	Ub	H0YMW4_K_75	NA_K_75	H0YMW4			K	75	0.996728	NFDAERDALNIETAIKTKGVDEVTIVNILTN	244220000	1.9024	0.423109	1.51575	0.550721	1.69791	0.513719	1.56701	0.482564	1.49068	0.398807	1.56313	0.484999	1.64376	0.433211	1.44052	0.437021	1.45376	0.45029	1.44627	0.429152
H0YMW4_K_77_Ub	Ub	H0YMW4_K_77	NA_K_77	H0YMW4			K	77	1	DAERDALNIETAIKTKGVDEVTIVNILTNRS	136340000	0.55672		0.394167		0.471442		0.446623		0.491376		0.393542		0.489639		0.291207		0.51267		0.329384
H0YMW4_K_180_Ub	Ub	H0YMW4_K_180	NA_K_180	H0YMW4			K	180	0.999893	NQELQEINRVYKEMYKTDLEKDIISDTSGDF	185100000	0.367502	1.61592	0.43694	1.34859	0.694304	0.918643	0.544104	1.35777	0.369573	1.07022	0.452597	1.27557	0.48587	0.981696	0.462692	1.29944	0.453058	1.82468	0.504821	1.26742
H0YMW4_K_109_Ub	Ub	H0YMW4_K_109	NA_K_109	H0YMW4			K	109	0.99997	AQRQDIAFAYQRRTKKELASALKSALSGHLE	171290000	1.2132	0.918892	0.933863	1.08695	0.71277	0.797384	0.882434	0.843456	1.3541	0.633361	0.996681	0.742416	0.984652	0.769278	0.91886	0.740447	1.2103	0.867045	0.548231	0.836252
H0YMW4_K_341_Ub	Ub	H0YMW4_K_341	NA_K_341	H0YMW4			K	341	1	VDMLKIRSEFKRKYGKSLYYYIQQDTKGDYQ	784210000	2.95259	0.685104	2.3036	0.732642	2.72242	0.903212	2.7439	0.630574	2.79557	0.718484	2.78	0.598754	2.86798	0.63849	2.2725	0.614626	2.31089	0.486274	2.19144	0.769674
H0YMW4_K_352_Ub	Ub	H0YMW4_K_352	NA_K_352	H0YMW4			K	352	0.996971	RKYGKSLYYYIQQDTKGDYQKALLYLCGGDD	242130000	0.646335		0.590778		0.670019		0.551538		0.719488		0.670039		0.718035		0.635122		0.587362		0.743879
H0YMW4_K_176_Ub	Ub	H0YMW4_K_176	NA_K_176	H0YMW4			K	176	0.999881	CSRTNQELQEINRVYKEMYKTDLEKDIISDT	331560000		1.72446		1.38482		1.34896		1.10587		1.54872		1.03696		1.28979		0.939978		0.988431		1.6036
P07737_K_126_Ub	Ub	P07737_K_126	PFN1_K_126	P07737	5216	PFN1	K	126	0.896366	VLLMGKEGVHGGLINKKCYEMASHLRRSQY_	8255500000	2.35009	0.4012	2.40466	0.332445	2.37479	0.377602	2.32205	0.344785	2.68468	0.351582	2.25979	0.327571	2.31859	0.309296	2.1953	0.379595	2.42546	0.39461	2.73655	0.350743
P07737_K_105_Ub	Ub	P07737_K_105	PFN1_K_105	P07737	5216	PFN1	K	105	0.990646	TKSTGGAPTFNVTVTKTDKTLVLLMGKEGVH	1112300000	2.10102	3.77315	2.16564	3.53322	2.11733	3.48106	2.22058	3.64728	2.08903	3.78377	2.23493	3.59968	2.08545	3.25327	2.05892	3.76807	2.00814	3.79587	2.24063	3.96531
P07737_K_108_Ub	Ub	P07737_K_108	PFN1_K_108	P07737	5216	PFN1	K	108	0.997745	TGGAPTFNVTVTKTDKTLVLLMGKEGVHGGL	23887000		0.469752		0.424035		0.390663		0.492158		0.415903		0.42455		0.319394		0.366245		0.42881		0.395123
P07737_K_54_Ub	Ub	P07737_K_54	PFN1_K_54	P07737	5216	PFN1	K	54	1	TFVNITPAEVGVLVGKDRSSFYVNGLTLGGQ	1268500000	0.3668	0.47301	0.279687	0.563024	0.361711	0.472069	0.239005	0.450752	0.275728	0.513219	0.274595	0.45187	0.381096	0.545542	0.268062	0.558108	0.39419	0.567117	0.222369	0.585607
P07900_K_112_Ub	Ub	P07900_K_112	HSP90AA1_K_112	P07900	3320	HSP90AA1	K	112	0.978795	GMTKADLINNLGTIAKSGTKAFMEALQAGAD	140570000		0.925346		0.773332		0.823563		0.891571		0.89008		0.876797		0.864074		0.861679		0.86101		0.835584
P07900_K_407_Ub	Ub	P07900_K_407	HSP90AA1_K_407	P07900	3320	HSP90AA1	K	407	0.998311	EDLPLNISREMLQQSKILKVIRKNIVKKCLE;EDLPLNISREMLQQSKILKVIRKNLVKKCLE	756180000	0.302194	2.85557	0.290781	2.73266	0.355835	2.70757	0.36457	2.84632	0.420787	2.91188	0.319767	2.59814	0.322228	2.57272	0.346071	2.42225	0.320398	2.44443	0.28599	2.48133
P07900_K_191_Ub	Ub	P07900_K_191	HSP90AA1_K_191	P07900	3320	HSP90AA1	K	191	1	HGEPIDRDTKVILHLKEDQTEYLEERWVKEV;HGEPIGRGTKVILHLKEDQTEYLEERRVKEV;TGEPMGRGTKVILHLKEDQTEYLEERRIKEI	37710000	0.655953		0.603175		0.624329		0.605168		0.570356		0.593631		0.644371		0.578531		0.589327		0.628526
P07910_K_204_Ub	Ub	P07910_K_204	HNRNPC_K_204	P07910	3183	HNRNPC	K	204	0.999152	KGDDLQAIKKELTQIKQKVDSLLENLEKIEK	132870000	1.78859		1.78673		1.53293		1.34385		1.67248		1.4134		1.54475		1.46397		1.45261		1.71855
P07910_K_170_Ub	Ub	P07910_K_170	HNRNPC_K_170	P07910	3183	HNRNPC	K	170	0.999952	PSKRQRVSGNTSRRGKSGFNSKSGQRGSSKS	108540000	0.879224		1.02765		0.894892		0.875959		0.972692		0.9326		0.907096		0.862564		1.09599		1.227
A0A7P0Z4P5_K_184_Ub	Ub	A0A7P0Z4P5_K_184	NA_K_184	A0A7P0Z4P5			K	184	0.997825	KIKVAEDEAEAAAAAKFTGLSKEELLKVAGS	49826000	1.2753		1.05898		1.08429		0.990977		0.854268		1.19982		1.2498		0.958477		0.958958		0.983101
P08236_K_616_Ub	Ub	P08236_K_616	GUSB_K_616	P08236	2990	GUSB	K	616	1	VLGNKKGIFTRQRQPKSAAFLLRERYWKIAN	653640000	0.271897	0.42036	0.207485	0.514513	0.287207	0.253612	0.180095	0.349985	0.243491	0.220075	0.23191	0.329649	0.267583	0.241553	0.223029	0.287248	0.184154	0.213667	0.238582	0.291424
P08579_K_85_Ub	Ub	P08579_K_85	SNRPB2_K_85	P08579	6629	SNRPB2	K	85	0.999995	QGFPFYGKPMRIQYAKTDSDIISKMRGTFAD	48945000	0.575267		0.58447		0.728545		0.610065		0.569007		0.628843		0.624753		0.550413		0.657481		0.688699
D6RBL5_K_37_Ub	Ub	D6RBL5_K_37	NA_K_37	D6RBL5			K	37	0.999365	VALMKPSRLYDAYELKHALKGAGTNEKVLTE	108110000	0.218532		0.196268		0.234599		0.167675		0.209725		0.202137		0.183076		0.232018		0.20423		0.176016
C9J9K3_K_89_Ub	Ub	C9J9K3_K_89	NA_K_89	C9J9K3			K	89	1	VSVISSRNTGQRAVLKFAAATGATPIAGRFT	303020000	0.543692	0.559796	0.481852	0.542066	0.460414	0.605635	0.421519	0.563127	0.526298	0.616361	0.503912	0.497301	0.54579	0.475247	0.540671	0.444624	0.543741	0.49742	0.412043	0.55422
H3BMT2_K_57_Ub	Ub	H3BMT2_K_57	NA_K_57	H3BMT2			K	57	0.999631	PDLYFQDSGLSRFLLKSCPLLTKEYIPPLIW	78923000	0.754892		0.776994		0.68905		0.955563		0.653087		0.630891		0.604412		0.681691		0.492645		0.605491
P09543_K_217_Ub	Ub	P09543_K_217	CNP_K_217	P09543	1267	CNP	K	217	0.99748	LRKAGQVFLEELGNHKAFKKELRQFVPGDEP	112680000	0.890643		0.938813		1.03125		1.10527		0.862658		1.0236		1.01431		1.25928		0.936583		0.966664
P09543_K_87_Ub	Ub	P09543_K_87	CNP_K_87	P09543	1267	CNP	K	87	1	DKYRDGTKMVSADAYKITPGARGAFSEEYKR	156420000	0.454243		0.503217		0.444465		0.490223		0.553383		0.4439		0.470572		0.522412		0.518938		0.366062
P09651_K_3_Ub	Ub	P09651_K_3	HNRNPA1_K_3	P09651	3178	HNRNPA1	K	3	1	_____________MSKSESPKEPEQLRKLFI	652450000	1.77467	0.998329	2.04976	0.990217	2.1153	0.702388	1.80242	0.77497	1.71694	0.891444	2.00262	0.914023	2.02646	0.968232	1.74201	0.961549	1.98386	1.03061	2.22101	0.914573
P09651_K_350_Ub	Ub	P09651_K_350	HNRNPA1_K_350	P09651	3178	HNRNPA1	K	350	1	GRSSGPYGGGGQYFAKPRNQGGYGGSSSSSS	127570000	0.265319		0.345937		0.360466		0.518749		0.338647		0.392611		0.35389		0.462057		0.513017		0.355719
P09936_K_4_Ub	Ub	P09936_K_4	UCHL1_K_4	P09936	7345	UCHL1	K	4	1	____________MQLKPMEINPEMLNKVLSR	140090000	0.809215	0.187623	0.835098	0.249869	0.897338	0.254769	0.79482	0.286946	0.83655	0.308504	0.741713	0.328905	0.769425	0.302485	0.802357	0.331468	0.826864	0.296667	0.69457	0.33698
P09936_K_71_Ub	Ub	P09936_K_71	UCHL1_K_71	P09936	7345	UCHL1	K	71	0.99989	TAQHENFRKKQIEELKGQEVSPKVYFMKQTI	22408000		0.489453		0.442622		0.529736		0.447241		0.469314		0.447773		0.470597		0.475573		0.457234		0.383756
P09960_K_418_Ub	Ub	P09960_K_418	LTA4H_K_418	P09960	4048	LTA4H	K	418	0.999915	IFLGFLKAYVEKFSYKSITTDDWKDFLYSYF	417370000	0.130718	1.32242	0.264534	0.928192	0.392465	0.788212	0.342666	1.49635	0.116442	0.87742	0.333211	1.49482	0.241136	0.873749	0.310602	1.0771	0.278383	1.02579	0.421717	1.31967
A0A494C189_K_120_Ub	Ub	A0A494C189_K_120	NA_K_120	A0A494C189			K	120	0.999982	IAGGVIPHIHKSLIGKKGQQKTV________	1344500000	1.01907	1.74159	1.12005	1.09465	1.26513	1.04665	1.18609	1.12403	1.0057	1.01604	0.992014	0.959159	1.01975	0.827001	0.931332	0.899072	1.12074	0.966189	1.1303	1.33523
A0A494C189_K_121_Ub	Ub	A0A494C189_K_121	NA_K_121	A0A494C189			K	121	0.999982	AGGVIPHIHKSLIGKKGQQKTV_________	1344500000	1.01907	1.74159	1.12005	1.09465	1.26513	1.04665	1.18609	1.12403	1.0057	1.01604	0.992014	0.959159	1.01975	0.827001	0.931332	0.899072	1.12074	0.966189	1.1303	1.33523
J3QS39_K_29_Ub	Ub	J3QS39_K_29	NA_K_29	J3QS39			K	29	0.997474	TLEVEPSDTIENVKAKIQDKEGIPPDQQRLI	1109800000	2.40886	0.833958	2.08898	0.650066	2.28523	0.700116	2.26759	0.748189	2.7143	0.64587	2.39058	0.894235	2.36849	0.730233	2.25823	0.65636	2.07407	0.633359	2.00352	0.585854
J3QS39_K_82_Ub	Ub	J3QS39_K_82	NA_K_82	J3QS39			K	82	0.998809	LHLVLRLRGGMQIFVKTLTGKTITLEV____	374500000	1.48128	0.536992	1.29011	0.606938	0.976011	0.520508	1.39696	0.63905	1.16726	0.64963	1.40728	0.638955	1.37512	0.624055	1.42211	0.591503	1.28858	0.517505	1.25456	0.682932
J3QS39_K_48_Ub	Ub	J3QS39_K_48	NA_K_48	J3QS39			K	48	1	KEGIPPDQQRLIFAGKQLEDGRTLSDYNIQK	191000000000	7.59107	6.43109	8.93984	4.42965	14.5608	4.20758	10.54	6.33512	8.51095	4.24817	9.53464	6.3572	10.0745	4.8223	11.7072	5.21911	9.11561	6.74096	10.4323	6.41456
J3QS39_K_63_Ub	Ub	J3QS39_K_63	NA_K_63	J3QS39			K	63	1	KQLEDGRTLSDYNIQKESTLHLVLRLRGGAK;KQLEDGRTLSDYNIQKESTLHLVLRLRGGII;KQLEDGRTLSDYNIQKESTLHLVLRLRGGMQ	88100000000	5.92025	7.34079	6.63803	4.90397	10.7091	4.52484	8.10794	7.66377	5.00794	4.54987	7.04879	7.38248	7.76621	5.73581	7.64098	5.85545	6.20347	9.47612	9.23017	7.31101
J3QS39_K_6_Ub	Ub	J3QS39_K_6	NA_K_6	J3QS39			K	6	0.999969	__________MQIFVKTLTGKTITLEVEPSD	21700000000	0.645352	1.5023	0.994668	0.733084	1.74915	0.558506	1.54636	1.31331	0.778334	0.667071	1.15976	1.11879	1.07713	0.668486	1.23922	0.739908	0.869919	0.956357	1.50842	1.16027
J3QS39_K_11_Ub	Ub	J3QS39_K_11	NA_K_11	J3QS39			K	11	1	_____MQIFVKTLTGKTITLEVEPSDTIENV	35500000000	0.929587	2.29464	1.21014	3.05727	1.92629	2.06901	1.62336	3.83578	1.03105	2.29443	1.40037	3.5508	1.20316	2.46422	1.44623	2.65756	1.0571	3.14108	1.49623	2.15324
J3QS39_K_27_Ub	Ub	J3QS39_K_27	NA_K_27	J3QS39			K	27	0.997474	TITLEVEPSDTIENVKAKIQDKEGIPPDQQR	39500000000	5.06101	3.37965	5.01462	3.27818	5.77293	3.36782	5.33233	3.53822	5.60758	4.01732	5.98206	4.06652	6.17606	4.17106	6.00893	3.95079	4.36642	3.17513	5.13352	2.30894
P0DMV9_K_3_Ub	Ub	P0DMV9_K_3	HSPA1A_K_3	P0DMV9	3303	HSPA1A	K	3	1	_____________MAKAAAIGIDLGTTYSCV	215640000	2.44767	0.871353	2.14356	1.05507	2.11776	0.915687	2.26733	0.954766	1.78131	0.935693	2.22402	1.04947	2.3733	0.95112	2.11899	0.914277	2.05142	0.947304	2.56936	0.974444
P0DMV9_K_507_Ub	Ub	P0DMV9_K_507	HSPA1A_K_507	P0DMV9	3303	HSPA1A	K	507	1	DKSTGKANKITITNDKGRLSKEEIERMVQEA;DKSTGKENKITITNDKGRLSKEDIERMVQEA;DKSTGKVNKITITNDKGRLSKEEIERMVLDA;DRSTGKANKITITNDKGRLSKEEVERMVHEA	182260000	0.368511	0.834267	0.464298	0.505613	0.473815	0.468932	0.573662	0.649398	0.447486	0.660403	0.567408	0.622698	0.481256	0.481963	0.646443	0.440046	0.702373	0.430627	0.570984	0.750134
P0DMV9_K_56_Ub	Ub	P0DMV9_K_56	HSPA1A_K_56	P0DMV9	3303	HSPA1A	K	56	0.997695	YVAFTDTERLIGDAAKNQVALNPQNTVFDAK	49888000	0.838325		0.913059		0.759835		0.827639		0.754179		0.810448		0.786326		0.958093		0.863291		1.05408
P0DMV9_K_524_Ub	Ub	P0DMV9_K_524	HSPA1A_K_524	P0DMV9	3303	HSPA1A	K	524	0.988115	RLSKEEIERMVQEAEKYKAEDEVQRERVSAK	359790000	1.68909	0.396058	1.70459	0.345076	1.29826	0.249193	1.54828	0.495447	1.99961	0.346995	1.78467	0.456333	1.65734	0.380608	1.63412	0.461736	2.17268	0.558032	1.18456	0.552739
P0DMV9_K_550_Ub	Ub	P0DMV9_K_550	HSPA1A_K_550	P0DMV9	3303	HSPA1A	K	550	0.999994	RVSAKNALESYAFNMKSAVEDEGLKGKISEA	229380000	0.649068	0.44721	0.611774	0.509114	0.493584	0.469769	0.571951	0.396722	0.512551	0.396272	0.660119	0.461657	0.605514	0.396123	0.617631	0.320565	0.70078	0.384584	0.739926	0.481444
P0DMV9_K_597_Ub	Ub	P0DMV9_K_597	HSPA1A_K_597	P0DMV9	3303	HSPA1A	K	597	1	DANTLAEKDEFEHKRKELEQVCNPIISGLYQ	111300000	0.177799		0.168457		0.156969		0.19452		0.142618		0.163348		0.212571		0.216106		0.189087		0.237958
P0DMV9_K_539_Ub	Ub	P0DMV9_K_539	HSPA1A_K_539	P0DMV9	3303	HSPA1A	K	539	0.999821	KYKAEDEVQRERVSAKNALESYAFNMKSAVE	108110000	0.251818		0.294539		0.235337		0.331044		0.380044		0.269516		0.300468		0.316447		0.29878		0.244794
P0DP25_K_31_Ub	Ub	P0DP25_K_31	CALM1_K_31	P0DP25	801	CALM1	K	31	1	AFSLFDKDGDGTITTKELGTVMRSLGQNPTE	1143800000	2.26987	1.45375	1.71625	2.01326	1.24608	1.84375	1.63693	1.58918	2.49003	2.04039	1.77749	1.63095	1.92757	1.9194	1.48415	1.73291	1.62986	1.73351	1.30051	1.76591
P10412_K_75_Ub	Ub	P10412_K_75	H1-4_K_75	P10412	3008	H1-4	K	75	1	AALKKALAAAGYDVEKNNSRIKLGLKSLVSK	170950000	0.486188	1.0622	0.516711	1.04166	0.669324	1.03088	0.484279	1.10399	0.594549	0.995124	0.607767	0.987412	0.580082	0.96734	0.548479	1.13547	0.593193	1.08723	0.459078	0.947485
P10412_K_46_Ub	Ub	P10412_K_46	H1-4_K_46	P10412	3008	H1-4	K	46	0.999969	AKRKASGPPVSELITKAVAASKERSGVSLAA;GKRKASGPPVSELITKAVAASKERSGVSLAA	235230000	0.990182	1.94509	1.19227	1.79892	1.21226	1.62588	1.17269	1.81759	0.934455	1.88624	1.1701	1.86885	1.20431	1.76989	1.10155	1.63991	1.02552	1.71858	1.51808	1.94157
P10412_K_97_Ub	Ub	P10412_K_97	H1-4_K_97	P10412	3008	H1-4	K	97	0.999918	LGLKSLVSKGTLVQTKGTGASGSFKLNKKAA	129760000	0.746462		0.869588		0.743365		0.814762		0.759986		0.724493		0.790732		0.618974		0.759814		0.79735
P10412_K_90_Ub	Ub	P10412_K_90	H1-4_K_90	P10412	3008	H1-4	K	90	0.999727	KNNSRIKLGLKSLVSKGTLVQTKGTGASGSF	67793000	1.33362		1.34525		1.45709		1.45707		1.24508		1.3217		1.43901		1.21851		1.5018		1.36283
P10599_K_8_Ub	Ub	P10599_K_8	TXN_K_8	P10599	7295	TXN	K	8	1	________MVKQIESKTAFQEALDAAGDKLV	105010000	1.66674	1.89321	1.90947	1.84326	1.93787	1.67523	1.69224	1.47984	1.64974	1.73084	1.88094	1.51784	1.87886	1.66875	1.67618	1.56507	1.98181	1.91521	2.07671	1.67967
P10599_K_94_Ub	Ub	P10599_K_94	TXN_K_94	P10599	7295	TXN	K	94	0.992969	FFKKGQKVGEFSGANKEKLEATINELV____	109140000	0.660143		0.670673		0.662667		0.593294		0.648654		0.524736		0.620824		0.586974		0.634026		0.549673
P11142_K_451_Ub	Ub	P11142_K_451	HSPA8_K_451	P11142	3312	HSPA8	K	451	0.99998	PGVLIQVYEGERAMTKDNNLLGKFELTGIPP	314900000	1.15272	1.52207	1.18153	1.20897	1.2588	1.29498	1.23189	1.16784	1.24376	1.245	1.21283	1.18844	1.2163	1.10052	1.28571	1.06885	1.35858	0.872269	1.2499	1.50184
P11142_K_583_Ub	Ub	P11142_K_583	HSPA8_K_583	P11142	3312	HSPA8	K	583	0.997486	QKILDKCNEIINWLDKNQTAEKEEFEHQQKE	48763000		0.656865		0.516542		0.408129		0.703662		0.408712		0.819418		0.544947		0.630462		0.90741		0.528016
P11142_K_539_Ub	Ub	P11142_K_539	HSPA8_K_539	P11142	3312	HSPA8	K	539	0.999974	KYKAEDEKQRDKVSSKNSLESYAFNMKATVE	303310000	7.21964	0.963806	4.3657	1.31391	2.06638	1.50168	3.56339	1.11927	9.13705	1.48383	4.35377	1.1273	4.87388	1.29331	3.86396	1.25707	5.51332	0.729549	2.41094	1.55149
P11142_K_601_Ub	Ub	P11142_K_601	HSPA8_K_601	P11142	3312	HSPA8	K	601	0.999997	TAEKEEFEHQQKELEKVCNPIITKLYQSAGG	43922000	0.793339		0.643657		0.819404		0.648016		0.652702		0.67964		0.803717		0.698031		0.780302		0.682324
P11142_K_524_Ub	Ub	P11142_K_524	HSPA8_K_524	P11142	3312	HSPA8	K	524	0.988115	RLSKEDIERMVQEAEKYKAEDEKQRDKVSSK	397360000		1.08126		1.73184		1.64846		1.70878		1.55988		1.67038		1.72323		1.76382		1.60076		1.70653
P11142_K_597_Ub	Ub	P11142_K_597	HSPA8_K_597	P11142	3312	HSPA8	K	597	0.999135	DKNQTAEKEEFEHQQKELEKVCNPIITKLYQ	125670000	1.38497		1.37848		1.19274		1.30559		1.35012		1.46712		1.37757		1.45653		1.8662		1.52402
P11142_K_423_Ub	Ub	P11142_K_423	HSPA8_K_423	P11142	3312	HSPA8	K	423	1	GVMTVLIKRNTTIPTKQTQTFTTYSDNQPGV	52979000		0.136003		0.172464		0.185713		0.160023		0.181061		0.137758		0.166922		0.180209		0.220335		0.145988
P11142_K_3_Ub	Ub	P11142_K_3	HSPA8_K_3	P11142	3312	HSPA8	K	3	1	_____________MSKGPAVGIDLGTTYSCV	517620000	0.306001	2.22208	0.252822	2.1857	0.328902	2.62547	0.25315	2.23036	0.260425	2.52118	0.348158	2.2391	0.345139	2.41475	0.306439	2.09422	0.284407	1.9402	0.350086	2.19563
P11142_K_108_Ub	Ub	P11142_K_108	HSPA8_K_108	P11142	3312	HSPA8	K	108	0.999636	MVVNDAGRPKVQVEYKGETKSFYPEEVSSMV	132010000		1.01369		0.750001		0.985482		0.871966		1.04189		0.809477		0.964052		0.780932		0.881971		1.05558
A0A6Q8PFI8_K_245_Ub	Ub	A0A6Q8PFI8_K_245	NA_K_245	A0A6Q8PFI8			K	245	1	KLRGTADVTHDLQEMKEESRQMMREKKVTIL	72356000	0.43995		0.50862		0.419355		0.420663		0.399754		0.471985		0.440392		0.424684		0.425827		0.408179
P11388_K_131_Ub	Ub	P11388_K_131	TOP2A_K_131	P11388	7153	TOP2A	K	131	0.900237	ISIWNNGKGIPVVEHKVEKMYVPALIFGQLL;ISIWNNGKGIPVVEHKVEKVYVPALIFGQLL	278010000	0.104162	0.598874	0.123341	0.477062	0.108513	0.468249	0.0694065	0.545759	0.0970071	0.473405	0.0895633	0.552367	0.0903522	0.508328	0.0939303	0.505667	0.0990454	0.572925	0.123479	0.534897
P11940_K_188_Ub	Ub	P11940_K_188	PABPC1_K_188	P11940	26986	PABPC1	K	188	0.999998	FKSRKEREAELGAKAKEFTNVYIKNFGEEVD;FKSRKEREAELGARAKEFTNVYIKNFGEDMD	77736000		0.657205		0.733476		0.628384		0.658707		0.59746		0.615838		0.525909		0.599618		0.522615		0.605191
P11940_K_312_Ub	Ub	P11940_K_312	PABPC1_K_312	P11940	26986	PABPC1	K	312	0.999931	YVKNLDDGIDDERLRKEFSPFGTITSAKVMM	79803000	0.647038	0.569029	0.538351	0.597563	0.602389	0.592909	0.534989	0.575218	0.567439	0.474218	0.587448	0.547172	0.579103	0.528633	0.562339	0.510494	0.583778	0.594292	0.567952	0.550707
P11940_K_299_Ub	Ub	P11940_K_299	PABPC1_K_299	P11940	26986	PABPC1	K	299	1	KQDRITRYQGVNLYVKNLDDGIDDERLRKEF	32413000		0.44826		0.477733		0.472501		0.412777		0.580185		0.453298		0.491717		0.486463		0.597618		0.596379
P12004_K_164_Ub	Ub	P12004_K_164	PCNA_K_164	P12004	5111	PCNA	K	164	0.997838	RDLSHIGDAVVISCAKDGVKFSASGELGNGN	8497100000	1.08226	1.16443	1.05121	1.11172	0.896687	1.47771	1.00906	1.19366	1.13244	1.36457	1.06858	1.32492	1.03372	1.62992	1.04426	1.60282	1.24058	1.39377	0.977349	1.52637
P12004_K_248_Ub	Ub	P12004_K_248	PCNA_K_248	P12004	5111	PCNA	K	248	0.999317	VPLVVEYKIADMGHLKYYLAPKIEDEEGS__	115180000	0.3703		0.397802		0.307917		0.501403		0.300487		0.424552		0.359446		0.484877		0.439982		0.328077
E7ETK5_K_183_Ub	Ub	E7ETK5_K_183	NA_K_183	E7ETK5			K	183	1	TLKEANEILQRSKKGKLPIVNEDDELVAIIA	254840000	0.510023		0.515847		0.57683		0.506595		0.32937		0.552116		0.540368		0.503711		0.473339		0.587212
P13010_K_195_Ub	Ub	P13010_K_195	XRCC5_K_195	P13010	7520	XRCC5	K	195	0.999834	DGPFRLGGHGPSFPLKGITEQQKEGLEIVKM	160960000	0.780808	1.27258	0.76206	0.930777	0.779952	0.843189	0.818199	0.957574	0.76668	0.944358	0.688855	1.01608	0.783254	0.845945	0.825589	0.729636	0.840094	1.00141	1.12439	1.2078
A0A0A0MSQ0_K_598_Ub	Ub	A0A0A0MSQ0_K_598	NA_K_598	A0A0A0MSQ0			K	598	0.957261	IGARVYALPEDLVEVKPKMVMTVFACLMGRG	29304000		1.2789		1.66214		1.24194		1.51806		1.32978		1.5267		1.23457		1.3883		1.34456		1.25238
P14324_K_353_Ub	Ub	P14324_K_353	FDPS_K_353	P14324	2224	FDPS	K	353	0.999729	VQCLQRATPEQYQILKENYGQKEAEKVARVK	131510000	0.272344	0.264343	0.289959	0.227994	0.332621	0.24483	0.299376	0.269408	0.237863	0.219634	0.271962	0.280239	0.358907	0.224911	0.329569	0.24212	0.27846	0.263117	0.39999	0.212362
P14618_K_322_Ub	Ub	P14618_K_322	PKM_K_322	P14618	5315	PKM	K	322	0.999944	FLAQKMMIGRCNRAGKPVICATQMLESMIKK	72922000		2.47591		2.75949		2.51591		2.81148		2.95968		2.85434		2.82008		2.28204		2.67173		2.60763
P14618_K_206_Ub	Ub	P14618_K_206	PKM_K_206	P14618	5315	PKM	K	206	0.898337	DFLVTEVENGGSLGSKKGVNLPGAAVDLPAV	34494000		0.706705		0.63166		0.694261		0.580834		0.631776		0.657681		0.585307		0.537142		0.636814		0.525954
P14618_K_141_Ub	Ub	P14618_K_141	PKM_K_141	P14618	5315	PKM	K	141	1	GSGTAEVELKKGATLKITLDNAYMEKCDENI	143790000	0.953434	0.998854	1.13828	0.885145	0.945821	0.673436	1.04471	0.80881	0.921453	0.791374	0.93385	0.820527	1.01832	0.719571	1.06795	0.83582	1.03696	0.96197	1.11754	1.00888
P14618_K_166_Ub	Ub	P14618_K_166	PKM_K_166	P14618	5315	PKM	K	166	0.999948	KCDENILWLDYKNICKVVEVGSKIYVDDGLI	814930000	0.611491	5.47923	0.594385	5.02144	0.626558	4.67483	0.564444	4.25609	0.635665	4.99663	0.596956	4.54455	0.591746	5.05838	0.636392	4.88476	0.68624	5.36746	0.582902	6.01707
P14618_K_115_Ub	Ub	P14618_K_115	PKM_K_115	P14618	5315	PKM	K	115	1	SDPILYRPVAVALDTKGPEIRTGLIKGSGTA	225230000	1.52355	0.303142	1.4295	0.329254	1.37257	0.387499	1.35798	0.291054	1.57162	0.363072	1.51074	0.345304	1.5647	0.4117	1.41209	0.348436	1.20809	0.291492	1.33458	0.293457
P14927_K_4_Ub	Ub	P14927_K_4	UQCRB_K_4	P14927	7381	UQCRB	K	4	1	____________MAGKQAVSASGKWLDGIRK	32265000	0.441841		0.349091		0.511574		0.492023		0.575521		0.450616		0.617703		0.466235		0.763693		0.745142
P15121_K_243_Ub	Ub	P15121_K_243	AKR1B1_K_243	P15121	231	AKR1B1	K	243	1	LLEDPRIKAIAAKHNKTTAQVLIRFPMQRNL	124780000	0.102429		0.101418		0.127817		0.0962599		0.102454		0.120579		0.0961092		0.106812		0.126913		0.11479
P15121_K_195_Ub	Ub	P15121_K_195	AKR1B1_K_195	P15121	231	AKR1B1	K	195	0.999999	PAVNQIECHPYLTQEKLIQYCQSKGIVVTAY	211290000	0.461358		0.436433		0.299161		0.33951		0.507141		0.404433		0.422878		0.361525		0.453713		0.245552
A0A2R8YFL3_K_258_Ub	Ub	A0A2R8YFL3_K_258	NA_K_258	A0A2R8YFL3			K	258	0.951542	PKSLISVVRSATLETKPESKYVSLITSYQPF	60034000		1.01862		0.943261		0.91467		1.03298		0.983593		1.02074		0.976608		1.14755		0.988156		0.984998
P15311_K_139_Ub	Ub	P15311_K_139	EZR_K_139	P15311	7430	EZR	K	139	0.997104	LLGSYAVQAKFGDYNKEVHKSGYLSSERLIP	299740000	0.179702		0.224079		0.192658		0.170905		0.178015		0.149957		0.197628		0.173478		0.211012		0.182972
B4DLR8_K_59_Ub	Ub	B4DLR8_K_59	NQO1_K_59	B4DLR8	1728	NQO1	K	59	0.990528	AMNFNPIISRKDITGKLKDPANFQYPAESVL	133040000	0.874472		1.30889		1.38071		1.05225		0.675777		0.893253		0.920595		1.1689		1.21982		1.95425
B4DLR8_K_31_Ub	Ub	B4DLR8_K_31	NQO1_K_31	B4DLR8	1728	NQO1	K	31	0.892002	TSFNYAMKEAAAAALKKKGWEVVESDLYAMN	98714000		0.542056		0.398185		0.349765		0.390703		0.370855		0.426002		0.429454		0.362628		0.488091		0.584983
B4DLR8_K_23_Ub	Ub	B4DLR8_K_23	NQO1_K_23	B4DLR8	1728	NQO1	K	23	0.999995	IVLAHSERTSFNYAMKEAAAAALKKKGWEVV	121810000	0.518568	0.503225	0.524734	0.365053	0.448778	0.348483	0.491521	0.368329	0.400898	0.39258	0.502463	0.448623	0.427174	0.388483	0.517586	0.361549	0.522804	0.401181	0.549227	0.682816
H0YD13_K_203_Ub	Ub	H0YD13_K_203	NA_K_203	H0YD13			K	203	1	FMTADETRNLQNVDMKIGV____________	51708000		0.336693		0.536176		0.449306		0.328131		0.447162		0.272978		0.464147		0.418383		0.431762		0.374929
H0YD13_K_179_Ub	Ub	H0YD13_K_179	NA_K_179	H0YD13			K	179	1	NGEASKSQEMVHLVNKESSETPDQFMTADET	233910000	0.134588	0.41945	0.133042	0.60113	0.159154	0.603614	0.151023	0.566456	0.138455	0.546392	0.149771	0.573134	0.128811	0.660251	0.130818	0.596856	0.118848	0.654093	0.0982952	0.510551
P16104_K_120_Ub	Ub	P16104_K_120	H2AX_K_120	P16104	3014	H2AX	K	120	0.999999	QGGVLPNIQAVLLPKKTSATVGPKAPSGGKK	21100000000	0.752516	2.80384	0.60973	2.35079	0.762903	2.63063	0.695554	2.03509	0.756491	1.80206	0.576358	1.79919	0.653575	2.30892	0.789309	1.75027	0.824359	1.74892	0.558218	1.69956
P16104_K_128_Ub	Ub	P16104_K_128	H2AX_K_128	P16104	3014	H2AX	K	128	0.99936	QAVLLPKKTSATVGPKAPSGGKKATQASQEY	660900000	0.867805	2.46911	0.717628	3.53469	0.747808	3.05564	0.688607	2.70565	0.711278	2.65812	0.576929	2.47901	0.701048	2.81366	0.55738	2.75253	0.859001	2.04387	0.640846	2.88259
P16104_K_119_Ub	Ub	P16104_K_119	H2AX_K_119	P16104	3014	H2AX	K	119	0.84624	AQGGVLPNIQAVLLPKKTESHKPGKNK____;AQGGVLPNIQAVLLPKKTSATVGPKAPSGGK	3365100000	1.39353	0.375508	1.16181	0.631611	0.891535	0.587444	1.01787	0.418796	1.23353	0.617587	0.826246	0.440559	0.916593	0.642028	1.07269	0.465155	1.1595	0.381696	1.44512	0.542504
P16144_K_915_Ub	Ub	P16144_K_915	ITGB4_K_915	P16144	3691	ITGB4	K	915	1	KLTEKQVEQRAFHDLKVAPGYYTLTADQDAR	425800000	0.144628	0.288552	0.12175	0.261273	0.122843	0.347159	0.0946581	0.33679	0.130926	0.300473	0.116286	0.280274	0.123499	0.26942	0.104694	0.328483	0.117494	0.247315	0.102342	0.303271
P17096_K_7_Ub	Ub	P17096_K_7	HMGA1_K_7	P17096	3159	HMGA1	K	7	1	_________MSESSSKSSQPLASKQEKDGTE	231070000	0.228929	0.222594	0.189932	0.205056	0.241271	0.176179	0.152439	0.165626	0.206449	0.148576	0.168946	0.174712	0.147536	0.158233	0.148474	0.199689	0.160109	0.174389	0.195782	0.182151
P17096_K_15_Ub	Ub	P17096_K_15	HMGA1_K_15	P17096	3159	HMGA1	K	15	0.996113	_MSESSSKSSQPLASKQEKDGTEKRGRGRPR	245000000	1.57017		1.41949		1.50702		1.61967		1.67634		1.47204		1.41441		1.28235		1.51246		1.56563
P17516_K_270_Ub	Ub	P17516_K_270	AKR1C4_K_270	P17516	1109	AKR1C4	K	270	1	IALRYQLQRGVVVLAKSYNEQRIRENIQVFE;IALRYQLQRGVVVLAKSYNEQRIRQNVQVFE	666850000	0.475753	0.21262	0.470936	0.21057	0.521516	0.182786	0.444071	0.187974	0.460566	0.213586	0.47761	0.161643	0.475455	0.164855	0.470294	0.17041	0.537499	0.181998	0.466435	0.291526
P17516_K_207_Ub	Ub	P17516_K_207	AKR1C4_K_207	P17516	1109	AKR1C4	K	207	0.992493	ECHPYFNQRKLLDFCKSKDIVLVAYSALGSH;ECHPYFNRSKLLDFCKSKDIVLVAYSALGSQ;ECHPYLNQSKLLDFCKSKDIVLVAHSALGTQ	147740000	1.62165		1.25972		1.4869		1.11284		1.55081		1.27191		1.3657		1.29922		1.46943		1.12034
E9PN50_K_208_Ub	Ub	E9PN50_K_208	NA_K_208	E9PN50			K	208	0.999817	GTGKTLLARACAAQTKATFLKLAGPQLVQMF	180110000	1.25738		1.75094		1.8011		2.38636		1.78979		2.18971		1.79992		2.46512		2.13748		2.11089
E9PN50_K_239_Ub	Ub	E9PN50_K_239	NA_K_239	E9PN50			K	239	0.977776	IGDGAKLVRDAFALAKEKAPSIIFIDELDAI	122380000		0.514975		0.656284		0.483931		0.537985		0.511992		0.598624		0.464789		0.588517		0.519468		0.669474
P18077_K_63_Ub	Ub	P18077_K_63	RPL35A_K_63	P18077	6165	RPL35A	K	63	0.983715	AYVYKAKNNTVTPGGKPNKTRVIWGKVTRAH	17317000		0.87316		0.68917		0.767108		0.606666		0.631666		0.570643		0.786202		0.710945		0.575083		0.561174
P18124_K_53_Ub	Ub	P18124_K_53	RPL7_K_53	P18124	6129	RPL7	K	53	0.977988	AQKMLRKARRKLIYEKAKHYHKEYRQMYRTE	273300000	1.99947		2.14383		2.34064		2.32913		2.42617		1.89703		2.04029		2.26984		2.09664		1.97432
A0A087WXM6_K_55_Ub	Ub	A0A087WXM6_K_55	NA_K_55	A0A087WXM6			K	55	1	HIRKATKYLKDVTLQKQCVPFRRYNGGVGRC	112020000		0.642259		0.700721		0.799308		0.613452		0.591385		0.611541		0.6959		0.678931		0.410201		0.544842
A0A087WXM6_K_13_Ub	Ub	A0A087WXM6_K_13	NA_K_13	A0A087WXM6			K	13	0.994468	___MVRYSLDPENPTKSCKSRGSNLRVHFKN	214770000	0.741762	0.732257	0.766352	0.745338	1.00105	1.18614	0.86525	0.75842	0.881186	0.877585	0.815635	0.736135	0.85868	0.870916	0.92503	1.07277	0.698802	0.590155	0.57302	0.609183
P18669_K_5_Ub	Ub	P18669_K_5	PGAM1_K_5	P18669	5223	PGAM1	K	5	1	___________MAAYKLVLIRHGESAWNLEN	3650800000	0.349403	0.208852	0.349105	0.169945	0.219229	0.194997	0.301131	0.125404	0.400075	0.203998	0.339262	0.153378	0.399356	0.209177	0.341598	0.150391	0.346408	0.121261	0.184829	0.208704
P18669_K_106_Ub	Ub	P18669_K_106	PGAM1_K_106	P18669	5223	PGAM1	K	106	0.999931	HYGGLTGLNKAETAAKHGEAQVKIWRRSYDV	126910000		0.265006		0.404336		0.338586		0.45902		0.399014		0.420134		0.395246		0.375189		0.380025		0.381752
A0A7I2V349_K_477_Ub	Ub	A0A7I2V349_K_477	NA_K_477	A0A7I2V349			K	477	0.999996	YYTGEKGQNQDYRGGKNSTWSGESKTLVLSN	77045000	0.575611		0.595976		0.564413		0.570167		0.583615		0.473142		0.610189		0.649469		0.775613		0.54783
P20700_K_312_Ub	Ub	P20700_K_312	LMNB1_K_312	P20700	4001	LMNB1	K	312	1	RMRIESLSSQLSNLQKESRACLERIQELEDL	85882000	0.75235		0.663953		0.752758		0.686306		0.723008		0.735237		0.818073		0.709086		0.700999		0.675087
C9K0R9_K_224_Ub	Ub	C9K0R9_K_224	NA_K_224	C9K0R9			K	224	1	TLKEANEILQRSKKGKLPIVNDCDELVAIIA	384860000	0.472381	1.33391	0.52867	1.17343	0.537407	1.014	0.490931	1.03512	0.436141	1.17187	0.514125	1.20296	0.416392	0.930815	0.522471	1.05156	0.404839	1.36002	0.529595	1.12691
Q60FE5_K_879_Ub	Ub	Q60FE5_K_879	FLNA_K_879	Q60FE5	2316	FLNA	K	879	0.999989	KPTHFTVNAKAAGKGKLDVQFSGLTKGDAVR	85798000		0.521907		0.339709		0.3794		0.400531		0.371944		0.381444		0.350877		0.342833		0.359989		0.454688
P22087_K_102_Ub	Ub	P22087_K_102	FBL_K_102	P22087	2091	FBL	K	102	0.999937	MVEPHRHEGVFICRGKEDALVTKNLVPGESV	97444000	0.418581		0.52749		0.487839		0.462862		0.45039		0.52572		0.495734		0.506943		0.546284		0.595683
P22314_K_635_Ub	Ub	P22314_K_635	UBA1_K_635	P22314	7317	UBA1	K	635	1	SSQDPPEKSIPICTLKNFPNAIEHTLQWARD	5562900000	0.807644	2.52516	0.850923	3.09294	0.935053	3.21622	0.850958	2.80342	0.89	3.17734	1.05691	3.1325	0.921121	3.72435	1.01278	3.05504	0.806081	2.8643	1.03531	3.13273
P22626_K_46_Ub	Ub	P22626_K_46	HNRNPA2B1_K_46	P22626	3181	HNRNPA2B1	K	46	1	ETTEESLRNYYEQWGKLTDCVVMRDPASKRS	200330000	1.31318		1.14024		1.42456		1.16253		1.23399		1.25701		1.32274		1.17296		1.22226		1.00029
P23396_K_75_Ub	Ub	P23396_K_75	RPS3_K_75	P23396	6188	RPS3	K	75	1	GEKGRRIRELTAVVQKRFGFPEGSVELYAEK	1213600000	0.34331		0.373789		0.373564		0.350145		0.443876		0.304768		0.417885		0.378027		0.407857		0.340545
P23396_K_90_Ub	Ub	P23396_K_90	RPS3_K_90	P23396	6188	RPS3	K	90	1	KRFGFPEGSVELYAEKVATRGLCAIAQAESL	163530000	0.368435		0.387846		0.296527		0.408067		0.371385		0.299714		0.333157		0.336122		0.372984		0.312814
P23396_K_141_Ub	Ub	P23396_K_141	RPS3_K_141	P23396	6188	RPS3	K	141	1	IMESGAKGCEVVVSGKLRGQRAKSMKFVDGL	92055000	0.278092		0.273694		0.340798		0.225258		0.23523		0.260433		0.264548		0.212283		0.240941		0.25698
P23396_K_197_Ub	Ub	P23396_K_197	RPS3_K_197	P23396	6188	RPS3	K	197	0.993798	LGIKVKIMLPWDPTGKIGPKKPLPDHVSIVE	480100000	0.314865	0.471821	0.344113	0.508427	0.47532	0.405286	0.398612	0.525361	0.370896	0.473488	0.383808	0.453511	0.363864	0.45181	0.457836	0.38437	0.407703	0.320094	0.340738	0.350815
P23396_K_10_Ub	Ub	P23396_K_10	RPS3_K_10	P23396	6188	RPS3	K	10	0.999953	______MAVQISKKRKFVADGIFKAELNEFL	58012000	0.30738		0.311653		0.341667		0.319111		0.37592		0.395949		0.348309		0.451238		0.431915		0.34114
A0A5F9ZI01_K_249_Ub	Ub	A0A5F9ZI01_K_249	NA_K_249	A0A5F9ZI01			K	249	0.999935	LLTRMRINNVFKDFLKEFNNKTICDSSVSTH	164040000		0.200592		0.239398		0.298761		0.284593		0.362259		0.29456		0.33948		0.328259		0.262468		0.263072
P23528_K_112_Ub	Ub	P23528_K_112	CFL1_K_112	P23528	1072	CFL1	K	112	0.990375	EDLVFIFWAPESAPLKSKMIYASSKDAIKKK	615640000	1.68539	0.317718	2.17181	0.498855	1.32776	0.351633	1.56878	0.419252	1.20309	0.364684	1.45649	0.372247	2.15778	0.35476	1.53035	0.321064	2.39579	0.580372	1.3689	0.549197
P23528_K_30_Ub	Ub	P23528_K_30	CFL1_K_30	P23528	1072	CFL1	K	30	0.835588	FNDMKVRKSSTPEEVKKRKKAVLFCLSEDKK	58569000		1.41764		0.818195		1.0146		1.0345		0.960807		1.02796		0.918635		0.934796		0.996203		1.1452
P23528_K_92_Ub	Ub	P23528_K_92	CFL1_K_92	P23528	1072	CFL1	K	92	0.843545	DKDCRYALYDATYETKESKKEDLVFIFWAPE;LNDCRYALYDATYETKESKKEDLVFIFWAPE	52426000		1.43504		1.52759		1.24656		1.64326		1.23035		1.44358		1.29043		1.16433		1.61147		1.60099
P23528_K_95_Ub	Ub	P23528_K_95	CFL1_K_95	P23528	1072	CFL1	K	95	0.700541	CRYALYDATYETKESKKEDLVFIFWAPESAP	127610000	0.80007		0.988113		0.730224		1.04672		0.671383		0.912454		0.709774		1.06232		1.0335		0.648307
C6GKH1_K_160_Ub	Ub	C6GKH1_K_160	NA_K_160	C6GKH1			K	160	0.998074	SYGAPRGDKEELTPQKCSEPQSSK_______	66894000		0.281373		0.325311		0.369336		0.552363		0.334031		0.515164		0.317108		0.573049		0.371183		0.334207
F5H437_K_46_Ub	Ub	F5H437_K_46	NA_K_46	F5H437			K	46	0.998984	MLKAEETCAPSVSYFKCVQKEVLPSMRKIVA	50601000	1.54425		1.58981		1.46476		1.53339		1.33675		1.68135		1.58281		1.52194		1.4562		1.57782
P25398_K_129_Ub	Ub	P25398_K_129	RPS12_K_129	P25398	6206	RPS12	K	129	0.992187	YGKESQAKDVIEEYFKCKK____________	801730000	0.841863	0.924342	0.922467	0.896582	0.831242	0.731507	0.876726	0.810669	0.971292	0.928199	0.944807	0.86479	0.945794	0.893319	0.906978	1.01093	0.890599	1.08245	0.846451	0.798129
C9J1G2_K_34_Ub	Ub	C9J1G2_K_34	NA_K_34	C9J1G2			K	34	0.99349	IKKAYRRKALQWHPDKNPDNKEFAEKKFKEV	24454000		1.13		1.00952		0.857407		1.00482		0.831752		1.07842		0.952107		0.959011		0.949154		1.00528
P25786_K_30_Ub	Ub	P25786_K_30	PSMA1_K_30	P25786	5682	PSMA1	K	30	0.999993	PQGRIHQIEYAMEAVKQGSATVGLKSKTHAV	179920000	2.33757	0.690076	2.09734	0.716346	2.2677	0.779026	2.14535	0.824554	1.83951	0.640717	2.16192	0.883373	1.99623	0.681684	1.88298	0.642826	1.63911	0.631039	2.15265	0.738157
P25786_K_115_Ub	Ub	P25786_K_115	PSMA1_K_115	P25786	5682	PSMA1	K	115	1	DRPLPVSRLVSLIGSKTQIPTQRYGRRPYGV	293260000	0.438418		0.382292		0.386387		0.447021		0.377385		0.475416		0.40058		0.436404		0.342722		0.417734
A0A7I2V2H3_K_70_Ub	Ub	A0A7I2V2H3_K_70	NA_K_70	A0A7I2V2H3			K	70	1	ILYDERSVHKVEPITKHIGLVYSGMGPDYRV	1713900000	0.123628	0.0589131	0.124753	0.0662043	0.0989673	0.0980617	0.11384	0.0419967	0.15246	0.0698068	0.128783	0.0705308	0.137941	0.0946424	0.118241	0.101899	0.162036	0.0701206	0.109123	0.085029
H0YN18_K_145_Ub	Ub	H0YN18_K_145	PSMA4_K_145	H0YN18	5685	PSMA4	K	145	0.996014	ATCIGNNSAAAVSMLKQDYKEGEMTLKSALA	110210000		1.04304		1.12438		1.29381		1.38598		1.25081		1.27994		1.0671		0.983054		0.905236		0.922485
P25815_K_39_Ub	Ub	P25815_K_39	S100P_K_39	P25815	6286	S100P	K	39	0.999991	STQTLTKGELKVLMEKELPGFLQSGKDKDAV	110180000	1.05804	0.371293	0.743327	0.327373	0.963738	0.285617	0.763403	0.32219	0.976084	0.252215	0.888638	0.326001	0.923226	0.293374	0.837604	0.277804	1.00402	0.296976	0.830446	0.256539
P25815_K_30_Ub	Ub	P25815_K_30	S100P_K_30	P25815	6286	S100P	K	30	0.999083	FSRYSGSEGSTQTLTKGELKVLMEKELPGFL	106830000		1.619		1.45596		1.33515		1.34932		1.2749		1.35054		1.29321		1.27321		1.37332		1.49501
P26038_K_139_Ub	Ub	P26038_K_139	MSN_K_139	P26038	4478	MSN	K	139	0.994368	LLASYAVQSKYGDFNKEVHKSGYLAGDKLLP	299740000	0.158984		0.169376		0.151035		0.150005		0.177026		0.158175		0.176394		0.229745		0.190512		0.159446
P26373_K_145_Ub	Ub	P26373_K_145	RPL13_K_145	P26373	6137	RPL13	K	145	0.999181	KPSAPKKGDSSAEELKLATQLTGPVMPVRNV	207920000	0.499779	0.219212	0.558579	0.159969	0.442641	0.149708	0.513896	0.220345	0.424307	0.184105	0.506984	0.202977	0.579042	0.171086	0.519859	0.232334	0.384994	0.181625	0.522462	0.198207
P26447_K_48_Ub	Ub	P26447_K_48	S100A4_K_48	P26447	6275	S100A4	K	48	1	ELKELLTRELPSFLGKRTDEAAFQKLMSNLD	695390000		0.121677		0.11797		0.218443		0.0685189		0.204301		0.0688614		0.139855		0.110041		0.220692		0.0759367
P26447_K_57_Ub	Ub	P26447_K_57	S100A4_K_57	P26447	6275	S100A4	K	57	1	LPSFLGKRTDEAAFQKLMSNLDSNRDNEVDF	1510000000	1.5809	0.534166	1.46597	0.64668	1.57519	0.465448	1.55197	0.583668	1.41629	0.54241	1.58467	0.643159	1.68659	0.579734	1.48946	0.611338	1.68047	0.571968	1.5423	0.640817
P26641_K_212_Ub	Ub	P26641_K_212	EEF1G_K_212	P26641	1937	EEF1G	K	212	0.999982	QPQFRAVLGEVKLCEKMAQFDAKKFAETQPK	36149000		0.738109		0.629157		0.670802		0.645901		0.588478		0.72591		0.573816		0.59971		0.713488		0.723872
P27348_K_158_Ub	Ub	P27348_K_158	YWHAQ_K_158	P27348	10971	YWHAQ	K	158	1	DNSQGAYQEAFDISKKEMQPTHPIRLGLALN;DQSQQAYQEAFEISKKEMQPTHPIRLGLALN;SNSQQAYQEAFEISKKEMQPTHPIRLGLALN	24757000		0.199851		0.153974		0.161152		0.206005		0.161691		0.149328		0.166077		0.162505		0.163811		0.194912
H0YJM8_K_40_Ub	Ub	H0YJM8_K_40	NA_K_40	H0YJM8			K	40	0.898519	DSRATAGAYIASQTVKKVIEINPYLLGTMAG	141010000	0.510929		0.621414		0.487303		0.686528		0.618563		0.646675		0.571026		0.693809		0.607053		0.611807
P29317_K_578_Ub	Ub	P29317_K_578	EPHA2_K_578	P29317	1969	EPHA2	K	578	0.992614	KNQRARQSPEDVYFSKSEQLKPLKTYVDPHT	73898000	0.475395		0.557331		0.664389		0.563869		0.539699		0.577674		0.583888		0.599328		0.532605		0.676082
Q5T181_K_93_Ub	Ub	Q5T181_K_93	NA_K_93	Q5T181			K	93	1	TREAISLVCEAVPGAKGATRRRKPCSRPLSS	57609000	0.724544		0.603107		0.691409		0.604357		0.506512		0.5456		0.624961		0.491253		0.578948		0.783068
Q5T181_K_44_Ub	Ub	Q5T181_K_44	NA_K_44	Q5T181			K	44	1	SFVNKPTRGWLHPNDKVMGPGVSYLVRYMGC	579480000	2.20805	0.175348	1.92771	0.164202	1.99894	0.153012	2.02735	0.172542	1.88281	0.120323	1.92416	0.15189	2.03967	0.122827	1.93272	0.113352	1.83024	0.160266	2.09841	0.149385
P29401_K_319_Ub	Ub	P29401_K_319	TKT_K_319	P29401	7086	TKT	K	319	0.99998	PSLPSYKVGDKIATRKAYGQALAKLGHASDR	153220000	0.282371		0.364903		0.323677		0.365499		0.201875		0.328145		0.2756		0.458825		0.462203		0.415907
H3BVD2_K_38_Ub	Ub	H3BVD2_K_38	NA_K_38	H3BVD2			K	38	0.999314	FKVRLQDLSSCITQGKDAAVSKKASPEAAST	52810000		0.400119		0.583182		0.416813		0.615961		0.373666		0.622119		0.345539		0.503799		0.432071		0.393381
P29966_K_11_Ub	Ub	P29966_K_11	MARCKS_K_11	P29966	4082	MARCKS	K	11	0.999965	_____MGAQFSKTAAKGEAAAERPGEAAVAS	66486000		0.388138		0.427995		0.508367		0.464818		0.479481		0.38325		0.544273		0.45437		0.490087		0.423867
P29992_K_102_Ub	Ub	P29992_K_102	GNA11_K_102	P29992	2767	GNA11	K	102	0.999757	MQAMIRAMETLKILYKYEQNKANALLIREVD	303190000	0.413063		0.415917		0.475479		0.412521		0.435254		0.394314		0.394167		0.381953		0.404479		0.451395
P30086_K_132_Ub	Ub	P30086_K_132	PEBP1_K_132	P30086	5037	PEBP1	K	132	1	LHRYVWLVYEQDRPLKCDEPILSNRSGDHRG	282780000	1.12914	0.447334	1.12511	0.518587	1.13764	0.439074	1.14688	0.480744	1.0358	0.502638	1.00856	0.471197	1.13211	0.420405	1.10664	0.404849	1.23333	0.548103	0.91034	0.464516
P30153_K_266_Ub	Ub	P30153_K_266	PPP2R1A_K_266	P30153	5518	PPP2R1A	K	266	0.999996	AAEDKSWRVRYMVADKFTELQKAVGPEITKT	46191000	0.732029		0.736484		0.764191		0.793006		0.661464		0.868293		0.716371		0.945045		0.882032		0.762069
P30520_K_157_Ub	Ub	P30520_K_157	ADSS2_K_157	P30520	159	ADSS2	K	157	0.999143	AADGIQEQQRQEQAGKNLGTTKKGIGPVYSS	49024000		0.476329		0.430776		0.40385		0.306941		0.516456		0.508907		0.607257		0.655953		0.701547		0.75912
C9JMC5_K_3_Ub	Ub	C9JMC5_K_3	NA_K_3	C9JMC5			K	3	1	_____________MSKISEAVKRARAAFSSG	159070000	0.728197	1.42588	0.798853	1.21468	0.884762	1.35096	0.688755	1.27404	0.65734	1.32881	0.689826	1.28124	0.711169	1.40891	0.696038	1.35397	0.670942	1.697	0.846823	1.28731
C9JMC5_K_302_Ub	Ub	C9JMC5_K_302	NA_K_302	C9JMC5			K	302	1	SARHFQRVMGLIEGQKVAYGGTGDAATRYIA	48454000	0.644905		0.525228		0.70565		0.527746		0.530744		0.603112		0.629722		0.441939		0.526555		0.592666
P31153_K_234_Ub	Ub	P31153_K_234	MAT2A_K_234	P31153	4144	MAT2A	K	234	1	RDALKEKVIKAVVPAKYLDEDTIYHLQPSGR	79139000		0.279813		0.20108		0.205884		0.247945		0.207952		0.240392		0.236027		0.214275		0.186541		0.220216
P31689_K_14_Ub	Ub	P31689_K_14	DNAJA1_K_14	P31689	3301	DNAJA1	K	14	0.999704	__MVKETTYYDVLGVKPNATQEELKKAYRKL	60426000		0.416176		0.583427		0.407349		0.509501		0.504884		0.582473		0.442714		0.570116		0.614198		0.616195
P31689_K_32_Ub	Ub	P31689_K_32	DNAJA1_K_32	P31689	3301	DNAJA1	K	32	0.999464	ATQEELKKAYRKLALKYHPDKNPNEGEKFKQ	541490000	2.32084	1.51845	2.78	1.27219	2.64268	1.06478	2.84169	1.30265	2.27585	1.14727	3.01749	1.55373	2.55688	1.21553	2.76978	1.20956	2.71768	1.31471	2.83731	1.43823
P31689_K_59_Ub	Ub	P31689_K_59	DNAJA1_K_59	P31689	3301	DNAJA1	K	59	0.835338	KFKQISQAYEVLSDAKKRELYDKGGEQAIKE	104340000		0.891054		0.880482		0.728148		0.847473		0.801237		0.94923		0.874203		0.834478		1.1067		0.906661
P31689_K_296_Ub	Ub	P31689_K_296	DNAJA1_K_296	P31689	3301	DNAJA1	K	296	0.999726	DNRTIVITSHPGQIVKHGDIKCVLNEGMPIY	110260000		2.14256		2.11993		2.18331		2.15755		1.99011		2.12328		1.96464		2.07922		2.34612		2.12391
P31946_K_11_Ub	Ub	P31946_K_11	YWHAB_K_11	P31946	7529	YWHAB	K	11	0.992733	_____MTMDKSELVQKAKLAEQAERYDDMAA	75718000	0.605641		0.53709		0.582851		0.576627		0.62721		0.491931		0.523124		0.526959		0.574106		0.565901
P31947_K_49_Ub	Ub	P31947_K_49	SFN_K_49	P31947	2810	SFN	K	49	1	EELSCEERNLLSVAYKNVVGGQRAAWRVLSS	217680000	0.737189		0.797633		0.891419		0.709404		0.807358		0.727272		1.01963		0.718503		1.50964		0.748412
P31948_K_68_Ub	Ub	P31948_K_68	STIP1_K_68	P31948	10963	STIP1	K	68	0.999327	DYQKAYEDGCKTVDLKPDWGKGYSRKAAALE	198470000	0.855926	0.629429	0.846905	0.674527	0.94585	0.704493	0.839483	0.578845	1.07042	0.673477	0.891191	0.527939	0.923667	0.645472	1.01651	0.542021	0.896919	0.713601	0.889817	0.612827
P31948_K_100_Ub	Ub	P31948_K_100	STIP1_K_100	P31948	10963	STIP1	K	100	0.998506	LNRFEEAKRTYEEGLKHEANNPQLKEGLQNM	123130000	1.04686		1.16607		1.14618		1.04921		1.13344		1.33415		1.01815		1.33795		1.40521		1.28612
P31949_K_3_Ub	Ub	P31949_K_3	S100A11_K_3	P31949	6282	S100A11	K	3	1	_____________MAKISSPTETERCIESLI	666350000	0.73761	0.55433	0.752968	0.546434	0.81771	0.456289	0.675229	0.509371	0.794741	0.53059	0.715889	0.454562	0.747762	0.498183	0.733485	0.545691	0.889135	0.4847	0.733565	0.480994
P31949_K_27_Ub	Ub	P31949_K_27	S100A11_K_27	P31949	6282	S100A11	K	27	0.99999	RCIESLIAVFQKYAGKDGYNYTLSKTEFLSF	279250000	0.623152	0.555427	0.636622	0.736519	0.603402	0.519379	0.802416	0.998045	0.494781	0.462977	0.660877	0.792676	0.607337	0.601589	0.907819	0.446255	0.754009	0.750835	0.531884	0.639946
P32969_K_50_Ub	Ub	P32969_K_50	RPL9_K_50	P32969	6133	RPL9	K	50	0.907541	RRDFNHINVELSLLGKKKKRLRVDKWWGNRK	54761000		1.06494		1.10277		1.23324		1.1374		1.05752		1.10134		1.10016		0.802753		0.891705		0.720315
P32969_K_21_Ub	Ub	P32969_K_21	RPL9_K_21	P32969	6133	RPL9	K	21	1	SNQTVDIPENVDITLKGRTVIVKGPRGTLRR	993080000	0.828873	0.230375	0.693643	0.200851	0.930553	0.291652	0.835397	0.256408	0.727916	0.305928	0.891178	0.287323	0.801037	0.351723	0.744762	0.275568	0.71902	0.264122	0.832378	0.219592
A0A0A0MT56_K_180_Ub	Ub	A0A0A0MT56_K_180	NA_K_180	A0A0A0MT56			K	180	1	QAQVVMRIVDPEIALKILHRQTNIPTLIAGN	267820000	0.304698	0.109361	0.165042	0.077294	0.307063	0.0837795	0.235908	0.0906261	0.162841	0.0556173	0.242269	0.0930564	0.318716	0.0798508	0.19708	0.0679641	0.18445	0.0649209	0.268572	0.0461177
A0A0C4DGL3_K_140_Ub	Ub	A0A0C4DGL3_K_140	DUT_K_140	A0A0C4DGL3	1854	DUT	K	140	1	LDDTERGSGGFGSTGKN______________	104420000	0.691257	0.655661	0.817942	0.488302	0.677096	0.430697	0.75389	0.383058	0.726734	0.470402	0.66222	0.416108	0.741545	0.481541	0.838874	0.499116	0.952459	0.517099	0.99123	0.657977
A0A0C4DGL3_K_68_Ub	Ub	A0A0C4DGL3_K_68	DUT_K_68	A0A0C4DGL3	1854	DUT	K	68	1	SGCYGRVAPRSGLAAKHFIDVGAGVIDEDYR	134720000	0.129722		0.191564		0.192817		0.147778		0.109429		0.152577		0.201238		0.110576		0.177514		0.181976
A0A7I2V4C6_K_280_Ub	Ub	A0A7I2V4C6_K_280	NA_K_280	A0A7I2V4C6			K	280	0.999684	CAKTRKQPVKVVYSSKDPAQPKESSKVDANE	54706000	0.759452		0.744945		0.691945		0.676542		0.94882		0.678709		0.720336		0.671713		0.667769		0.796978
P33552_K_4_Ub	Ub	P33552_K_4	CKS2_K_4	P33552	1164	CKS2	K	4	1	____________MAHKQIYYSDKYFDEHYEY	328930000	0.311915	1.39572	0.284816	1.32571	0.28382	1.29385	0.233916	1.70657	0.28715	1.1687	0.290193	1.66176	0.333206	1.19126	0.242704	1.39974	0.265731	1.65028	0.298399	1.61783
P33993_K_596_Ub	Ub	P33993_K_596	MCM7_K_596	P33993	4176	MCM7	K	596	1	ITAAYVEMRREAWASKDATYTSARTLLAILR	84968000	0.620202		0.670783		0.730818		0.807387		0.582164		0.686249		0.616749		0.699108		0.735499		0.642778
P33993_K_471_Ub	Ub	P33993_K_471	MCM7_K_471	P33993	4176	MCM7	K	471	1	TAIHEVMEQQTISIAKAGILTTLNARCSILA	129790000	0.566326		0.468371		0.514946		0.531316		0.4351		0.582913		0.521888		0.427636		0.514494		0.535599
C9J712_K_77_Ub	Ub	C9J712_K_77	NA_K_77	C9J712			K	77	0.882889	VFVMGKEGVHGGGLNKKAYSMAKYLRDSGF_	137490000	0.48965		0.363065		0.466289		0.424159		0.438402		0.41176		0.409758		0.387606		0.393112		0.480806
C9J712_K_78_Ub	Ub	C9J712_K_78	NA_K_78	C9J712			K	78	0.535248	FVMGKEGVHGGGLNKKAYSMAKYLRDSGF__	110060000		0.204545		0.249297		0.280682		0.240638		0.272424		0.232505		0.227933		0.245698		0.253756		0.238827
E5RIB1_K_178_Ub	Ub	E5RIB1_K_178	NA_K_178	E5RIB1			K	178	0.996262	KLRNAGNEQDLGIQYKALKPEVDKLNIMAAK	298390000		0.955222		0.923938		0.852027		0.914439		1.02251		1.04269		1.03906		1.19405		1.30392		1.18264
P35998_K_116_Ub	Ub	P35998_K_116	PSMC2_K_116	P35998	5701	PSMC2	K	116	0.99978	IINADSEDPKYIINVKQFAKFVVDLSDQVAP	296620000	1.61156	2.525	1.70061	1.93554	1.66246	2.28758	1.85773	2.04588	1.68006	2.56361	1.77829	1.9973	1.78046	1.85787	1.97449	1.61085	1.78246	1.6618	1.90937	2.24092
V9GYD0_K_8_Ub	Ub	V9GYD0_K_8	NA_K_8	V9GYD0			K	8	0.975542	________MGLLTILKKMKQKERELRLLMLG	53468000	0.603648		0.610306		0.742367		0.874956		0.57669		0.57544		0.647431		0.613144		0.618728		0.665248
V9GYD0_K_9_Ub	Ub	V9GYD0_K_9	NA_K_9	V9GYD0			K	9	0.975542	_______MGLLTILKKMKQKERELRLLMLGL	53468000	0.603648		0.610306		0.742367		0.874956		0.57669		0.57544		0.647431		0.613144		0.618728		0.665248
P36578_K_364_Ub	Ub	P36578_K_364	RPL4_K_364	P36578	6124	RPL4	K	364	0.993467	LRVDKAAAAAAALQAKSDEKAAVAGKKPVVG	31557000		1.05322		0.625263		0.522362		0.87363		0.830663		0.911615		0.780911		0.80224		1.05764		0.693007
P36578_K_368_Ub	Ub	P36578_K_368	RPL4_K_368	P36578	6124	RPL4	K	368	0.999938	KAAAAAAALQAKSDEKAAVAGKKPVVGKKGK	163610000	0.554	1.29367	0.561815	1.47289	0.571837	1.52343	0.530431	1.45293	0.549439	1.33801	0.524098	1.39139	0.575162	1.50083	0.564509	1.63597	0.598048	1.55938	0.498253	1.29635
P36954_K_88_Ub	Ub	P36954_K_88	POLR2I_K_88	P36954	5438	POLR2I	K	88	0.997289	SQDPTLPRTEDHPCQKCGHKEAVFFQSHSAR	8012700		0.463622		0.3777		0.39281		0.377559		0.334238		0.383073		0.360177		0.346818		0.458596		0.291424
P37108_K_78_Ub	Ub	P37108_K_78	SRP14_K_78	P37108	6727	SRP14	K	78	1	GKKKISTVVSSKEVNKFQMAYSNLLRANMDG	90428000	1.27483		0.727433		0.561967		0.681114		1.37761		0.869769		1.01927		0.736511		0.887015		0.611911
P37108_K_74_Ub	Ub	P37108_K_74	SRP14_K_74	P37108	6727	SRP14	K	74	0.999516	RATDGKKKISTVVSSKEVNKFQMAYSNLLRA	321230000	1.07388	0.431678	1.0779	0.457314	1.34215	0.34589	1.1878	0.382902	1.0481	0.390321	1.10849	0.411137	1.05161	0.389547	1.07554	0.370178	1.09568	0.411742	1.19324	0.500433
P37108_K_42_Ub	Ub	P37108_K_42	SRP14_K_42	P37108	6727	SRP14	K	42	0.888173	YITLKKYDGRTKPIPKKGTVEGFEPADNKCL	110920000		0.974753		1.15198		0.975877		1.00314		0.942196		0.98073		1.00289		1.0537		1.02583		0.945597
P37108_K_43_Ub	Ub	P37108_K_43	SRP14_K_43	P37108	6727	SRP14	K	43	0.888173	ITLKKYDGRTKPIPKKGTVEGFEPADNKCLL	110920000		0.974753		1.15198		0.975877		1.00314		0.942196		0.98073		1.00289		1.0537		1.02583		0.945597
P37837_K_130_Ub	Ub	P37837_K_130	TALDO1_K_130	P37837	6888	TALDO1	K	130	0.999944	KDAMVARARRLIELYKEAGISKDRILIKLSS	535770000	1.46799	0.255434	1.55278	0.392687	1.55854	0.328159	1.44205	0.256265	1.5273	0.334693	1.55848	0.269341	1.52676	0.278391	1.71161	0.343951	1.68586	0.382069	1.67174	0.370399
P39023_K_294_Ub	Ub	P39023_K_294	RPL3_K_294	P39023	6122	RPL3	K	294	0.997653	EINKKIYKIGQGYLIKDGKLIKNNASTDYDL	548240000	1.48102	0.952041	1.57897	0.749396	1.46129	0.892492	1.5766	0.871563	1.48323	0.936272	1.52989	0.823869	1.45284	0.845506	1.48858	0.807725	1.47444	0.916301	1.85439	1.12775
Q8J015_K_98_Ub	Ub	Q8J015_K_98	RPL13A_K_98	Q8J015	23521	RPL13A	K	98	1	EVGWKYQAVTATLEEKRKEKAKIHYRKKKQL	86402000	0.759733		1.07196		1.13663		1.06486		0.718653		0.942706		0.852573		1.08869		0.861403		1.172
P41091_K_275_Ub	Ub	P41091_K_275	EIF2S3_K_275	P41091	1968	EIF2S3	K	275	0.996808	RSFDVNKPGCEVDDLKGGVAGGSILKGVLKV	78519000	0.451714		0.44931		0.480154		0.520416		0.509865		0.510548		0.473117		0.464389		0.370055		0.466271
P41134_K_77_Ub	Ub	P41134_K_77	ID1_K_77	P41134	3397	ID1	K	77	1	VNVLLYDMNGCYSRLKELVPTLPQNRKVSKV	63873000	0.499268		0.475173		0.496812		0.347873		0.423793		0.376269		0.470033		0.400772		0.436077		0.45572
P43490_K_99_Ub	Ub	P43490_K_99	NAMPT_K_99	P43490	10135	NAMPT	K	99	0.99999	KDVYKEHFQDDVFNEKGWNYILEKYDGHLPI	275210000	0.201097	0.657375	0.243689	0.777292	0.25761	0.52324	0.218931	0.725633	0.184992	0.63157	0.218639	0.875924	0.25193	0.680228	0.230822	0.751535	0.267336	0.711589	0.234139	0.681495
P43490_K_228_Ub	Ub	P43490_K_228	NAMPT_K_228	P43490	10135	NAMPT	K	228	0.889685	VNFKGTDTVAGLALIKKYYGTKDPVPGYSVP	237160000	2.78846	1.52805	2.58623	2.38106	1.96536	2.28619	2.43135	1.68252	3.13284	2.04521	2.63625	1.65539	2.85097	1.9277	2.60948	1.94138	2.57587	1.3502	1.95931	1.86347
P43490_K_189_Ub	Ub	P43490_K_189	NAMPT_K_189	P43490	10135	NAMPT	K	189	1	KYLLETSGNLDGLEYKLHDFGYRGVSSQETA	178710000	0.854099	0.249999	0.784248	0.517	0.729587	0.408645	0.695466	0.37934	0.6227	0.438813	0.813175	0.401444	0.862413	0.556234	0.803597	0.365745	0.813248	0.576283	0.799326	0.378994
P43686_K_418_Ub	Ub	P43686_K_418	PSMC4_K_418	P43686	5704	PSMC4	K	418	0.999976	YKTVIKKDEQEHEFYK_______________	179460000	0.51305		0.547827		0.582764		0.483807		0.602438		0.484165		0.559754		0.484449		0.513184		0.576973
P45973_K_102_Ub	Ub	P45973_K_102	CBX5_K_102	P45973	23468	CBX5	K	102	0.983276	SNKRKSNFSNSADDIKSKKKREQSNDIARGF	106290000	0.850689		0.976622		1.13836		1.08865		0.968401		1.05129		1.09936		0.891849		0.972009		1.00074
P45973_K_154_Ub	Ub	P45973_K_154	CBX5_K_154	P45973	23468	CBX5	K	154	0.994203	LMKWKDTDEADLVLAKEANVKCPQIVIAFYE	86459000	2.28878		1.89233		1.94916		1.88104		2.00217		2.01232		1.9846		1.73611		1.7944		1.73564
P45974_K_360_Ub	Ub	P45974_K_360	USP5_K_360	P45974	8078	USP5	K	360	0.991213	FSIPDFQRKYVDKLEKIFQNAPTDPTQDFST	89322000		1.24929		2.01636		1.60023		1.68161		1.74875		1.99601		1.67157		1.97703		1.44049		1.36049
P46013_K_600_Ub	Ub	P46013_K_600	MKI67_K_600	P46013	4288	MKI67	K	600	0.999863	PRKTPVASDQRRRSCKTAPASSSKSQTEVPK	16056000	0.466096		0.627133		0.612592		0.558382		0.519206		0.562249		0.546683		0.491917		0.585923		0.574179
P46063_K_38_Ub	Ub	P46063_K_38	RECQL_K_38	P46063	5965	RECQL	K	38	0.947365	IQIQELTERQQELIQKKKVLTKKIKQCLEDS	426970000	1.56328		1.73709		1.80197		1.80463		1.74341		1.79371		1.67839		1.6843		1.78605		1.71365
A0A7I2V508_K_56_Ub	Ub	A0A7I2V508_K_56	NA_K_56	A0A7I2V508			K	56	1	EFKEHIAASVSIPSEKQRLIYQGRVLQDDKK	359430000	0.923891	0.0825436	1.03706	0.0767639	0.829288	0.0727604	0.892464	0.0911852	0.914373	0.0788233	0.842429	0.0675508	0.862829	0.0867315	0.941945	0.101959	0.919217	0.114261	1.10554	0.0868393
P46777_K_27_Ub	Ub	P46777_K_27	RPL5_K_27	P46777	6125	RPL5	K	27	1	YFKRYQVKFRRRREGKTDYYARKRLVIQDKN	38409000	0.395475		0.372226		0.50276		0.390293		0.456544		0.401481		0.435888		0.307354		0.430734		0.277444
P46778_K_97_Ub	Ub	P46778_K_97	RPL21_K_97	P46778	6144	RPL21	K	97	0.999621	GKILAKRINVRIEHIKHSKSRDSFLKRVKEN	65564000	1.89703	0.217607	1.73435	0.226849	1.73771	0.180221	1.62808	0.18068	1.92483	0.207676	1.79877	0.15875	1.68268	0.178695	1.54703	0.195756	1.81611	0.161293	1.6172	0.185287
P46779_K_33_Ub	Ub	P46779_K_33	RPL28_K_33	P46779	6158	RPL28	K	33	1	IKRNKQTYSTEPNNLKARNSFRYNGLIHRKT	68219000	0.618809		0.849634		0.680931		0.727591		0.721826		0.829145		0.66454		0.813825		0.659009		0.842498
P46781_K_155_Ub	Ub	P46781_K_155	RPS9_K_155	P46781	6203	RPS9	K	155	1	QVVNIPSFIVRLDSQKHIDFSLRSPYGGGRP	374290000	0.556018	1.63892	0.599308	1.47081	0.649916	1.53458	0.640951	1.41874	0.490644	1.46138	0.557222	1.32906	0.577757	1.41542	0.625882	1.33779	0.578614	1.37791	0.61041	1.42376
P46783_K_138_Ub	Ub	P46783_K_138	RPS10_K_138	P46783	6204	RPS10	K	138	0.904128	DRDTYRRSAVPPGADKKAEAGAGSATEFQFR	1069100000		0.369271		0.351309		0.284961		0.34212		0.267272		0.262352		0.241303		0.178065		0.110699		0.398317
P46940_K_1528_Ub	Ub	P46940_K_1528	IQGAP1_K_1528	P46940	8826	IQGAP1	K	1528	0.999232	LNSKATFYGEQVDYYKSYIKTCLDNLASKGK	246850000	1.09533		1.35937		1.45188		1.68133		1.30065		1.34917		1.25592		1.86054		1.42345		1.29245
P47914_K_149_Ub	Ub	P47914_K_149	RPL29_K_149	P47914	6159	RPL29	K	149	1	KAQAAAPASVPAQAPKRTQAPTKASE_____	29521000		0.563363		0.519912		0.441709		0.489246		0.452094		0.431067		0.490104		0.485319		0.512005		0.534404
P47914_K_33_Ub	Ub	P47914_K_33	RPL29_K_33	P47914	6159	RPL29	K	33	0.99683	RNGIKKPRSQRYESLKGVDPKFLRNMRFAKK	155220000	0.997284		0.999125		0.77671		0.79693		0.882997		0.723402		0.850909		0.771493		0.805066		0.873142
P48507_K_90_Ub	Ub	P48507_K_90	GCLM_K_90	P48507	2730	GCLM	K	90	0.995492	SHAVEKINPDEREEMKVSAKLFIVESNSSSS	96195000		1.41449		1.93423		1.76932		1.60179		1.86626		1.76106		1.90124		2.04397		1.48968		1.86289
K7EJR3_K_48_Ub	Ub	K7EJR3_K_48	NA_K_48	K7EJR3			K	48	0.998766	EQLKGEWNRKSPNLSKCGEELGRLKLVLLEL	193100000	0.320524		0.295156		0.188663		0.288107		0.434008		0.342559		0.288903		0.387828		0.369747		0.191056
P49207_K_115_Ub	Ub	P49207_K_115	RPL34_K_115	P49207	6164	RPL34	K	115	0.974929	QKIVVKVLKAQAQSQKAK_____________	64782000	1.02942		1.21938		1.15721		1.42319		1.00382		1.34904		1.24625		1.28062		1.31324		1.42427
A0A0U1RQF0_K_1158_Ub	Ub	A0A0U1RQF0_K_1158	NA_K_1158	A0A0U1RQF0			K	1158	1	GLVQALQTKVTQQGLKMVVPGLDGAQIPRDP	263860000	0.286752	0.758999	0.389162	0.862599	0.202803	1.20006	0.327076	1.16353	0.362802	1.1685	0.400657	1.2156	0.286198	1.36861	0.459327	1.308	0.338791	1.3229	0.436133	1.31981
A0A0U1RQF0_K_1864_Ub	Ub	A0A0U1RQF0_K_1864	NA_K_1864	A0A0U1RQF0			K	1864	0.894463	KVVVQVLAEEPEAVLKGAKPKLMSAISKTFC	237720000	0.684015		0.651831		0.489793		0.559739		0.633866		0.682885		0.587254		0.705529		0.679227		0.583333
P49368_K_21_Ub	Ub	P49368_K_21	CCT3_K_21	P49368	7203	CCT3	K	21	0.999998	PVLVLSQNTKRESGRKVQSGNINAAKTIADI	63040000		2.41615		1.95419		1.88641		1.21713		1.10978		1.16439		1.44176		1.01875		1.04994		1.92284
P49458_K_60_Ub	Ub	P49458_K_60	SRP9_K_60	P49458	6726	SRP9	K	60	0.874578	DLVCLVYKTDQAQDVKKIEKFHSQLMRLMVA	239110000	0.292423	0.326302	0.185078	0.382936	0.282098	0.400044	0.233887	0.358227	0.291673	0.377082	0.223014	0.330027	0.275098	0.331276	0.197862	0.286262	0.21529	0.366965	0.252344	0.285298
P49721_K_29_Ub	Ub	P49721_K_29	PSMB2_K_29	P49721	5690	PSMB2	K	29	0.999487	LVASDRVAASNIVQMKDDHDKMFKMSEKILL	113990000	0.301505		0.302506		0.477607		0.290098		0.265642		0.400058		0.389871		0.24387		0.333307		0.361381
Q8NFI4_K_353_Ub	Ub	Q8NFI4_K_353	NA_K_353	Q8NFI4			K	353	0.999986	VAQNPANMSKYQSNPKVMNLISKLSAKFGGQ	151270000	0.57344		0.623526		0.511169		0.577674		0.623073		0.578632		0.545215		0.622974		0.658341		0.570805
P50750_K_345_Ub	Ub	P50750_K_345	CDK9_K_345	P50750	1025	CDK9	K	345	1	THLTSMFEYLAPPRRKGSQITQQSTNQSRNP	20437000	0.430805	0.310862	0.319827	0.48449	0.441455	0.523421	0.270378	0.380965	0.390246	0.303765	0.259729	0.355104	0.330171	0.379449	0.379208	0.348765	0.434741	0.297787	0.331807	0.377034
P50990_K_62_Ub	Ub	P50990_K_62	CCT8_K_62	P50990	10694	CCT8	K	62	1	YGPNGMNKMVINHLEKLFVTNDAATILRELE	277420000	0.283354	1.21143	0.188081	1.36191	0.191688	1.33388	0.201895	1.34841	0.257213	1.05049	0.191445	1.43413	0.226499	1.12161	0.181537	1.00924	0.193004	0.986339	0.278054	1.21652
C9J592_K_38_Ub	Ub	C9J592_K_38	NA_K_38	C9J592			K	38	0.999999	SLMNQYVNKKFSNQYKATIGADFLTKEVMVD	71239000	0.616561		0.692217		0.639728		0.770454		0.75017		0.679188		0.689531		0.660215		0.701422		0.709698
P51153_K_3_Ub	Ub	P51153_K_3	RAB13_K_3	P51153	5872	RAB13	K	3	1	_____________MAKAYDHLFKLLLIGDSG	209050000	1.90623	0.633258	1.69897	0.441722	2.14815	0.43191	1.50669	0.442977	1.72221	0.464203	1.75861	0.488446	1.808	0.440757	1.69449	0.453397	1.67469	0.476134	1.90907	0.561479
C9JSP1_K_176_Ub	Ub	C9JSP1_K_176	NA_K_176	C9JSP1			K	176	1	AAVDGGKLDVGNAEVKLEEENR_________	53027000	0.603393		0.644878		0.661118		0.603796		0.617253		0.676754		0.689923		0.57121		0.628914		0.845798
E9PCT3_K_7_Ub	Ub	E9PCT3_K_7	NA_K_7	E9PCT3			K	7	0.999954	_________MGLETEKADVQLFMDDDSYSHH	187500000		0.230468		0.24663		0.236648		0.18354		0.268126		0.108903		0.205545		0.17675		0.357458		0.191166
E9PCT3_K_50_Ub	Ub	E9PCT3_K_50	NA_K_50	E9PCT3			K	50	1	DSDQDRDPHRLNSHLKLGFEDVIAEPVTTHS	402570000	0.33898	0.693612	0.335625	0.620911	0.304545	0.612689	0.36367	0.940791	0.19689	0.625412	0.31998	0.891166	0.345837	0.671023	0.338528	0.683666	0.286629	0.89873	0.412459	0.736865
P51858_K_105_Ub	Ub	P51858_K_105	HDGF_K_105	P51858	3068	HDGF	K	105	0.883532	ENNPTVKASGYQSSQKKSCVEEPEPEPEAAE	187900000	0.621607		0.860221		0.958557		1.29656		0.843899		1.17205		1.05756		1.239		1.36449		1.12922
P52209_K_248_Ub	Ub	P52209_K_248	PGD_K_248	P52209	5226	PGD	K	248	0.999179	IEITANILKFQDTDGKHLLPKIRDSAGQKGT	191070000	0.294071		0.352053		0.319292		0.326825		0.310393		0.332187		0.334932		0.328565		0.345214		0.258868
P52209_K_59_Ub	Ub	P52209_K_59	PGD_K_59	P52209	5226	PGD	K	59	0.998927	ANEAKGTKVVGAQSLKEMVSKLKKPRRIILL	1667700000	0.957036	0.493112	1.17676	0.466656	0.973652	0.396309	1.07312	0.396488	0.99528	0.5118	1.00276	0.414892	0.920252	0.44954	1.26884	0.418686	0.952279	0.541013	1.13036	0.501013
P52895_K_4_Ub	Ub	P52895_K_4	AKR1C2_K_4	P52895	1646	AKR1C2	K	4	1	____________MDSKYQCVKLNDGHFMPVL	1223800000	3.08568	1.85369	3.53548	1.35679	2.90072	1.31442	3.15556	1.32241	3.33032	1.73332	3.24834	1.48561	2.80189	1.36501	3.38631	1.45604	3.79226	1.54577	4.15446	1.90208
P53396_K_630_Ub	Ub	P53396_K_630	ACLY_K_630	P53396	47	ACLY	K	630	0.997893	QKGVTIIGPATVGGIKPGCFKIGNTGGMLDN	48160000		0.973085		0.934638		0.933307		0.947486		0.85389		1.038		0.883534		0.903768		1.00394		0.987059
A0A3B3IU89_K_665_Ub	Ub	A0A3B3IU89_K_665	NA_K_665	A0A3B3IU89			K	665	0.96285	LLTVSKGFFEGTIASKGKGGALAADIDIDTV	55752000	1.04318		1.46652		1.12887		1.48368		1.19326		1.50582		1.31736		1.61803		1.46995		1.77354
M0QZ21_K_25_Ub	Ub	M0QZ21_K_25	NA_K_25	M0QZ21			K	25	1	KLIEEVHAVVTVRDAKHTNFVEFRNFKIIYR	238970000	0.22313		0.231868		0.223122		0.24666		0.228022		0.217775		0.233413		0.206615		0.204719		0.24038
A0A1W2PRW4_K_90_Ub	Ub	A0A1W2PRW4_K_90	NA_K_90	A0A1W2PRW4			K	90	1	VNNKHDDKYSPLPCSKIIQRAEELVGQEVLY	80863000	1.15028		1.0743		0.798361		1.02828		1.2379		1.09181		1.08479		1.14313		1.10955		0.622448
A0A2R8Y888_K_21_Ub	Ub	A0A2R8Y888_K_21	NA_K_21	A0A2R8Y888			K	21	1	QMHRPKLIGEELAQLKEQRVHKTDLERVLEA	387920000	0.374719	0.44985	0.42036	0.617737	0.415795	0.455369	0.38519	0.442457	0.434085	0.455331	0.389992	0.437383	0.361894	0.490308	0.4385	0.482438	0.357853	0.601609	0.436519	0.40919
A0A6Q8PFX2_K_464_Ub	Ub	A0A6Q8PFX2_K_464	NA_K_464	A0A6Q8PFX2			K	464	0.999997	SEECIAQWKQTNFMTKLGSISCKSLKGGNIS	427400000	1.10536	1.30667	1.24822	1.18412	1.37034	1.20123	1.27081	1.22802	1.26254	1.12662	1.20517	1.11027	1.47499	1.09576	1.4711	1.09133	1.22716	1.03937	1.33708	1.32115
K7ENJ0_K_47_Ub	Ub	K7ENJ0_K_47	NA_K_47	K7ENJ0			K	47	0.9996	IEAEKGRDAFPVAGQKLIYAGKILSDDVPIR	729120000	0.866438	2.47297	0.809138	2.35439	0.868683	2.05577	0.837506	2.73334	0.783075	2.14509	0.719732	2.54394	0.885287	2.04214	0.82835	2.21128	0.766121	2.17155	0.820221	2.12623
K7ENJ0_K_53_Ub	Ub	K7ENJ0_K_53	NA_K_53	K7ENJ0			K	53	1	RDAFPVAGQKLIYAGKILSDDVPIRDYRIDE	890820000	0.351868	0.51096	0.332498	0.661176	0.406923	0.614598	0.358876	0.702414	0.37664	0.514142	0.353969	0.696548	0.398193	0.64696	0.339222	0.609194	0.371622	0.613257	0.285202	0.576998
K7ENJ0_K_78_Ub	Ub	K7ENJ0_K_78	NA_K_78	K7ENJ0			K	78	0.977593	DYRIDEKNFVVVMVTKTKAGQGTSAPPEASP	263470000	0.388935	0.682511	0.313889	0.653846	0.314878	0.601147	0.357608	0.535229	0.39554	0.722961	0.446201	0.534657	0.385832	0.60137	0.371798	0.500063	0.422808	0.419546	0.247945	0.698582
P54727_K_45_Ub	Ub	P54727_K_45	RAD23B_K_45	P54727	5887	RAD23B	K	45	0.9996	IESEKGKDAFPVAGQKLIYAGKILNDDTALK	896730000	1.39774	2.47297	1.16092	2.35439	1.15039	2.05577	1.13558	2.73334	1.33084	2.14509	1.10397	2.54394	1.2952	2.04214	1.14863	2.21128	1.16447	2.17155	1.02908	2.12623
P54727_K_51_Ub	Ub	P54727_K_51	RAD23B_K_51	P54727	5887	RAD23B	K	51	0.999999	KDAFPVAGQKLIYAGKILNDDTALKEYKIDE	599060000	1.82972	0.697163	1.58131	1.04493	1.5885	0.898626	1.63619	0.856288	1.60053	0.791759	1.59904	0.848426	1.76553	0.794797	1.6164	0.895074	1.6937	0.883723	1.59179	0.905137
P54727_K_36_Ub	Ub	P54727_K_36	RAD23B_K_36	P54727	5887	RAD23B	K	36	1	ETVKALKEKIESEKGKDAFPVAGQKLIYAGK	1162200000	0.693161	1.68493	0.703736	1.32981	0.663868	1.30977	0.607469	1.28652	0.709453	1.26598	0.615905	1.29541	0.601977	1.24074	0.63127	1.43078	0.685868	1.67737	0.719314	1.43595
P54727_K_67_Ub	Ub	P54727_K_67	RAD23B_K_67	P54727	5887	RAD23B	K	67	0.998791	ILNDDTALKEYKIDEKNFVVVMVTKPKAVST	240830000	2.153	0.694245	1.7423	0.999576	1.60688	0.924832	1.71908	0.766182	1.96466	0.862858	1.67004	0.847623	1.95853	0.892552	1.80652	0.873898	1.87764	0.720188	1.29682	0.777717
P54727_K_76_Ub	Ub	P54727_K_76	RAD23B_K_76	P54727	5887	RAD23B	K	76	0.979877	EYKIDEKNFVVVMVTKPKAVSTPAPATTQQS	424250000	0.745159	0.39839	0.82628	0.318767	0.859782	0.228967	0.961596	0.244473	0.835754	0.278114	0.879197	0.276968	0.9069	0.284434	0.988927	0.203437	0.957507	0.14714	0.786323	0.334077
P54727_K_24_Ub	Ub	P54727_K_24	RAD23B_K_24	P54727	5887	RAD23B	K	24	0.99985	QQQTFKIDIDPEETVKALKEKIESEKGKDAF	180950000	2.5565	0.394329	2.28741	0.461781	2.092	0.412701	2.22072	0.428274	2.10265	0.378584	2.29649	0.440524	2.2093	0.506934	2.20741	0.400364	2.30241	0.466124	2.64738	0.425377
P54727_K_60_Ub	Ub	P54727_K_60	RAD23B_K_60	P54727	5887	RAD23B	K	60	0.942798	KLIYAGKILNDDTALKEYKIDEKNFVVVMVT	51531000		0.740363		0.766722		0.703629		0.658603		0.696759		0.668554		0.676017		0.705092		0.888006		0.693661
P54727_K_151_Ub	Ub	P54727_K_151	RAD23B_K_151	P54727	5887	RAD23B	K	151	0.970443	EPAPASAAKQEKPAEKPAETPVATSPTATDS	86828000		0.13384		0.168799		0.111158		0.183605		0.144402		0.167003		0.12774		0.229941		0.152904		0.173978
A0A7P0TAQ1_K_8_Ub	Ub	A0A7P0TAQ1_K_8	NA_K_8	A0A7P0TAQ1			K	8	1	________MASGADSKGDDLSTAILKQKNRP	2057200000	1.11634	0.564567	1.2208	0.693931	1.36526	0.707323	1.30027	0.691052	1.40318	0.679607	1.28578	0.678696	1.24307	0.717912	1.24802	0.593068	1.01641	0.496138	1.09434	0.501231
A0A7P0TAQ1_K_18_Ub	Ub	A0A7P0TAQ1_K_18	NA_K_18	A0A7P0TAQ1			K	18	0.985027	SGADSKGDDLSTAILKQKNRPNRLIVDEAIN	5464500000	0.941351	1.65606	1.12935	1.79909	1.27271	1.49234	1.13111	1.99557	1.02597	1.84587	1.34066	2.08798	1.15922	1.73043	1.14359	1.85365	0.845411	1.80732	1.13809	1.51751
A0A7P0TAQ1_K_505_Ub	Ub	A0A7P0TAQ1_K_505	NA_K_505	A0A7P0TAQ1			K	505	0.99962	QELVQYPVEHPDKFLKFGMTPSKGVLFYGPP	84748000		0.354294		0.494438		0.476515		0.301584		0.543402		0.277429		0.459748		0.300401		0.342645		0.283309
A0A7P0TAQ1_K_668_Ub	Ub	A0A7P0TAQ1_K_668	NA_K_668	A0A7P0TAQ1			K	668	0.999997	RVAILKANLRKSPVAKDVDLEFLAKMTNGFS	1276200000	1.91006	1.50205	1.6847	1.80612	1.89445	1.42237	1.84254	2.22555	2.32069	1.54335	1.80861	2.25764	1.8971	1.64605	1.66482	1.66359	1.67058	1.75768	1.30073	1.60505
A0A7P0TAQ1_K_651_Ub	Ub	A0A7P0TAQ1_K_651	NA_K_651	A0A7P0TAQ1			K	651	1	PGRLDQLIYIPLPDEKSRVAILKANLRKSPV	55221000	1.54718		1.35754		1.12417		1.40548		1.06676		1.36659		1.60619		1.40192		1.54175		1.8422
A0A7P0TAQ1_K_386_Ub	Ub	A0A7P0TAQ1_K_386	NA_K_386	A0A7P0TAQ1			K	386	0.963193	IPDATGRLEILQIHTKNMKLADDVDLEQVAN	51744000		0.329807		0.378633		0.356066		0.316561		0.434474		0.329342		0.378745		0.368073		0.276826		0.30433
A0A7P0TAQ1_K_109_Ub	Ub	A0A7P0TAQ1_K_109	NA_K_109	A0A7P0TAQ1			K	109	0.985187	VRLGDVISIQPCPDVKYGKRIHVLPIDDTVE	612950000	2.0756	2.92319	1.87889	3.15135	2.19056	2.84404	2.2958	3.12336	2.55068	3.36525	2.25022	2.94903	2.02487	2.93389	2.04327	3.15843	1.64489	2.69606	3.09054	2.80856
F5H4R6_K_87_Ub	Ub	F5H4R6_K_87	NAP1L1_K_87	F5H4R6	4673	NAP1L1	K	87	0.999999	RVVKRRVNALKNLQVKCAQIEAKFYEEVHDL	79654000	0.882813		0.814432		0.780849		0.660288		0.853394		0.76013		0.785359		0.722267		0.811219		0.889638
P55884_K_257_Ub	Ub	P55884_K_257	EIF3B_K_257	P55884	8662	EIF3B	K	257	1	HAVDAVKNADGYKLDKQHTFRVNLFTDFDKY	36930000		0.297631		0.296646		0.294803		0.20425		0.255879		0.219719		0.293843		0.307925		0.42159		0.380707
P55884_K_324_Ub	Ub	P55884_K_324	EIF3B_K_324	P55884	8662	EIF3B	K	324	1	IFESGDRTSIFWNDVKDPVSIEERARWTETY	38766000		0.53886		0.419012		0.473421		0.449231		0.395749		0.44148		0.371105		0.44169		0.559103		0.561827
A0A7P0TAR4_K_294_Ub	Ub	A0A7P0TAR4_K_294	NA_K_294	A0A7P0TAR4			K	294	0.915996	PAPAPKEEEEEPLPTKKWPTVDASYYGGRGV	19546000		1.11521		1.06155		1.19663		1.14812		1.3539		1.26011		1.26882		1.39829		1.61824		1.25843
P58876_K_121_Ub	Ub	P58876_K_121	H2BC5_K_121	P58876	3017	H2BC5	K	121	0.999813	ELAKHAVSEGTKAVTKYTSSK__________	24700000000	0.819536	1.15876	0.898633	0.558165	0.605891	0.638588	1.07207	0.542795	1.00976	0.822053	1.02539	0.449237	0.977982	0.372138	1.04727	0.316303	1.38029	0.174275	0.739317	1.29531
P58876_K_6_Ub	Ub	P58876_K_6	H2BC5_K_6	P58876	3017	H2BC5	K	6	0.999992	__________MPEPTKSAPAPKKGSKKAVTK	176180000	1.1175	0.470215	1.19859	0.517327	1.09726	0.478885	1.05626	0.499698	1.10454	0.416468	0.970977	0.454231	0.969243	0.433149	0.79536	0.46797	1.19041	0.425646	0.980634	0.410932
P60510_K_26_Ub	Ub	P60510_K_26	PPP4C_K_26	P60510	5531	PPP4C	K	26	0.999976	IEQLRRCELIKESEVKALCAKAREILVEESN	558730000	1.56954	0.303513	1.55333	0.270288	1.66767	0.234877	1.32367	0.277482	1.60439	0.259654	1.30351	0.29881	1.4909	0.272395	1.47155	0.285972	1.67199	0.335085	1.59446	0.304345
F8VPF3_K_38_Ub	Ub	F8VPF3_K_38	NA_K_38	F8VPF3			K	38	0.999982	VMRALGQNPTNAEVLKVLGNPKSDEMNVKVL	251580000	0.634891	0.537733	0.593493	0.551866	0.530793	0.54755	0.511418	0.636086	0.61557	0.524322	0.50463	0.61853	0.505501	0.546058	0.485526	0.540877	0.519901	0.598121	0.549881	0.573586
P63261_K_326_Ub	Ub	P63261_K_326	ACTG1_K_326	P63261	71	ACTG1	K	326	0.987375	DRMQKEITALAPSTMKIKIIAPPERKYSVWI	1225900000	1.48894	0.572426	1.09384	0.995797	0.876975	1.11298	0.952569	0.51734	1.3577	0.991211	1.09313	0.636311	1.13266	0.928623	1.06964	0.770594	1.18442	0.56285	0.924815	0.844628
P63261_K_50_Ub	Ub	P63261_K_50	ACTG1_K_50	P63261	71	ACTG1	K	50	0.999997	VGRPRHQGVMVGMGQKDSYVGDEAQSKRGIL	513480000	0.203358	0.273467	0.276437	0.303665	0.229838	0.277671	0.169386	0.288012	0.231388	0.264544	0.280087	0.311573	0.225397	0.287237	0.23342	0.374005	0.302351	0.370145	0.299439	0.334744
P60842_K_309_Ub	Ub	P60842_K_309	EIF4A1_K_309	P60842	1973	EIF4A1	K	309	1	ARDFTVSAMHGDMDQKERDVIMREFRSGSSR	32639000		1.17822		1.06352		1.03816		1.02696		1.00139		1.01243		1.02475		1.09646		1.12753		1.09604
P60866_K_4_Ub	Ub	P60866_K_4	RPS20_K_4	P60866	6224	RPS20	K	4	1	____________MAFKDTGKTPVEPEVAIHR	44900000000	4.34343	3.16646	4.03767	3.3439	3.77674	3.83484	3.76311	3.14312	4.55362	3.22228	3.75298	3.1138	3.85489	3.35862	3.5137	3.2174	3.8317	3.2393	3.8828	2.9197
P60866_K_8_Ub	Ub	P60866_K_8	RPS20_K_8	P60866	6224	RPS20	K	8	1	________MAFKDTGKTPVEPEVAIHRIRIT	35800000000	1.83093	2.44027	1.99822	2.50658	1.80673	2.40066	1.77928	2.41339	1.85023	2.26777	1.92173	2.43325	1.90194	2.36551	1.711	2.46662	1.77507	2.49448	1.89684	2.30981
P60866_K_30_Ub	Ub	P60866_K_30	RPS20_K_30	P60866	6224	RPS20	K	30	0.999809	VAIHRIRITLTSRNVKSLEKVCADLIRGAKE	1548300000	1.16319		1.3195		1.35214		1.38913		1.31286		1.26061		1.3307		1.22477		1.18312		1.10623
P60896_K_62_Ub	Ub	P60896_K_62	SEM1_K_62	P60896	7979	SEM1	K	62	0.999004	NVEDDFSNQLRAELEKHGYKMETS_______	104250000		0.723518		0.901212		0.946312		0.774918		0.812713		0.728024		0.713074		0.718706		0.695625		0.594651
G3V3I1_K_45_Ub	Ub	G3V3I1_K_45	NA_K_45	G3V3I1			K	45	0.999902	KAINQGGLTSVAVRGKDCAVIVTQKKVPDKL	108360000	1.00637		0.970368		1.05089		1.0213		1.05163		1.00362		0.980233		0.981828		1.10576		1.11707
G3V3I1_K_102_Ub	Ub	G3V3I1_K_102	NA_K_102	G3V3I1			K	102	0.981081	SRSQVQRARYEAANWKYKYGYEIPVDMLCKR	1572500000	0.431622	0.640746	0.413408	0.852292	0.45503	1.00635	0.366414	0.445928	0.510174	0.871661	0.351136	0.331798	0.430588	0.748331	0.537158	0.493198	0.52396	0.881063	0.292231	0.585534
P60903_K_47_Ub	Ub	P60903_K_47	S100A10_K_47	P60903	6281	S100A10	K	47	0.999979	RVLMEKEFPGFLENQKDPLAVDKIMKDLDQC	5682700000	6.86888	1.75379	5.92651	2.29279	7.5228	1.90418	7.2296	1.96948	6.61482	1.71259	6.7549	1.96756	6.7068	1.6012	5.22585	1.88065	4.8523	1.94532	5.59925	1.4569
P60903_K_54_Ub	Ub	P60903_K_54	S100A10_K_54	P60903	6281	S100A10	K	54	0.991241	FPGFLENQKDPLAVDKIMKDLDQCRDGKVGF	433730000	1.48357	0.700282	1.25413	0.914056	1.36202	0.735842	1.36937	0.688764	1.26359	0.618482	1.38694	0.719641	1.19679	0.623899	0.997149	0.724782	0.936454	0.800171	1.09397	0.586725
P60903_K_57_Ub	Ub	P60903_K_57	S100A10_K_57	P60903	6281	S100A10	K	57	1	FLENQKDPLAVDKIMKDLDQCRDGKVGFQSF	432650000	0.565265	1.03765	0.475036	1.32819	0.81444	1.20818	0.544709	1.32722	0.564446	0.939234	0.597527	1.28207	0.536281	0.918478	0.521778	0.911581	0.605755	0.871864	0.431243	0.906095
P60903_K_37_Ub	Ub	P60903_K_37	S100A10_K_37	P60903	6281	S100A10	K	37	1	DKGYLTKEDLRVLMEKEFPGFLENQKDPLAV	4160000000	8.89212	3.14383	7.86703	4.97864	9.65692	3.97527	9.22317	4.14567	8.84346	3.65907	9.15712	4.14311	8.8782	3.72616	7.48629	4.33278	6.90928	4.23493	7.52097	3.34882
Q5JYX0_K_107_Ub	Ub	Q5JYX0_K_107	NA_K_107	Q5JYX0			K	107	1	NVKEKWVPEITHHCPKTPFLLVGTQIDLRDD	63157000	0.285104		0.272487		0.207159		0.237914		0.237362		0.220062		0.30146		0.282144		0.229689		0.233396
P60981_K_132_Ub	Ub	P60981_K_132	DSTN_K_132	P60981	11034	DSTN	K	132	1	YASSKDAIKKKFQGIKHECQANGPEDLNRAC	57196000		0.836907		0.742884		0.903992		0.685917		0.72522		0.642615		0.75954		0.714418		0.938105		0.772737
Q5T179_K_4_Ub	Ub	Q5T179_K_4	NA_K_4	Q5T179			K	4	1	____________MSHKQIYYSDKYDDEEFEY	240980000	0.457564	0.286993	0.38583	0.284834	0.376299	0.22912	0.404365	0.240079	0.473954	0.231178	0.372	0.255988	0.477707	0.22834	0.405806	0.223154	0.443707	0.227733	0.314464	0.258499
P61086_K_164_Ub	Ub	P61086_K_164	UBE2K_K_164	P61086	3093	UBE2K	K	164	0.927543	AHVYAGAPVSSPEYTKKIENLCAMGFDRNAV	413020000	0.453055	0.148246	0.450955	0.19753	0.403783	0.186313	0.521448	0.153951	0.452882	0.224221	0.507436	0.178986	0.532438	0.258508	0.516685	0.201017	0.462755	0.171209	0.416754	0.139841
P61086_K_24_Ub	Ub	P61086_K_24	UBE2K_K_24	P61086	3093	UBE2K	K	24	0.997518	IKREFKEVLKSEETSKNQIKVDLVDENFTEL	32767000		0.659861		0.708509		0.61694		0.578663		0.574991		0.550655		0.637629		0.608391		0.739981		0.644969
P61088_K_92_Ub	Ub	P61088_K_92	UBE2N_K_92	P61088	7334	UBE2N	K	92	0.991467	HPNVDKLGRICLDILKDKWSPALQIRTVLLS	3777600000	0.971993	0.295469	1.13344	0.223495	1.46433	0.19469	1.50949	0.326298	1.1618	0.233755	1.15483	0.263143	1.17547	0.174875	1.55677	0.167872	1.56333	0.149622	1.01331	0.307756
P61088_K_24_Ub	Ub	P61088_K_24	UBE2N_K_24	P61088	7334	UBE2N	K	24	1	IKETQRLLAEPVPGIKAEPDESNARYFHVVI	24799000		0.710271		0.786699		0.69284		0.8459		0.690119		0.834294		0.815854		0.774803		0.957395		0.886439
P61313_K_153_Ub	Ub	P61313_K_153	RPL15_K_153	P61313	6138	RPL15	K	153	0.999103	FHKAIRRNPDTQWITKPVHKHREMRGLTSAG	198930000	0.468485		0.517095		0.363202		0.446342		0.439456		0.459911		0.47242		0.415474		0.443874		0.506828
P61326_K_16_Ub	Ub	P61326_K_16	MAGOH_K_16	P61326	4116	MAGOH	K	16	0.999986	MESDFYLRYYVGHKGKFGHEFLEFEFRPDGK	195530000	0.202706	0.386548	0.20259	0.355809	0.166028	0.311669	0.222795	0.452416	0.167518	0.320999	0.149944	0.441079	0.207504	0.290305	0.203324	0.280882	0.208521	0.308235	0.162879	0.361994
P61353_K_93_Ub	Ub	P61353_K_93	RPL27_K_93	P61353	6155	RPL27	K	93	0.998689	NHLMPTRYSVDIPLDKTVVNKDVFRDPALKR	81658000	0.57671		0.453698		0.439993		0.412448		0.44746		0.463621		0.511253		0.424728		0.528058		0.360742
P61586_K_104_Ub	Ub	P61586_K_104	RHOA_K_104	P61586	387	RHOA	K	104	0.999973	PDSLENIPEKWTPEVKHFCPNVPIILVGNKK	414870000	1.93216	0.366322	1.86408	0.417425	1.92832	0.373825	2.1632	0.465143	1.61659	0.419265	2.07775	0.44298	2.04163	0.400428	1.81685	0.392354	1.31876	0.330088	1.85855	0.262346
F8VXB1_K_39_Ub	Ub	F8VXB1_K_39	NA_K_39	F8VXB1			K	39	0.998697	DRLFAKYYDDTYPSVKEQKAFEKNIFNKTHR	44291000		0.559889		0.496434		0.70505		0.464428		0.614529		0.438009		0.607648		0.515163		0.578214		0.547019
P61927_K_68_Ub	Ub	P61927_K_68	RPL37_K_68	P61927	6167	RPL37	K	68	1	AKRRNTTGTGRMRHLKIVYRRFRHGFREGTT	111270000	0.145432		0.127844		0.178099		0.122432		0.253577		0.137776		0.176039		0.150659		0.184938		0.102541
P61927_K_14_Ub	Ub	P61927_K_14	RPL37_K_14	P61927	6167	RPL37	K	14	1	__MTKGTSSFGKRRNKTHTLCRRCGSKAYHL	92357000	0.184875		0.179208		0.128467		0.202234		0.181947		0.168574		0.196918		0.21742		0.177308		0.108038
P61927_K_36_Ub	Ub	P61927_K_36	RPL37_K_36	P61927	6167	RPL37	K	36	0.999943	RCGSKAYHLQKSTCGKCGYPAKRKRKYNWSA	376680000	0.357207		0.453876		0.418487		0.51959		0.455054		0.540614		0.400225		0.509364		0.420124		0.3427
P61956_K_7_Ub	Ub	P61956_K_7	SUMO2_K_7	P61956	6613	SUMO2	K	7	0.888175	_________MADEKPKEGVKTENNDHINLKV	733610000		0.47372		1.06033		0.955484		1.05497		0.736131		0.984449		0.730421		0.920262		0.894723		0.703097
P61956_K_11_Ub	Ub	P61956_K_11	SUMO2_K_11	P61956	6613	SUMO2	K	11	0.999773	_____MADEKPKEGVKTENNDHINLKVAGQD	666170000		0.924018		1.34999		1.10922		1.52885		1.04736		1.51524		1.04189		1.18579		1.05294		1.12018
P61956_K_21_Ub	Ub	P61956_K_21	SUMO2_K_21	P61956	6613	SUMO2	K	21	1	PKEGVKTENNDHINLKVAGQDGSVVQFKIKR	419610000	0.576161	0.216449	0.662897	0.189545	0.620827	0.1834	0.496787	0.20646	0.664214	0.212787	0.55185	0.222446	0.586104	0.290164	0.558974	0.259074	0.540992	0.248207	0.622285	0.193054
P62191_K_91_Ub	Ub	P62191_K_91	PSMC1_K_91	P62191	5700	PSMC1	K	91	0.966499	EEFIRNQEQMKPLEEKQEEERSKVDDLRGTP	37006000	0.785138		0.810688		0.742222		0.683002		0.818986		0.758588		0.70188		0.714429		0.804373		0.879637
P62195_K_94_Ub	Ub	P62195_K_94	PSMC5_K_94	P62195	5705	PSMC5	K	94	0.999745	AMDKKKVLVKVHPEGKFVVDVDKNIDINDVT	597060000	0.0615093	0.113858	0.12901	0.118212	0.0942955	0.103923	0.102461	0.0825035	0.0584785	0.143011	0.0980658	0.125007	0.147695	0.300027	0.0670193	0.122719	0.0866181	0.133356	0.101841	0.111669
P62244_K_84_Ub	Ub	P62244_K_84	RPS15A_K_84	P62244	6210	RPS15A	K	84	0.999679	LNKCGVISPRFDVQLKDLEKWQNNLLPSRQF	82640000		0.231302		0.249771		0.268011		0.316418		0.294025		0.288137		0.243463		0.303926		0.232989		0.168708
P62258_K_50_Ub	Ub	P62258_K_50	YWHAE_K_50	P62258	7531	YWHAE	K	50	1	VELTVEERNLLSVAYKNVIGARRASWRIISS	109260000		0.224724		0.258066		0.285575		0.147737		0.290829		0.175338		0.233678		0.175171		0.153694		0.242529
A0A2R8Y6P7_K_41_Ub	Ub	A0A2R8Y6P7_K_41	NA_K_41	A0A2R8Y6P7			K	41	0.999811	KYGLNMCRQCFRQYAKDIGFIKR________	182660000	0.387901		0.369908		0.440688		0.474736		0.430038		0.458607		0.487045		0.428906		0.374667		0.409754
P62277_K_27_Ub	Ub	P62277_K_27	RPS13_K_27	P62277	6207	RPS13	K	27	0.999999	SQSALPYRRSVPTWLKLTSDDVKEQIYKLAK	440010000	0.772365	2.56051	0.802844	2.62746	0.697155	2.18708	0.848406	2.37076	0.84999	2.49886	0.825701	2.31773	0.863037	2.32598	0.809796	2.21075	0.798092	2.18696	0.758532	2.33093
P62333_K_197_Ub	Ub	P62333_K_197	PSMC6_K_197	P62333	5706	PSMC6	K	197	1	LLARAVASQLDCNFLKVVSSSIVDKYIGESA	180030000		2.12465		2.49542		2.16422		2.10386		2.41263		2.13532		2.68935		2.64954		2.38489		2.41949
P62333_K_314_Ub	Ub	P62333_K_314	PSMC6_K_314	P62333	5706	PSMC6	K	314	0.999931	IHIDLPNEQARLDILKIHAGPITKHGEIDYE	65864000	0.184952		0.169664		0.234425		0.171717		0.159347		0.191685		0.164902		0.152253		0.203755		0.225579
P62333_K_20_Ub	Ub	P62333_K_20	PSMC6_K_20	P62333	5706	PSMC6	K	20	1	RDKALQDYRKKLLEHKEIDGRLKELREQLKE	103720000	0.189192		0.24539		0.203541		0.233961		0.198059		0.18598		0.247231		0.250365		0.224397		0.25539
P62424_K_97_Ub	Ub	P62424_K_97	RPL7A_K_97	P62424	6130	RPL7A	K	97	0.997402	QFTQALDRQTATQLLKLAHKYRPETKQEKKQ	177830000	0.211737		0.188849		0.177187		0.162351		0.153205		0.175874		0.189134		0.221198		0.18364		0.134247
P62701_K_53_Ub	Ub	P62701_K_53	RPS4X_K_53	P62701	6191	RPS4X	K	53	0.999965	LRECLPLIIFLRNRLKYALTGDEVKKICMQR	237230000	0.612295	0.922181	0.387366	0.731104	0.168257	0.687389	0.39522	0.747422	0.617098	0.540978	0.354687	0.639971	0.317198	0.668346	0.366278	0.661398	0.462203	0.737304	0.156816	0.790855
F5H018_K_130_Ub	Ub	F5H018_K_130	NA_K_130	F5H018			K	130	1	LCGNKVDIKDRKVKAKSIVFHRKKNLQYYDI	77204000	0.0397008		0.101835		0.107227		0.163988		0.117015		0.161912		0.0889069		0.155441		0.152043		0.109456
F5H018_K_67_Ub	Ub	F5H018_K_67	NA_K_67	F5H018			K	67	1	RGPIKFNVWDTAGQEKFGGLRDGYYIQAQCA	1285200000	0.593008	0.444153	0.595153	0.62006	0.804352	0.519504	0.660362	0.639479	0.64629	0.510794	0.62891	0.593548	0.685297	0.503052	0.672613	0.442072	0.690492	0.428372	0.456463	0.514399
F5H018_K_138_Ub	Ub	F5H018_K_138	NA_K_138	F5H018			K	138	0.999956	KDRKVKAKSIVFHRKKNLQYYDISAKSNYNF	651880000	1.54488		1.36233		1.49848		1.40649		1.76795		1.56659		1.59358		1.48386		1.4273		1.07592
F5H018_K_95_Ub	Ub	F5H018_K_95	NA_K_95	F5H018			K	95	1	QCAIIMFDVTSRVTYKNVPNWHRDLVRVCEN	134770000	0.130986		0.147626		0.172657		0.145763		0.14141		0.146579		0.148209		0.163057		0.152043		0.151778
P62829_K_113_Ub	Ub	P62829_K_113	RPL23_K_113	P62829	9349	RPL23	K	113	0.999998	FEDNAGVIVNNKGEMKGSAITGPVAKECADL	520170000	0.309756	0.283673	0.259377	0.281398	0.393681	0.34642	0.265776	0.286413	0.306384	0.268581	0.398103	0.325954	0.291106	0.308122	0.309834	0.242936	0.244833	0.295905	0.259373	0.242457
P62829_K_123_Ub	Ub	P62829_K_123	RPL23_K_123	P62829	9349	RPL23	K	123	1	NKGEMKGSAITGPVAKECADLWPRIASNAGS	103570000	0.605526	0.279659	0.750115	0.24591	0.632564	0.273489	0.582616	0.254042	0.607334	0.229539	0.648816	0.264997	0.666217	0.290462	0.633233	0.250038	0.580849	0.23651	0.585444	0.249353
E7ETK0_K_122_Ub	Ub	E7ETK0_K_122	NA_K_122	E7ETK0			K	122	0.999958	RKERKNRMKKVRGTAKANVGAGKKQ______	116790000	0.747152		0.87665		0.751311		0.88118		0.861592		0.858253		0.791295		0.946934		0.786775		0.750775
E7ETK0_K_32_Ub	Ub	E7ETK0_K_32	NA_K_32	E7ETK0			K	32	0.965355	LLQRKQMVIDVLHPGKATVPKTEIREKLAKM	73259000	0.543015		0.528176		0.420238		0.503468		0.506769		0.472251		0.464183		0.55766		0.487687		0.421509
E7ETK0_K_68_Ub	Ub	E7ETK0_K_68	NA_K_68	E7ETK0			K	68	0.999964	DVIFVFGFRTHFGGGKTTGFGMIYDSLDYAK	82363000		0.375941		0.623119		0.909498		0.465663		0.702875		0.486675		0.642106		0.528527		0.469937		0.365768
E7ETK0_K_83_Ub	Ub	E7ETK0_K_83	NA_K_83	E7ETK0			K	83	0.914259	KTTGFGMIYDSLDYAKKNEPKHRLARHGLYE	650630000	1.57439	2.08173	1.36177	2.15756	1.45101	2.23642	1.63073	1.94019	1.78131	2.37295	1.45981	1.88668	1.48588	2.20825	1.51648	2.06173	1.48138	1.96048	1.18218	2.11346
P62851_K_66_Ub	Ub	P62851_K_66	RPS25_K_66	P62851	6230	RPS25	K	66	1	DKATYDKLCKEVPNYKLITPAVVSERLKIRG	469400000	1.78093		1.55388		1.62758		1.56495		1.62893		1.35476		1.47609		1.33485		1.36218		1.55032
P62861_K_51_Ub	Ub	P62861_K_51	NA_K_51	P62861			K	51	0.936925	MQYNRRFVNVVPTFGKKKGPNANS_______	120160000	0.268499		0.346609		0.353346		0.376561		0.313952		0.381255		0.360327		0.273981		0.379085		0.378679
E5RI99_K_68_Ub	Ub	E5RI99_K_68	NA_K_68	E5RI99			K	68	0.995532	PALRKSEIEYYAMLAKTGVHHYSGNNIELGT	174650000	4.2226		3.44881		3.45126		3.5569		3.49825		3.51336		3.7051		3.19886		3.03841		3.33575
E5RI99_K_32_Ub	Ub	E5RI99_K_32	NA_K_32	E5RI99			K	32	0.999276	RLQLVMKSGKYVLGYKQTLKMIRQGKAKLVI	565920000	0.354372	1.20408	0.413462	1.07253	0.50551	1.24913	0.578456	1.18502	0.484528	1.10008	0.429978	0.962996	0.41977	0.783463	0.489364	0.853524	0.371879	0.739137	0.36037	0.908723
Q5VVC8_K_41_Ub	Ub	Q5VVC8_K_41	NA_K_41	Q5VVC8			K	41	1	AKVLEQLTGQTPVFSKARYTVRSFGIRRNEK	792870000	0.208058	0.271429	0.211517	0.321941	0.21703	0.32671	0.259965	0.218837	0.233649	0.288859	0.259968	0.168089	0.207076	0.259432	0.184194	0.213657	0.207955	0.313572	0.163607	0.187973
P62937_K_82_Ub	Ub	P62937_K_82	PPIA_K_82	P62937	5478	PPIA	K	82	0.999999	FTRHNGTGGKSIYGEKFEDENFILKHTGPGI	140000000		0.614128		0.772203		0.595195		0.641208		0.637411		0.679936		0.608055		0.704948		0.649177		0.677793
P62937_K_125_Ub	Ub	P62937_K_125	PPIA_K_125	P62937	5478	PPIA	K	125	0.999989	SQFFICTAKTEWLDGKHVVFGKVKEGMNIVE	589730000	0.653309	0.988324	0.629135	0.809703	0.491703	0.796214	0.565889	0.833186	0.600537	0.843489	0.604642	0.834152	0.567782	0.726945	2.86764	1.36607	0.533042	0.946071	0.56116	0.857244
P62993_K_109_Ub	Ub	P62993_K_109	GRB2_K_109	P62993	2885	GRB2	K	109	1	DFSLSVKFGNDVQHFKVLRDGAGKYFLWVVK	307920000		0.219429		0.1625		0.160706		0.188585		0.231881		0.1628		0.154706		0.190468		0.133419		0.202679
P62993_K_10_Ub	Ub	P62993_K_10	GRB2_K_10	P62993	2885	GRB2	K	10	0.999999	______MEAIAKYDFKATADDELSFKRGDIL	45639000		0.88809		0.918424		0.914503		0.796148		0.738032		0.895629		0.833921		0.772357		0.810733		0.692819
P62995_K_140_Ub	Ub	P62995_K_140	TRA2B_K_140	P62995	6434	TRA2B	K	140	1	LSLYTTERDLREVFSKYGPIADVSIVYDQQS	132080000	0.856552		0.674335		0.913345		0.775115		0.694215		0.751979		0.861299		0.544907		0.428845		0.566763
P63000_K_147_Ub	Ub	P63000_K_147	RAC1_K_147	P63000	5879	RAC1	K	147	0.999873	KKLTPITYPQGLAMAKEIGAVKYLECSALTQ	662700000	6.14543	2.20123	5.18878	2.29483	4.11019	3.08547	4.74913	2.41405	6.10032	2.56595	5.55015	2.70617	5.47136	2.73491	5.17438	1.97505	4.23977	1.61172	4.12934	1.88074
K7ENK9_K_38_Ub	Ub	K7ENK9_K_38	NA_K_38	K7ENK9			K	38	0.959056	DALQAGASQFETSAAKLKRKYWWKNLKMMII	71613000		0.362354		0.31983		0.327114		0.34576		0.35223		0.327052		0.33195		0.319105		0.409925		0.365914
P63104_K_9_Ub	Ub	P63104_K_9	YWHAZ_K_9	P63104	7534	YWHAZ	K	9	0.998933	_______MDKNELVQKAKLAEQAERYDDMAA	863240000	1.43082	1.58766	2.06114	0.890545	3.33113	0.545975	2.35878	1.11186	1.38519	0.81325	1.97576	1.20651	1.85597	0.809811	2.16445	0.967389	1.9881	1.89461	3.56001	1.07835
P63104_K_68_Ub	Ub	P63104_K_68	YWHAZ_K_68	P63104	7534	YWHAZ	K	68	0.999981	GARRSSWRVVSSIEQKTEGAEKKQQMAREYR	136680000	0.697427	1.06379	0.849813	0.925509	0.755942	0.791265	0.670273	0.985161	0.653601	0.924259	0.798946	1.06876	0.672006	0.978534	0.77015	1.15107	0.81556	1.41009	0.916433	1.18712
B8ZZJ0_K_23_Ub	Ub	B8ZZJ0_K_23	NA_K_23	B8ZZJ0			K	23	0.990727	PSTEDLGDKKEGEYIKLKVIGQDSSEIHFKV	102130000		1.10886		1.02286		0.935384		0.991544		1.06173		1.00543		1.00117		1.08678		1.05308		0.989368
B8ZZJ0_K_37_Ub	Ub	B8ZZJ0_K_37	NA_K_37	B8ZZJ0			K	37	0.972014	IKLKVIGQDSSEIHFKVKMTTHLKKLKESYC	148210000		0.427416		0.338237		0.29083		0.368914		0.294976		0.365777		0.264865		0.259285		0.256286		0.261257
P63220_K_81_Ub	Ub	P63220_K_81	RPS21_K_81	P63220	6227	RPS21	K	81	1	DDSILRLAKADGIVSKNF_____________	73317000		0.91443		0.888696		0.858104		0.724515		0.923047		0.822924		0.880184		0.816235		0.876471		0.722376
P63244_K_106_Ub	Ub	P63244_K_106	RACK1_K_106	P63244	10399	RACK1	K	106	1	DLTTGTTTRRFVGHTKDVLSVAFSSDNRQIV	3490000000	0.8436	0.269113	0.817819	0.316378	0.75956	0.308714	0.853495	0.265781	0.870187	0.351362	0.842443	0.300664	0.873819	0.328271	0.851922	0.380056	0.704608	0.261364	0.766349	0.258237
P63244_K_139_Ub	Ub	P63244_K_139	RACK1_K_139	P63244	10399	RACK1	K	139	1	SRDKTIKLWNTLGVCKYTVQDESHSEWVSCV	940100000	0.803046	0.460905	0.637925	0.82991	0.566019	1.08218	0.675937	0.746005	0.854268	0.786593	0.768215	0.630844	0.790083	0.844567	0.635624	0.670395	0.563316	0.429264	0.319576	0.391189
P63244_K_280_Ub	Ub	P63244_K_280	RACK1_K_280	P63244	10399	RACK1	K	280	1	IIVDELKQEVISTSSKAEPPQCTSLAWSADG	79029000		0.0873036		0.10196		0.0818628		0.0892377		0.112412		0.107317		0.147042		0.161466		0.0545264		0.0688942
P67775_K_21_Ub	Ub	P67775_K_21	PPP2CA_K_21	P67775	5515	PPP2CA	K	21	0.999455	FTKELDQWIEQLNECKQLSESQVKSLCEKAK	338490000	0.513816	0.20507	0.461885	0.251473	0.444421	0.216993	0.449691	0.196541	0.528585	0.227349	0.54806	0.26672	0.466815	0.23504	0.448315	0.213052	0.449615	0.234076	0.522506	0.238145
P67775_K_4_Ub	Ub	P67775_K_4	PPP2CA_K_4	P67775	5515	PPP2CA	K	4	1	____________MDEKVFTKELDQWIEQLNE	51381000		1.26872		1.20722		1.2488		1.17365		1.11671		1.23921		0.995379		1.24529		1.11994		1.28156
P67809_K_92_Ub	Ub	P67809_K_92	YBX1_K_92	P67809	4904	YBX1	K	92	0.923427	RNDTKEDVFVHQTAIKKNNPRKYLRSVGDGE	86614000	0.278539		0.310159		0.301115		0.250377		0.23433		0.269423		0.339399		0.267782		0.229881		0.352434
P67809_K_137_Ub	Ub	P67809_K_137	YBX1_K_137	P67809	4904	YBX1	K	137	1	AANVTGPGGVPVQGSKYAADRNHYRRYPRRR	1021700000	0.483404	0.531866	0.393427	0.497661	0.483266	0.535897	0.38134	0.533343	0.478168	0.571919	0.400736	0.513358	0.44126	0.54623	0.404123	0.603551	0.400472	0.564148	0.375751	0.504411
P67809_K_301_Ub	Ub	P67809_K_301	YBX1_K_301	P67809	4904	YBX1	K	301	0.996354	NYRRRRPENPKPQDGKETKAADPPAENSSAP	92883000	0.611184		0.586308		0.609032		0.697605		0.581059		0.648218		0.622978		0.547549		0.640885		0.717694
A0A2R8YGX3_K_169_Ub	Ub	A0A2R8YGX3_K_169	NA_K_169	A0A2R8YGX3			K	169	0.999983	CGDLEEELKNVTNNLKSLEAASEKRRGLTM_	67313000	0.538008		0.573993		0.531126		0.481934		0.46293		0.554922		0.541262		0.461821		0.585743		0.687481
P68036_K_82_Ub	Ub	P68036_K_82	UBE2L3_K_82	P68036	7332	UBE2L3	K	82	0.999999	KITFKTKIYHPNIDEKGQVCLPVISAENWKP	145770000	0.467208		0.453245		0.300565		0.572645		0.309147		0.626729		0.472983		0.607653		0.515598		0.497851
A0A7I2V659_K_447_Ub	Ub	A0A7I2V659_K_447	NA_K_447	A0A7I2V659			K	447	0.987834	VGVIKAVDKKAAGAGKVTKSAQKAQKAK___	211000000	1.1507		1.45898		1.3071		1.739		1.29602		1.49226		1.31503		1.78201		2.13016		1.49133
A0A7I2V659_K_143_Ub	Ub	A0A7I2V659_K_143	NA_K_143	A0A7I2V659			K	143	0.999701	GQTREHALLAYTLGVKQLIVGVNKMDSTEPA;GQTREHALLAYTLGVKQLIVGVNKMDSTEPP	156910000	0.222951	0.192224	0.168073	0.249395	0.14345	0.218248	0.186437	0.224349	0.159578	0.215777	0.189198	0.208432	0.17085	0.20221	0.172238	0.21225	0.192131	0.185097	0.297091	0.185461
A0A7I2V659_K_176_Ub	Ub	A0A7I2V659_K_176	NA_K_176	A0A7I2V659			K	176	0.894176	QKRYEEIVKEVSTYIKKIGYNPDTVAFVPIS	681700000	0.30761	1.66471	0.311132	1.27497	0.156781	1.22609	0.239905	1.03598	0.323152	1.35468	0.252149	1.0777	0.298008	1.18585	0.23001	1.36199	0.324148	1.28914	0.255019	1.55613
A0A7I2V659_K_436_Ub	Ub	A0A7I2V659_K_436	NA_K_436	A0A7I2V659			K	436	0.996357	FAVRDMRQTVAVGVIKAVDKKAAGAGKVTKS	131090000	0.447474		0.613186		0.642984		0.610507		0.432235		0.603551		0.547148		0.535992		0.526671		0.879369
A0A7I2V659_K_169_Ub	Ub	A0A7I2V659_K_169	NA_K_169	A0A7I2V659			K	169	0.999968	STEPPYSQKRYEEIVKEVSTYIKKIGYNPDT	155830000	0.169778	1.19557	0.211846	1.33205	0.198172	1.07316	0.200007	1.29819	0.177579	1.16219	0.167191	1.27427	0.20595	1.23787	0.174497	1.13113	0.225591	1.21787	0.241242	1.17471
F5H5D3_K_406_Ub	Ub	F5H5D3_K_406	TUBA1C_K_406	F5H5D3	84790	TUBA1C	K	406	0.975962	GDVVPKDVNAAIATIKTKRTIQFVDWCPTGF	112870000	0.446465		0.552229		0.391018		0.504604		0.428303		0.631928		0.459839		0.601247		0.559669		0.598165
P68431_K_28_Ub	Ub	P68431_K_28	H3C1_K_28	P68431	8350	H3C1	K	28	0.99999	GGKAPRKQLATKAARKSAPATGGVKKPHRYR	251540000	0.653705	2.71383	0.566121	2.22595	0.668933	2.39422	0.547555	1.93642	0.542809	1.7409	0.542449	1.70934	0.556805	2.17271	0.583801	1.74737	0.817371	1.99033	0.566599	2.27591
H0YAI5_K_84_Ub	Ub	H0YAI5_K_84	NA_K_84	H0YAI5			K	84	1	ECGHVFCSQCLRDSLKNANTCPTCRKKINHK	28296000		0.773296		0.966854		1.03315		0.973097		0.734836		0.94315		0.609214		0.839042		0.745838		0.919872
P78527_K_3710_Ub	Ub	P78527_K_3710	PRKDC_K_3710	P78527	5591	PRKDC	K	3710	1	LRNELEIPGQYDGRGKPLPEYHVRIAGFDER	103790000	0.037537		0.0747812		0.0355719		0.058204		0.0700202		0.0569962		0.0623505		0.0604893		0.0676876		0.081022
A0A494C1C4_K_405_Ub	Ub	A0A494C1C4_K_405	NA_K_405	A0A494C1C4			K	405	0.99869	QNDDTLHWKKYDIYEKQTKEETDSVVLIENL	21447000		1.22836		1.30707		1.32939		1.32943		1.27829		1.47251		1.25411		1.5197		1.56147		1.41342
P83731_K_93_Ub	Ub	P83731_K_93	RPL24_K_93	P83731	6152	RPL24	K	93	1	FQRAITGASLADIMAKRNQKPEVRKAQREQA	436100000	2.36542		2.1389		2.79435		2.77428		2.37324		2.52442		2.42751		2.3863		2.09022		2.0559
P83731_K_27_Ub	Ub	P83731_K_27	RPL24_K_27	P83731	6152	RPL24	K	27	0.999998	KIYPGHGRRYARTDGKVFQFLNAKCESAFLS	913010000	2.07432	5.13384	1.72351	5.84785	1.87535	5.97481	2.00715	5.3177	2.14235	5.66353	2.04397	4.90926	2.01801	4.75404	1.6046	4.83491	1.5465	3.62438	1.49355	4.01322
P83731_K_12_Ub	Ub	P83731_K_12	RPL24_K_12	P83731	6152	RPL24	K	12	1	____MKVELCSFSGYKIYPGHGRRYARTDGK	700480000	0.624212	0.328711	0.617067	0.2643	0.646284	0.265711	0.601805	0.228002	0.718897	0.307788	0.663417	0.238161	0.719381	0.250273	0.601232	0.196571	0.561069	0.177244	0.440309	0.227402
H7BY91_K_22_Ub	Ub	H7BY91_K_22	NA_K_22	H7BY91			K	22	0.997064	TRRTFCKKCGKHQPHKVTQYKKGKDSLYAQG	26720000	0.785777		0.709921		0.729153		0.566774		0.75184		0.711754		0.794612		0.631255		0.739635		0.650848
J3QR09_K_183_Ub	Ub	J3QR09_K_183	NA_K_183	J3QR09			K	183	0.995546	KRREERLQAKKEEIIKTLSKEEETKK_____	1701400000	0.541201	0.879366	0.502038	0.690021	0.41112	0.531841	0.403966	0.540351	0.462827	0.632906	0.356096	0.565307	0.453132	0.707767	0.451386	0.707013	0.493197	0.705554	0.486393	0.658877
J3QR09_K_177_Ub	Ub	J3QR09_K_177	NA_K_177	J3QR09			K	177	0.827725	KTKEARKRREERLQAKKEEIIKTLSKEEETK	180510000	2.52955		0.801061		0.321029		0.645656		2.92482		0.73283		1.03575		0.832143		1.30797		0.364739
P84101_K_47_Ub	Ub	P84101_K_47	SERF2_K_47	P84101	10169	SERF2	K	47	0.991178	SAAARKQRDSEIMQQKQKKANEKKEEPK___	624140000	0.278424	0.253874	0.273914	0.210995	0.317556	0.270311	0.254079	0.18094	0.269021	0.190855	0.181991	0.193343	0.26237	0.18668	0.170703	0.185339	0.279179	0.176839	0.226946	0.186477
Q01082_K_593_Ub	Ub	Q01082_K_593	SPTBN1_K_593	Q01082	6711	SPTBN1	K	593	0.998484	GIQAERVRGVNASAQKFATDGEGYKPCDPQV	286080000	0.385218	0.988787	0.416411	0.93436	0.296541	0.797161	0.36395	1.04339	0.381946	0.875904	0.309688	0.960718	0.315595	0.867832	0.313613	1.07501	0.378289	1.26904	0.297998	0.990819
Q01105_K_167_Ub	Ub	Q01105_K_167	SET_K_167	Q01105	6418	SET	K	167	0.991276	LSKEFHLNESGDPSSKSTEIKWKSGKDLTKR	77579000	1.17941		1.00227		1.3027		1.10856		1.16367		1.1174		1.25531		0.970344		1.11044		1.15001
Q01105_K_68_Ub	Ub	Q01105_K_68	SET_K_68	Q01105	6418	SET	K	68	0.999757	NEIDRLNEQASEEILKVEQKYNKLRQPFFQK	105130000	0.747509	1.18533	0.784399	1.15509	0.766405	1.01074	0.617145	1.12746	0.668646	1.01926	0.72541	1.25007	0.721743	0.935167	0.704127	1.10333	0.675284	1.31187	0.892536	1.13816
Q01105_K_72_Ub	Ub	Q01105_K_72	SET_K_72	Q01105	6418	SET	K	72	0.998652	RLNEQASEEILKVEQKYNKLRQPFFQKRSEL	75386000	0.768201		0.709386		0.669686		0.671114		0.782368		0.700398		0.665054		0.641484		0.911664		0.831605
Q01105_K_132_Ub	Ub	Q01105_K_132	SET_K_132	Q01105	6418	SET	K	132	1	LHYLTRVEVTEFEDIKSGYRIDFYFDENPYF	163240000	0.308287		0.320581		0.322462		0.270496		0.356622		0.372146		0.36827		0.31469		0.345946		0.353044
H0YMJ4_K_23_Ub	Ub	H0YMJ4_K_23	NA_K_23	H0YMJ4			K	23	1	TPRKPTVKKGSQTNLKDPVGVYCRVRPLGFP	33317000	0.29591		0.488612		0.458156		0.464853		0.37971		0.509883		0.382724		0.490796		0.436539		0.583408
M0R3D6_K_41_Ub	Ub	M0R3D6_K_41	NA_K_41	M0R3D6			K	41	1	KKSSGEIVYCGQVFEKSPLRVKNFGIWLRYD	220130000	0.760065	0.351932	0.820617	0.30324	0.68536	0.303766	0.865929	0.257331	0.683615	0.283638	0.730716	0.251089	0.750638	0.27191	0.769456	0.348699	0.716682	0.291184	0.810651	0.244591
Q03135_K_39_Ub	Ub	Q03135_K_39	CAV1_K_39	Q03135	857	CAV1	K	39	1	IYKPNNKAMADELSEKQVYDAHTKEIDLVNR	14300000000	3.38366	8.87472	4.27317	10.6055	3.90084	14.7996	4.15417	11.8369	4.26335	15.5745	4.53005	12.0535	4.40229	14.3266	4.62358	15.3619	4.34448	11.2568	3.49948	11.4408
Q03135_K_47_Ub	Ub	Q03135_K_47	CAV1_K_47	Q03135	857	CAV1	K	47	1	MADELSEKQVYDAHTKEIDLVNRDPKHLNDD	19200000000	6.58877	2.13478	7.19223	2.0046	5.64174	2.60682	6.49584	2.84256	7.64339	2.69086	6.76631	2.71865	6.48786	2.94642	6.84324	3.07129	6.99755	2.87288	4.67783	2.44571
Q03135_K_57_Ub	Ub	Q03135_K_57	CAV1_K_57	Q03135	857	CAV1	K	57	0.999963	YDAHTKEIDLVNRDPKHLNDDVVKIDFEDVI	118900000		0.226222		0.18804		0.203556		0.311712		0.215253		0.317512		0.221044		0.238477		0.339092		0.281131
Q03135_K_65_Ub	Ub	Q03135_K_65	CAV1_K_65	Q03135	857	CAV1	K	65	0.999998	DLVNRDPKHLNDDVVKIDFEDVIAEPEGTHS	73342000	0.29379		0.220102		0.287626		0.303344		0.247821		0.319342		0.31163		0.3461		0.265256		0.322132
Q03135_K_26_Ub	Ub	Q03135_K_26	CAV1_K_26	Q03135	857	CAV1	K	26	1	GHLYTVPIREQGNIYKPNNKAMADELSEKQV	20900000000	7.47522	6.30139	9.13224	6.95731	7.02596	9.91127	8.0867	7.65961	8.15157	9.30775	7.99824	7.83195	6.99359	11.3952	8.43538	12.0267	7.7614	8.82961	7.60598	8.88776
Q03135_K_30_Ub	Ub	Q03135_K_30	CAV1_K_30	Q03135	857	CAV1	K	30	1	TVPIREQGNIYKPNNKAMADELSEKQVYDAH	4264700000	7.01514	11.6926	9.16296	12.4014	6.85837	17.498	8.13759	14.0537	7.61939	18.9197	8.3848	14.216	6.84697	17.2815	8.47745	18.5084	7.53212	14.7091	10.3968	14.878
Q03135_K_5_Ub	Ub	Q03135_K_5	CAV1_K_5	Q03135	857	CAV1	K	5	1	___________MSGGKYVDSEGHLYTVPIRE	3267300000	0.520241	0.198925	0.538735	0.256529	0.618714	0.353027	0.524044	0.357265	0.528367	0.293612	0.449312	0.378162	0.617275	0.371809	0.568479	0.409058	0.539939	0.327509	0.478071	0.304084
Q03252_K_326_Ub	Ub	Q03252_K_326	LMNB2_K_326	Q03252	84823	LMNB2	K	326	1	RMRLESLSYQLSGLQKQASAAEDRIRELEEA	90327000	0.821132	0.140447	0.599034	0.241918	0.646125	0.191108	0.571553	0.197646	0.73163	0.222541	0.706714	0.250522	0.735083	0.182797	0.53577	0.214394	0.591999	0.177699	0.454367	0.178899
E9PJ81_K_83_Ub	Ub	E9PJ81_K_83	NA_K_83	E9PJ81			K	83	1	EQGGLEGSGSAAGEGKPALSEEERQEQTKRM	125890000	0.192641		0.220006		0.208404		0.164519		0.215392		0.214863		0.200186		0.225833		0.200184		0.20666
E9PJ81_K_105_Ub	Ub	E9PJ81_K_105	NA_K_105	E9PJ81			K	105	1	ERQEQTKRMLELVAQKQREREEREEREALER	891190000	0.265511		0.238876		0.327773		0.284774		0.366836		0.309395		0.270117		0.303044		0.348605		0.253711
E9PJ81_K_208_Ub	Ub	E9PJ81_K_208	NA_K_208	E9PJ81			K	208	1	EPGPVPSSPSQEPPTKREYDQCRIQVRLPDG	58263000		0.246988		0.150352		0.219934		0.149011		0.209867		0.198597		0.176863		0.192323		0.293293		0.228142
E7EX73_K_429_Ub	Ub	E7EX73_K_429	NA_K_429	E7EX73			K	429	0.999645	EDKIHNAENIQPGEQKYEYKSDQWKPLNLEE	230520000	0.330844	1.12663	0.352849	0.983231	0.344937	0.781968	0.367269	1.06699	0.295193	0.939344	0.38216	1.13256	0.39703	0.892677	0.327871	1.12771	0.275673	0.997549	0.342329	1.06087
Q06830_K_35_Ub	Ub	Q06830_K_35	PRDX1_K_35	Q06830	5052	PRDX1	K	35	0.993657	VMPDGQFKDISLSDYKGKYVVFFFYPLDFTF	215700000	1.47387	1.09475	1.65865	1.13074	1.52337	0.964642	1.45405	0.859525	1.76217	1.10969	1.73347	0.883255	1.49947	1.07663	1.75914	0.989762	1.71194	1.30773	1.7086	1.18953
G3V203_K_49_Ub	Ub	G3V203_K_49	NA_K_49	G3V203			K	49	1	FLARRTNSTFNQVVLKRLFMSRTNRPPLSLS	242430000	0.997309		1.31348		1.15066		1.22476		1.10889		1.32641		1.23524		1.16998		1.12762		1.23788
J3QQV5_K_38_Ub	Ub	J3QQV5_K_38	NA_K_38	J3QQV5			K	38	1	LPPDIRTKDIEDVFYKYGAIRDIDLKNRRGG	367600000	0.410266	0.406156	0.485733	0.383819	0.606875	0.356749	0.512687	0.407785	0.377192	0.374038	0.427717	0.372353	0.462409	0.3242	0.40647	0.4094	0.401075	0.489486	0.397493	0.364302
Q08752_K_283_Ub	Ub	Q08752_K_283	PPID_K_283	Q08752	5481	PPID	K	283	0.973218	LQPIALSCVLNIGACKLKMSNWQGAIDSCLE	448640000	0.90818	1.11053	0.656617	1.75115	0.40167	1.95359	0.578515	1.23619	0.984924	2.12787	0.550002	1.33567	0.676828	1.81638	0.663388	1.53114	0.673087	1.05608	0.431392	1.47382
Q12797_K_8_Ub	Ub	Q12797_K_8	ASPH_K_8	Q12797	444	ASPH	K	8	1	________MAQRKNAKSSGNSSSSGSGSGST	68682000	0.161143	0.627082	0.150314	0.419045	0.144223	0.590163	0.137872	0.47397	0.164473	0.583023	0.154172	0.515412	0.160313	0.666545	0.156076	0.585742	0.190988	0.759044	0.180623	0.462223
Q12846_K_260_Ub	Ub	Q12846_K_260	STX4_K_260	Q12846	6810	STX4	K	260	0.999876	ILSSADYVERGQEHVKTALENQKKARKKKVL	186550000	0.762403	0.83121	0.725829	0.773005	0.672407	0.798639	0.773197	0.682901	0.743425	0.727204	0.66726	0.815061	0.653452	0.842234	0.747699	0.827915	0.815291	0.790648	0.864552	0.815477
E7EN24_K_564_Ub	Ub	E7EN24_K_564	NA_K_564	E7EN24			K	564	0.999835	IILAVVFIRIKKDKGKDNVESAQASEVKPLR	105900000		1.00682		0.944864		0.848946		0.951204		1.03324		0.915641		1.257		1.1884		1.40647		0.864459
K7EQR9_K_139_Ub	Ub	K7EQR9_K_139	NA_K_139	K7EQR9			K	139	1	TWGPLRGWPLELLCEKSIGTANRPMGAGEAL	515820000	2.15594	1.0993	2.15864	1.10007	2.02687	1.27082	1.88089	1.23572	1.9017	1.21793	2.09849	1.25066	2.08251	1.19997	1.82423	1.05158	1.93518	1.10268	1.99245	1.05719
Q13137_K_395_Ub	Ub	Q13137_K_395	CALCOCO2_K_395	Q13137	10241	CALCOCO2	K	395	0.821787	YSGIQESSSPSPLSIKKCPICKADDICDHTL	65714000	0.241217		0.249243		0.279189		0.26405		0.246254		0.216525		0.236314		0.235619		0.218462		0.254989
C9JMM0_K_5_Ub	Ub	C9JMM0_K_5	NA_K_5	C9JMM0			K	5	0.999998	___________MASNKTTLQKMGKKQNGKSK	144780000	0.248804	0.408395	0.218593	0.471336	0.190473	0.374229	0.236483	0.363545	0.242746	0.3399	0.148388	0.326662	0.247463	0.32586	0.191412	0.341675	0.194224	0.373714	0.25325	0.423432
A0A7I2YQI2_K_85_Ub	Ub	A0A7I2YQI2_K_85	NA_K_85	A0A7I2YQI2			K	85	0.999971	GSADNSCRLWDCETGKQLALLKTNSAVRTCG	155220000	1.47872		1.30824		1.32101		1.23838		1.37222		1.3281		1.42897		1.27568		1.84578		1.49028
Q13435_K_543_Ub	Ub	Q13435_K_543	SF3B2_K_543	Q13435	10992	SF3B2	K	543	0.998228	IKRTGIQEMREALQEKEEQKTMKSKMREKVR	87881000	0.647638		0.795397		0.605457		0.693888		0.712575		0.653829		0.670831		0.708702		0.828418		0.884496
A0A7I2V3W3_K_716_Ub	Ub	A0A7I2V3W3_K_716	NA_K_716	A0A7I2V3W3			K	716	1	VPIYANRFAVPTYAAKQPQQFPSRPPPPQPK	51560000	0.423512		0.378918		0.427662		0.350204		0.433237		0.496838		0.376935		0.446898		0.362374		0.36575
A0A7I2V3W3_K_676_Ub	Ub	A0A7I2V3W3_K_676	NA_K_676	A0A7I2V3W3			K	676	1	SYFRKKRSQTYESDGKNQANPSRQPGSVPRH	414110000	0.223143		0.272172		0.265122		0.239787		0.267518		0.25038		0.236644		0.274527		0.292974		0.291459
Q13501_K_157_Ub	Ub	Q13501_K_157	SQSTM1_K_157	Q13501	8878	SQSTM1	K	157	1	CSVCPDYDLCSVCEGKGLHRGHTKLAFPSPF	555200000		0.116028		0.127294		0.162281		0.157708		0.132304		0.143272		0.166202		0.183563		0.182501		0.158763
Q13501_K_420_Ub	Ub	Q13501_K_420	SQSTM1_K_420	Q13501	8878	SQSTM1	K	420	0.999999	GFSDEGGWLTRLLQTKNYDIGAALDTIQYSK	541140000	0.626652	0.649176	0.584676	0.582593	0.548638	0.985231	0.625124	0.666299	0.573401	1.07176	0.598325	0.657374	0.687879	0.919746	0.526663	0.66904	0.525283	0.781546	0.598774	0.597206
Q13501_K_435_Ub	Ub	Q13501_K_435	SQSTM1_K_435	Q13501	8878	SQSTM1	K	435	1	KNYDIGAALDTIQYSKHPPPL__________	1393300000	1.20477	1.19505	0.983657	1.23405	1.26433	1.49276	0.912951	1.28695	1.14102	1.51194	1.18867	1.26353	1.34893	1.57231	0.952455	1.19833	0.812619	1.27209	0.732852	1.00521
H3BMR3_K_6_Ub	Ub	H3BMR3_K_6	NA_K_6	H3BMR3			K	6	0.99998	__________MAQLGKLLKEQKYDRQLSTSL	19886000		0.677246		0.535079		0.708145		0.792442		0.569219		0.714682		0.552054		0.383502		0.510529		0.53391
Q13596_K_179_Ub	Ub	Q13596_K_179	SNX1_K_179	Q13596	6642	SNX1	K	179	0.999993	AYKVTTQTSLPLFRSKQFAVKRRFSDFLGLY	64492000	0.751456		0.874703		0.899755		0.876593		0.820066		0.916164		0.85294		0.895672		0.948554		0.942723
Q14118_K_793_Ub	Ub	Q14118_K_793	DAG1_K_793	Q14118	1605	DAG1	K	793	0.899882	KRKGKLTLEDQATFIKKGVPIIFADELDDSK	90970000		0.309303		0.363826		0.363272		0.339351		0.322639		0.349862		0.407129		0.418173		0.408449		0.360382
Q14152_K_632_Ub	Ub	Q14152_K_632	EIF3A_K_632	Q14152	8661	EIF3A	K	632	0.935212	KEREKERILQEHEQIKKKTVRERLEQIKKTE	56650000		1.00474		0.801572		0.81538		0.911826		0.872295		0.851909		0.908051		0.965153		1.1373		1.10816
Q14152_K_711_Ub	Ub	Q14152_K_711	EIF3A_K_711	Q14152	8661	EIF3A	K	711	1	DYFERAKRLEEIPLIKSAYEEQRIKDMDLWE	45128000		0.634524		0.613384		0.714627		0.730716		0.672788		0.711223		0.736119		0.720297		1.03624		0.848751
Q14344_K_372_Ub	Ub	Q14344_K_372	GNA13_K_372	Q14344	10672	GNA13	K	372	1	LVFRDVKDTILHDNLKQLMLQ__________	74107000	0.347002		0.383375		0.283386		0.322386		0.255941		0.314475		0.360706		0.306941		0.275351		0.372021
E9PLA9_K_125_Ub	Ub	E9PLA9_K_125	NA_K_125	E9PLA9			K	125	0.99426	KELQRSFMALSQDIQKTIKKTARREQLMREE	36099000	1.03083		1.01337		0.984434		0.922273		0.89122		1.05209		1.09976		1.08905		1.44657		1.10279
Q14566_K_422_Ub	Ub	Q14566_K_422	MCM6_K_422	Q14566	4175	MCM6	K	422	1	KHVEEFSPRAVYTSGKASSAAGLTAAVVRDE	34383000		0.525443		0.422072		0.382955		0.453261		0.456846		0.440477		0.396373		0.472981		0.479963		0.544769
A0A6Q8PHC3_K_305_Ub	Ub	A0A6Q8PHC3_K_305	NA_K_305	A0A6Q8PHC3			K	305	1	IVDSEKTGRDCIQYIKEQRGEPETFLPLDYL	264230000	0.238636	0.32536	0.244334	0.370387	0.250143	0.460959	0.264743	0.33471	0.322175	0.408092	0.281497	0.297051	0.275428	0.358283	0.27069	0.283013	0.248583	0.31148	0.209974	0.27727
Q14847_K_96_Ub	Ub	Q14847_K_96	LASP1_K_96	Q14847	3927	LASP1	K	96	1	QSQVRYKEEFEKNKGKGFSVVADTPELQRIK	93110000		0.819985		0.798987		1.03417		0.752804		0.7563		0.7314		0.810766		0.901427		0.85882		0.694778
Q14847_K_121_Ub	Ub	Q14847_K_121	LASP1_K_121	Q14847	3927	LASP1	K	121	0.999978	ELQRIKKTQDQISNIKYHEEFEKSRMGPSGG	82880000	0.328647		0.267688		0.2679		0.380441		0.280585		0.293491		0.365333		0.252859		0.321669		0.244943
A0A0U1RQC1_K_24_Ub	Ub	A0A0U1RQC1_K_24	NA_K_24	A0A0U1RQC1			K	24	1	VPGTYRKVVAARAPRKVLGSSTSATNSTSVS	431100000	0.62982	0.37398	0.489106	0.447088	0.566946	0.523575	0.474043	0.283657	0.738401	0.358691	0.657992	0.368788	0.61785	0.637206	0.606517	0.348922	0.792183	0.377494	0.575056	0.278025
Q5JXX6_K_49_Ub	Ub	Q5JXX6_K_49	NA_K_49	Q5JXX6			K	49	1	MRGASSGKKTAGPQQKNLEPALPGRWGGRSA	88757000	0.612678		0.596099		0.651118		0.596392		0.518666		0.524337		0.615978		0.579638		0.644533		0.595193
H0YGT9_K_132_Ub	Ub	H0YGT9_K_132	NA_K_132	H0YGT9			K	132	1	GESELRKFLKHHLRGKNCELLLVVPEEVEAH	103170000		0.330116		0.404614		0.434697		0.450492		0.426456		0.404337		0.429423		0.268176		0.363525		0.318006
Q15149_K_1210_Ub	Ub	Q15149_K_1210	PLEC_K_1210	Q15149	5339	PLEC	K	1210	1	PAAPTLRSELELTLGKLEQVRSLSAIYLEKL	271220000		0.20138		0.297546		0.328577		0.310217		0.302098		0.324041		0.265475		0.27349		0.268616		0.293181
A0A4W8VX11_K_1093_Ub	Ub	A0A4W8VX11_K_1093	NA_K_1093	A0A4W8VX11			K	1093	0.960769	QMLNELMRQQNQHPEKPGGKERGSSASHPPS	146470000	0.151666		0.10918		0.195726		0.124635		0.144224		0.0948956		0.164339		0.151441		0.146866		0.139217
A0A087WYT3_K_37_Ub	Ub	A0A087WYT3_K_37	PTGES3_K_37	A0A087WYT3	10728	PTGES3	K	37	0.987433	EFCVEDSKDVNVNFEKSKLTFSCLGGSDNFK	343820000	1.86293	1.48009	1.81773	1.27703	2.45671	0.783111	1.98576	1.28212	1.5156	1.12787	1.80701	1.38278	1.83725	1.08989	1.99722	1.35213	2.19914	1.589	2.51036	1.27899
A0A087WYT3_K_52_Ub	Ub	A0A087WYT3_K_52	PTGES3_K_52	A0A087WYT3	10728	PTGES3	K	52	0.999967	KSKLTFSCLGGSDNFKHLNEIDLFHCIDPND	139590000		0.883273		0.95491		1.01194		1.07052		0.96319		1.21737		1.16395		1.00474		1.0462		1.0067
A0A087X0S7_K_317_Ub	Ub	A0A087X0S7_K_317	NA_K_317	A0A087X0S7			K	317	1	RRSTQESLTAGGTDLKRELHPPATSHEAPGT	81685000	0.387939		0.503258		0.41743		0.478423		0.369753		0.423675		0.350879		0.396433		0.377518		0.560105
Q15365_K_115_Ub	Ub	Q15365_K_115	PCBP1_K_115	Q15365	5093	PCBP1	K	115	0.988599	LRLVVPATQCGSLIGKGGCKIKEIRESTGAQ	67509000	0.890196		0.872988		0.70879		0.798154		0.807988		0.813826		0.877748		0.90407		0.873811		1.01007
Q15365_K_314_Ub	Ub	Q15365_K_314	PCBP1_K_314	Q15365	5093	PCBP1	K	314	1	GANINEIRQMSGAQIKIANPVEGSSGRQVTI	126420000	0.736882	0.647602	0.799443	0.678666	0.643534	0.635675	0.719493	0.507577	0.783563	0.60027	0.718948	0.600998	0.675335	0.675406	0.732865	0.70187	0.759288	0.733784	0.769931	0.766001
F8W0G4_K_115_Ub	Ub	F8W0G4_K_115	NA_K_115	F8W0G4			K	115	0.996915	LRLVVPASQCGSLIGKGGCKIKEIRESTGAQ	83949000		1.24655		1.1376		1.07257		1.1957		1.07114		1.06582		1.01606		0.988697		1.16104		1.1372
F5GWN1_K_13_Ub	Ub	F5GWN1_K_13	NA_K_13	F5GWN1			K	13	0.999947	___MSVAFAAPRQRGKGEITPAAIQKVSADV	33524000		2.77652		2.2145		2.63578		2.1742		2.34003		2.18881		2.96176		2.91352		2.46422		2.50514
Q15717_K_191_Ub	Ub	Q15717_K_191	ELAVL1_K_191	Q15717	1994	ELAVL1	K	191	1	SEPITVKFAANPNQNKNVALLSQLYHSPARR	120950000	0.240591	0.477518	0.280153	0.400262	0.28314	0.35923	0.250008	0.31816	0.26906	0.395377	0.257654	0.381054	0.28413	0.475435	0.268476	0.414503	0.289648	0.402024	0.240826	0.476334
Q15758_K_522_Ub	Ub	Q15758_K_522	SLC1A5_K_522	Q15758	6510	SLC1A5	K	522	1	LDPLPVPTEEGNPLLKHYRGPAGDATVASEK	632950000	0.98004	0.294635	0.851733	0.370387	0.840678	0.381198	0.742193	0.303457	0.855707	0.31987	0.858971	0.348315	0.878972	0.382393	0.722385	0.365258	0.62045	0.255913	0.674254	0.25471
Q15843_K_48_Ub	Ub	Q15843_K_48	NEDD8_K_48	Q15843	4738	NEDD8	K	48	0.999999	KEGIPPQQQRLIYSGKQMNDEKTAADYKILG	1769600000	4.59544	2.90652	4.26339	2.78502	4.55522	2.44942	4.15633	2.18993	4.24166	2.26839	3.8192	2.20604	4.20736	2.19275	3.75739	2.21825	4.50707	2.58509	3.85218	2.34937
Q16186_K_34_Ub	Ub	Q16186_K_34	ADRM1_K_34	Q16186	11047	ADRM1	K	34	1	SNKYLVEFRAGKMSLKGTTVTPDKRKGLVYI	1923900000	1.54872	1.57855	1.81101	0.963238	2.2965	1.02673	2.43106	1.19715	1.92367	1.16029	2.17349	1.16205	1.95621	1.04142	1.92932	0.946923	2.06196	0.981861	1.87356	1.29078
A0A7P0T870_K_1047_Ub	Ub	A0A7P0T870_K_1047	NA_K_1047	A0A7P0T870			K	1047	1	QEVVANLQYDDGSGMKREATADDLIKVVEEL	87566000	0.520765		0.630616		0.447388		0.484028		0.454321		0.56915		0.441187		0.563225		0.581646		0.521629
Q16777_K_125_Ub	Ub	Q16777_K_125	H2AC20_K_125	Q16777	8338	H2AC20	K	125	0.982951	PNIQAVLLPKKTESHKAKSK___________	771080000	0.710238	0.246463	0.469962	0.466575	0.484944	0.273615	0.335705	0.355068	0.535819	0.328397	0.283757	0.280652	0.523932	0.456382	0.299369	0.336651	0.531808	0.397433	0.341556	0.334382
Q16778_K_47_Ub	Ub	Q16778_K_47	H2BC21_K_47	Q16778	8349	H2BC21	K	47	0.999953	RSRKESYSIYVYKVLKQVHPDTGISSKAMGI	300200000		0.301213		0.305956		0.274646		0.277768		0.324388		0.296733		0.267604		0.284276		0.262062		0.331928
Q16881_K_458_Ub	Ub	Q16881_K_458	TXNRD1_K_458	Q16881	7296	TXNRD1	K	458	0.987485	RDACTRKIGLETVGVKINEKTGKIPVTDEEQ	93229000	2.61998	0.88582	2.48379	0.796516	2.97236	0.71216	2.34049	0.895978	2.32172	0.759344	2.46019	0.880044	2.52322	0.740425	2.44106	0.714615	2.40928	0.816119	2.71455	0.866883
Q16881_K_580_Ub	Ub	Q16881_K_580	TXNRD1_K_580	Q16881	7296	TXNRD1	K	580	1	SRDNNKCYAKIICNTKDNERVVGFHVLGPNA	338100000	0.711477		0.993709		1.05532		0.995919		0.937115		1.01023		0.95665		1.10301		1.08498		1.1657
Q16881_K_405_Ub	Ub	Q16881_K_405	TXNRD1_K_405	Q16881	7296	TXNRD1	K	405	1	MEEHGIKFIRQFVPIKVEQIEAGTPGRLRVV	153800000	0.685778	0.331366	0.566875	0.383345	0.638266	0.267635	0.572527	0.36374	0.642847	0.321936	0.565148	0.324926	0.657932	0.367864	0.569675	0.373453	0.694075	0.42159	0.610425	0.423577
Q16881_K_245_Ub	Ub	Q16881_K_245	TXNRD1_K_245	Q16881	7296	TXNRD1	K	245	1	LQDSRNYGWKVEETVKHDWDRMIEAVQNHIG	325190000	0.12293	0.246556	0.145761	0.181856	0.123653	0.149945	0.142416	0.247321	0.144622	0.17223	0.137138	0.247877	0.125139	0.144836	0.127767	0.203043	0.150308	0.18229	0.117979	0.216398
A0A0A0MTR7_K_2447_Ub	Ub	A0A0A0MTR7_K_2447	RNF213_K_2447	A0A0A0MTR7	57674	RNF213	K	2447	0.995828	FLSDLRRGGTNADTIKLVKVHGGTTADMIYS	198370000	0.468715	0.598411	0.618795	0.770993	0.473352	0.851134	0.766073	0.85413	0.726811	0.863823	0.737418	1.00099	0.392282	0.835189	1.15843	1.0919	0.738068	1.08349	1.21354	1.11381
Q658P3_K_484_Ub	Ub	Q658P3_K_484	STEAP3_K_484	Q658P3	55240	STEAP3	K	484	1	STIKFTLPTDHALAEKTSHV___________	51426000		1.85291		1.60165		1.51729		1.7769		1.61884		1.80143		1.51941		1.43591		1.53999		1.5631
Q6NZI2_K_260_Ub	Ub	Q6NZI2_K_260	CAVIN1_K_260	Q6NZI2	284119	CAVIN1	K	260	0.999981	KVRTRENLEKTRLKTKENLEKTRHTLEKRMN	110150000	1.97789		1.86339		2.26306		1.92514		1.98085		2.09131		2.00284		1.76947		1.99362		1.69403
Q6NZI2_K_161_Ub	Ub	Q6NZI2_K_161	CAVIN1_K_161	Q6NZI2	284119	CAVIN1	K	161	0.999616	LRRRNFKVMIYQDEVKLPAKLSISKSLKESE	240420000	0.295974	0.667719	0.265617	0.743309	0.33993	0.755957	0.283476	0.655327	0.314003	0.65791	0.265101	0.666465	0.275918	0.713559	0.270232	0.621268	0.300707	0.609996	0.252671	0.628404
Q6Q0C0_K_331_Ub	Ub	Q6Q0C0_K_331	TRAF7_K_331	Q6Q0C0	84231	TRAF7	K	331	0.999206	RSMLGKLSEKIDQLEKSLELKFDVLDENQSK	115810000		0.420345		0.411224		0.387778		0.453326		0.384383		0.492354		0.379496		0.43614		0.514147		0.485175
H7BZ37_K_1460_Ub	Ub	H7BZ37_K_1460	NA_K_1460	H7BZ37			K	1460	1	QSRPMPPEARRLIVNKNAGETLLQRAARLGY	917340000	0.187404	0.393619	0.328576	0.326784	0.276019	0.382453	0.26585	0.349283	0.306063	0.427021	0.280513	0.31678	0.325851	0.355606	0.25001	0.357603	0.253541	0.365196	0.295025	0.325598
J3KSW8_K_202_Ub	Ub	J3KSW8_K_202	NA_K_202	J3KSW8			K	202	0.999977	RKRPDLLNFKKGWLTKQYEDGQWKKHWFVLA	80938000	1.37705		1.77357		1.85219		2.17972		1.66812		1.73188		1.86295		1.98999		1.76101		1.81025
A0A3B3IU50_K_1024_Ub	Ub	A0A3B3IU50_K_1024	NA_K_1024	A0A3B3IU50			K	1024	0.999987	GGAAGVVSRITGSVGKGLAAITMDKEYQQKR	55132000		0.696731		0.665135		0.511155		0.807627		0.671851		0.758012		0.602184		0.708815		0.503163		0.565094
Q7KZF4_K_641_Ub	Ub	Q7KZF4_K_641	SND1_K_641	Q7KZF4	27044	SND1	K	641	1	ALSKVHFTAERSSYYKSLLSAEEAAKQKKEK	96486000	1.04051	1.00069	0.951882	0.862403	0.824281	0.976742	0.975947	0.935226	0.917894	0.935679	0.965857	1.03385	0.946835	1.00499	1.12627	0.984685	1.09161	1.09285	1.13947	1.06078
E7EM64_K_242_Ub	Ub	E7EM64_K_242	NA_K_242	E7EM64			K	242	1	IKMLHSRVKLILEYVKASEAGEVPFNHEILR	48838000		0.821576		0.663532		0.640498		0.815375		0.658557		0.800634		0.651907		0.582309		0.511632		0.631337
J3KNN7_K_351_Ub	Ub	J3KNN7_K_351	NA_K_351	J3KNN7			K	351	0.999995	WDYAGDNYVHRLVASKTDGKIVQYECEGDTC	477130000	2.1184		2.80293		1.66043		2.14122		2.12534		2.04917		1.89575		2.59872		3.468		3.24549
J3KNN7_K_355_Ub	Ub	J3KNN7_K_355	NA_K_355	J3KNN7			K	355	1	GDNYVHRLVASKTDGKIVQYECEGDTCQEEK	409560000	0.978546	1.89939	1.22157	2.12009	0.655184	1.57668	0.802254	1.85646	0.790951	1.54211	0.908718	2.36165	0.8256	1.97889	1.0498	2.3244	1.43437	2.62922	1.96965	2.54216
Q86YT6_K_787_Ub	Ub	Q86YT6_K_787	MIB1_K_787	Q86YT6	57534	MIB1	K	787	0.99774	KGQSPLDLCPDPNLCKALAKCHKEKVSGQVG	119100000	0.158703		0.146735		0.211675		0.278962		0.174058		0.187895		0.179882		0.216741		0.18707		0.182868
Q86YT6_K_28_Ub	Ub	Q86YT6_K_28	MIB1_K_28	Q86YT6	57534	MIB1	K	28	1	GVGARVVRGPDWKWGKQDGGEGHVGTVRSFE	299470000	0.0988419	0.796347	0.0897577	0.935783	0.131458	1.00707	0.155374	0.922382	0.135898	0.742096	0.101695	0.739181	0.130218	0.710366	0.0741544	0.774566	0.121892	0.650215	0.107383	0.718776
Q8IUE6_K_120_Ub	Ub	Q8IUE6_K_120	H2AC21_K_120	Q8IUE6	317772	H2AC21	K	120	0.999712	QGGVLPNIQAVLLPKKTESHKPGKNK_____	1961200000	0.280953	0.369425	0.163684	0.266591	0.251923	0.321078	0.241793	0.272957	0.251239	0.247448	0.181778	0.266579	0.241613	0.324122	0.201951	0.225271	0.259951	0.22306	0.185602	0.210896
Q8IUE6_K_125_Ub	Ub	Q8IUE6_K_125	H2AC21_K_125	Q8IUE6	317772	H2AC21	K	125	0.995946	PNIQAVLLPKKTESHKPGKNK__________	1688900000	0.0650844		0.0852912		0.0876324		0.0889307		0.107096		0.0505827		0.0708281		0.0615742		0.105424		0.0616845
Q8IUE6_K_128_Ub	Ub	Q8IUE6_K_128	H2AC21_K_128	Q8IUE6	317772	H2AC21	K	128	0.901449	QAVLLPKKTESHKPGKNK_____________	436600000		0.248656		0.237091		0.248636		0.227755		0.252228		0.210604		0.186695		0.189969		0.1868		0.236417
Q8IVM0_K_214_Ub	Ub	Q8IVM0_K_214	CCDC50_K_214	Q8IVM0	152137	CCDC50	K	214	0.892178	VAQDEEIARLLMAEEKKAYKKAKEREKSSLD	36355000		0.672907		0.894013		0.76867		0.64035		0.941989		0.61193		0.669958		0.580704		0.75429		0.695533
Q8IVM0_K_240_Ub	Ub	Q8IVM0_K_240	CCDC50_K_240	Q8IVM0	152137	CCDC50	K	240	0.88515	KSSLDKRKQDPEWKPKTAKAANSKSKESDEP	133710000		0.915341		0.933231		0.743342		0.738738		0.642122		0.723561		0.65103		0.901387		1.20773		0.927755
H0YA00_K_15_Ub	Ub	H0YA00_K_15	NA_K_15	H0YA00			K	15	0.99992	_QKRNLLSCLLVRILKAHGEKGLHIDQLVCL	39005000		0.180382		0.213433		0.247423		0.206863		0.227473		0.279117		0.308059		0.242436		0.318602		0.258411
A0A494C1R1_K_351_Ub	Ub	A0A494C1R1_K_351	NA_K_351	A0A494C1R1			K	351	0.991454	RIRQEMEKEKKVEQWKEKFFEDYYGQKLGLT	187600000	0.494235		0.450585		0.553399		0.552467		0.535832		0.500335		0.498598		0.550649		0.564318		0.442984
Q8N1F7_K_59_Ub	Ub	Q8N1F7_K_59	NUP93_K_59	Q8N1F7	9688	NUP93	K	59	1	RSRTLTRTSQETADVKASVLLGSRGLDISHI	56560000	0.414494		0.439038		0.406619		0.484471		0.488691		0.45902		0.445446		0.509689		0.498605		0.590511
Q8N370_K_283_Ub	Ub	Q8N370_K_283	SLC43A2_K_283	Q8N370	124935	SLC43A2	K	283	0.999993	TVGRRLSVGSSMRSAKEQVALQEGHKLCLST	76150000	0.486482		0.525132		0.554543		0.564223		0.493997		0.578299		0.680646		0.626532		0.574106		0.542866
Q8NC51_K_102_Ub	Ub	Q8NC51_K_102	SERBP1_K_102	Q8NC51	26135	SERBP1	K	102	0.821849	GVVDKKEETQPPVALKKEGIRRVGRRPDQQL	34480000		0.954851		0.814939		0.900298		0.768808		0.856673		0.731141		0.809451		0.815669		0.923731		0.927189
J3QKK8_K_120_Ub	Ub	J3QKK8_K_120	NA_K_120	J3QKK8			K	120	1	FKRYNSLSILPAALGKPVRDVAAKVVIKCSC	42979000	0.887079		0.755395		0.841865		0.798744		0.84724		0.816951		0.939198		0.865929		0.835251		0.834637
F8WF67_K_51_Ub	Ub	F8WF67_K_51	NA_K_51	F8WF67			K	51	1	GAKQQKFIKAVTHQVKFGQQNPRQDLTYKCL	101380000	0.357335		0.263875		0.431483		0.276484		0.318873		0.235953		0.436157		0.273819		0.396798		0.2003
Q8WUM4_K_640_Ub	Ub	Q8WUM4_K_640	PDCD6IP_K_640	Q8WUM4	10015	PDCD6IP	K	640	1	LLKNIQVSHQEFSKMKQSNNEANLREEVLKN	103100000		0.989791		0.78009		0.787167		0.925502		0.797725		0.949065		0.897264		0.855983		0.665887		0.999777
Q8WUM4_K_638_Ub	Ub	Q8WUM4_K_638	PDCD6IP_K_638	Q8WUM4	10015	PDCD6IP	K	638	0.953354	EGLLKNIQVSHQEFSKMKQSNNEANLREEVL	112240000		0.494888		0.429549		0.432955		0.422593		0.390858		0.430004		0.377696		0.442493		0.422969		0.463457
H7BZK4_K_173_Ub	Ub	H7BZK4_K_173	NA_K_173	H7BZK4			K	173	0.999665	GHYQYHTVHKDSGLYKELLHKLHLAKVGDCM	380390000	0.17527	0.137297	0.209707	0.151078	0.15063	0.112888	0.195287	0.147958	0.158897	0.104003	0.186552	0.11289	0.16697	0.127963	0.214069	0.137949	0.178387	0.088606	0.151941	0.105944
Q8WVC0_K_486_Ub	Ub	Q8WVC0_K_486	LEO1_K_486	Q8WVC0	123169	LEO1	K	486	0.960298	LFIRQGTGLQGQAVFKTKLTFRPHSTDSATH	74231000	1.09148		0.936002		1.02064		0.978824		0.965163		0.852363		0.91592		0.855405		0.986112		0.878908
Q92887_K_728_Ub	Ub	Q92887_K_728	ABCC2_K_728	Q92887	1244	ABCC2	K	728	1	GTIKDNILFGTEFNEKRYQQVLEACALLPDL	221820000	1.20399	0.181323	1.22235	0.34789	1.16741	0.23301	1.16954	0.32817	1.23827	0.258979	1.23149	0.309578	1.31491	0.287268	1.17526	0.380569	1.00254	0.315746	1.1262	0.258557
Q92890_K_264_Ub	Ub	Q92890_K_264	UFD1_K_264	Q92890	7353	UFD1	K	264	0.963484	IKPGDIKRGIPNYEFKLGKITFIRNSRPLVK	96209000		0.606486		0.521663		0.491152		0.57748		0.459409		0.58513		0.428154		0.431168		0.471932		0.580497
Q92900_K_439_Ub	Ub	Q92900_K_439	UPF1_K_439	Q92900	5976	UPF1	K	439	0.999979	FVWKSTSFDRMQSALKTFAVDETSVSGYIYH	119080000	1.74619		1.4524		1.4581		1.56215		1.30296		1.67084		1.54169		1.24709		1.32853		1.46566
A0A7P0T9C0_K_385_Ub	Ub	A0A7P0T9C0_K_385	NA_K_385	A0A7P0T9C0			K	385	1	DEIDDDDTISDWNLRKCSAAALDVLANVYRD	145270000	0.512526	0.468023	0.733385	0.321581	0.779547	0.209647	0.760689	0.486789	0.41002	0.238742	0.777045	0.449225	0.642976	0.351191	0.76798	0.308175	0.624842	0.453048	0.968893	0.359003
Q93009_K_869_Ub	Ub	Q93009_K_869	USP7_K_869	Q93009	7874	USP7	K	869	1	RHNYEGTLRDLLQFFKPRQPKKLYYQQLKMK	40637000	0.820839		0.72502		0.853819		0.731367		0.821389		0.756553		0.795799		0.781072		0.812323		0.768088
Q93009_K_355_Ub	Ub	Q93009_K_355	USP7_K_355	Q93009	7874	USP7	K	355	0.950232	RSDRREDYYDIQLSIKGKKNIFESFVDYVAV	131830000	0.252457		0.317619		0.295543		0.300438		0.278015		0.3074		0.345959		0.320181		0.302287		0.261394
Q93009_K_1096_Ub	Ub	Q93009_K_1096	USP7_K_1096	Q93009	7874	USP7	K	1096	0.999691	HFNKAPKRSRYTYLEKAIKIHN_________	64188000	0.745862		0.782342		0.696069		0.716558		0.57714		0.616995		0.637151		0.636023		0.718467		0.799609
Q93034_K_724_Ub	Ub	Q93034_K_724	CUL5_K_724	Q93034	8065	CUL5	K	724	1	QLRILRTQEAIIQIMKMRKKISNAQLQTELV	1137700000		0.0859465		0.27464		0.336941		0.113754		0.257835		0.121394		0.260841		0.209593		0.110143		0.169971
Q969E2_K_185_Ub	Ub	Q969E2_K_185	SCAMP4_K_185	Q969E2	113178	SCAMP4	K	185	1	MKVHRIYRGAGGSFQKAQTEWNTGTWRNPPS	407940000	0.454167	0.839223	0.539558	0.545943	0.518434	0.869228	0.521404	0.762905	0.47168	0.887353	0.468634	0.723419	0.550612	0.983418	0.520671	0.757599	0.543381	0.934698	0.496915	0.848722
R4GMM6_K_58_Ub	Ub	R4GMM6_K_58	NA_K_58	R4GMM6			K	58	0.999795	TQQKKNTKLSSKTTAKLSTSAKRIQKELAEI	66105000	1.26256		1.30488		1.09642		1.06992		1.1561		1.05447		1.05537		1.07637		1.27216		1.49162
Q5JWB9_K_16_Ub	Ub	Q5JWB9_K_16	NA_K_16	Q5JWB9			K	16	0.972984	MMPSRTNLATGIPSSKVKYSRLSSTDDGYID	121270000	0.530331		0.793656		0.846612		0.904396		0.704404		0.807483		0.614448		0.904911		0.619062		0.82789
Q96AP7_K_286_Ub	Ub	Q96AP7_K_286	ESAM_K_286	Q96AP7	90952	ESAM	K	286	1	YHRRGKALEEPANDIKEDAIAPRTLPWPKSS	43615000		0.473257		0.508918		0.484029		0.518822		0.508824		0.56781		0.550849		0.585887		0.636068		0.502944
A0A0A0MSI4_K_71_Ub	Ub	A0A0A0MSI4_K_71	PLEKHB2_K_71	A0A0A0MSI4	55041	PLEKHB2	K	71	0.871784	IRTGQECRDTQPPDGKSKDCMLQIVCRDGKT	96237000	0.668138		0.645605		0.68232		0.570122		0.622816		0.531611		0.710863		0.47884		0.692341		0.524171
Q96CV9_K_448_Ub	Ub	Q96CV9_K_448	OPTN_K_448	Q96CV9	10133	OPTN	K	448	0.998965	AEKALASKQLQMDEMKQTIAKQEEDLETMTI	31136000		1.08491		1.30195		1.00773		1.257		1.13326		1.12423		1.29838		1.35647		1.35802		1.00438
A2RQR6_K_113_Ub	Ub	A2RQR6_K_113	NA_K_113	A2RQR6			K	113	1	KRKTNKGLAHYLKEYKEAIHDMNFSNEDMIR	203940000		0.109517		0.131002		0.154796		0.148582		0.131214		0.160651		0.121876		0.165004		0.120502		0.110944
Q5SZE2_K_93_Ub	Ub	Q5SZE2_K_93	NA_K_93	Q5SZE2			K	93	0.985854	APPNATLEHFYLTSGKQPKQVEVELLSRQSG	102810000		1.85631		1.81103		1.77615		1.91861		1.82783		1.86861		1.77709		1.79407		1.84772		1.8761
B5MCA1_K_264_Ub	Ub	B5MCA1_K_264	NA_K_264	B5MCA1			K	264	0.999999	QKRDKLMSMRKDMRTKQIQNMEQKGKPTGEV	44396000		0.887148		1.00625		1.00636		0.97038		0.852912		0.858367		0.864935		0.884565		1.10962		0.719691
H0YIA2_K_20_Ub	Ub	H0YIA2_K_20	NA_K_20	H0YIA2			K	20	0.999707	TAGKLVTLPDITSVAKSLGAKTVAARALECM	1010000000	0.86534	0.811648	0.841941	0.956382	0.94009	0.642798	0.839999	0.829013	0.96163	0.735938	0.805488	1.02329	0.876035	0.663101	0.899598	0.832834	1.11615	0.851438	0.913862	0.927117
C9JVE2_K_134_Ub	Ub	C9JVE2_K_134	DCUN1D1_K_134	C9JVE2	54165	DCUN1D1	K	134	1	IEKLKAQIPKMEQELKEPGRFKDFYQFTFNF	187680000		0.293647		0.334474		0.366785		0.281577		0.36675		0.305847		0.385305		0.311029		0.408043		0.255537
J3QL86_K_73_Ub	Ub	J3QL86_K_73	NA_K_73	J3QL86			K	73	1	QAGAAEMREQFYHSCKQYGITGENVRGELLA	762560000	0.348918	0.275243	0.423679	0.20324	0.315978	0.241206	0.397919	0.291197	0.355427	0.234485	0.380351	0.249778	0.363509	0.321069	0.357303	0.263349	0.455305	0.292774	0.392277	0.329475
Q96LD4_K_230_Ub	Ub	Q96LD4_K_230	TRIM47_K_230	Q96LD4	91107	TRIM47	K	230	1	VPLEQERALQEAEQSKVLSAVEDRMDELGAG	86847000	0.908972		0.917242		0.800344		0.782165		0.89424		0.825182		0.873844		0.830313		0.809549		0.808957
Q96PB7_K_141_Ub	Ub	Q96PB7_K_141	OLFM3_K_141	Q96PB7	118427	OLFM3	K	141	0.999994	AKFRQIEDDRKTLMTKHFQELKEKMDELLPL	482440000	0.451638		0.436501		0.379252		0.503852		0.228985		0.549829		0.499957		0.395975		0.356466		0.517721
F8VUY8_K_33_Ub	Ub	F8VUY8_K_33	NA_K_33	F8VUY8			K	33	0.999793	SSYSSNSDFNYSYPTKQAALKSHYADVDPEN	49897000		0.176012		0.187729		0.161083		0.161921		0.1657		0.142174		0.167266		0.234715		0.185551		0.144223
D6RDZ5_K_31_Ub	Ub	D6RDZ5_K_31	NA_K_31	D6RDZ5			K	31	1	NLEKKDVETTSSVSVKRKRRLEDAFIVISDS	106430000		1.34736		1.49591		1.50266		1.84177		1.28583		1.76283		1.2021		1.41789		1.34641		1.23942
Q96T88_K_50_Ub	Ub	Q96T88_K_50	UHRF1_K_50	Q96T88	29128	UHRF1	K	50	1	LFHVEPGLQRLFYRGKQMEDGHTLFDYEVRL	108400000	0.242174		0.286489		0.291939		0.301043		0.262571		0.300206		0.331738		0.297863		0.258422		0.260636
A0A7I2V641_K_174_Ub	Ub	A0A7I2V641_K_174	NA_K_174	A0A7I2V641			K	174	0.999678	DSMETEEKTSSAFVGKTPEASPEPKDQTLKM	445560000	0.277428	0.334377	0.306881	0.354271	0.206638	0.364903	0.245362	0.364962	0.205049	0.385775	0.266564	0.449934	0.2504	0.436671	0.264579	0.421922	0.252	0.449673	0.225549	0.351294
A0A7I2V641_K_754_Ub	Ub	A0A7I2V641_K_754	NA_K_754	A0A7I2V641			K	754	1	FQLLDNPARVMPAQLKVLTMPETCRYQPFKP	132680000	0.294505		0.345443		0.305978		0.303816		0.3254		0.329315		0.316929		0.367872		0.30465		0.340471
D6R9P3_K_92_Ub	Ub	D6R9P3_K_92	NA_K_92	D6R9P3			K	92	0.999997	LSWDTSKKDLKDYFTKFGEVVDCTIKMDPNT	69933000		0.726761		0.695289		0.706904		0.73056		0.758889		0.804164		0.7421		0.670723		0.696323		0.72197
D6R9P3_K_102_Ub	Ub	D6R9P3_K_102	NA_K_102	D6R9P3			K	102	1	KDYFTKFGEVVDCTIKMDPNTGRSRGFGFIL	52920000	0.668266		0.687445		0.548377		0.624446		0.6282		0.695557		0.730751		0.691315		0.712662		0.637086
A6PW58_K_67_Ub	Ub	A6PW58_K_67	NA_K_67	A6PW58			K	67	1	AIQLGITHTVGSLSTKPERDVLMQDFYVVES	3560000000	0.541457	0.790897	0.690846	0.794651	0.481413	0.664097	0.693386	0.852231	0.497299	0.77509	0.673324	0.946101	0.566204	0.899989	0.711285	0.81613	0.593527	0.863135	0.628809	0.828456
Q99877_K_6_Ub	Ub	Q99877_K_6	H2BC15_K_6	Q99877	8341	H2BC15	K	6	0.999976	__________MPEPSKSAPAPKKGSKKAVTK	47475000	1.41026		1.2758		0.996243		1.27605		1.26344		1.03842		1.09995		1.01907		1.53455		1.18795
I3L2R6_K_73_Ub	Ub	I3L2R6_K_73	NA_K_73	I3L2R6			K	73	0.999876	DFRKNLKVTAVPTLLKYGTPQKLVESECLQA	167030000	0.900095	2.04498	0.761086	1.70746	0.784453	1.82159	0.983898	1.89521	0.686878	1.68552	0.961336	2.08243	0.930949	1.65043	1.00766	1.39382	0.759866	1.70739	0.802388	1.81628
Q9BT67_K_83_Ub	Ub	Q9BT67_K_83	NDFIP1_K_83	Q9BT67	80762	NDFIP1	K	83	1	NVATTLPSYDEAERTKAEATIPLVPGRDEDF	199970000	0.788306		0.874401		0.884298		0.916963		0.683859		0.930313		0.761959		0.965193		0.821045		1.07314
Q9BTM1_K_125_Ub	Ub	Q9BTM1_K_125	H2AJ_K_125	Q9BTM1	55766	H2AJ	K	125	0.990997	PNIQAVLLPKKTESQKTKSK___________	180670000		1.03088		1.54421		0.953909		1.36024		1.03801		1.1888		1.29713		1.39606		1.66699		1.19377
E9PPH5_K_63_Ub	Ub	E9PPH5_K_63	NA_K_63	E9PPH5			K	63	0.997531	NKIKDLSTVEALQNLKNLKSLDLFNCEITNL	99570000	1.34269	0.22335	0.988141	0.162202	0.725376	0.166296	0.870369	0.189079	1.20005	0.162132	0.993915	0.193685	0.974579	0.161411	0.986448	0.171002	1.03366	0.214397	0.866455	0.207687
Q9BXF6_K_586_Ub	Ub	Q9BXF6_K_586	RAB11FIP5_K_586	Q9BXF6	26056	RAB11FIP5	K	586	0.999992	TQAPQAGQMVDTKRLKDSAVLDQSAKYYHLT	205500000	0.913992	1.65714	0.72779	1.57242	0.825468	1.63689	0.684271	1.24146	0.823715	1.29899	0.63383	1.20001	0.816531	1.40058	0.588627	1.33319	0.862623	1.71063	0.637577	1.33155
Q5T6Z8_K_184_Ub	Ub	Q5T6Z8_K_184	TMEM59_K_184	Q5T6Z8	9528	TMEM59	K	184	0.999981	RSKTEDHEEAGPLPTKVNLAHSEI_______	139340000	0.229389		0.305249		0.275687		0.278416		0.272593		0.278718		0.269419		0.284609		0.233208		0.252552
K7EJL1_K_254_Ub	Ub	K7EJL1_K_254	NA_K_254	K7EJL1			K	254	0.999947	EIHIPVPNDADSPKFKTTVGSVKWVPENSEI	87483000	1.40055		1.3487		1.49486		1.72985		1.56237		1.50143		1.44757		1.61434		2.00775		1.5533
Q9BXW9_K_561_Ub	Ub	Q9BXW9_K_561	FANCD2_K_561	Q9BXW9	2177	FANCD2	K	561	0.999994	EASSHIQDDMHLVIRKQLSSTVFKYKLIGII	1560000000	0.669122	0.826455	0.618095	0.722203	0.818043	1.01707	0.899573	0.972226	0.763121	0.755886	0.776912	0.963398	0.653819	1.07566	0.885147	0.69361	0.966395	0.824182	0.732005	0.826931
Q9BZK7_K_277_Ub	Ub	Q9BZK7_K_277	TBL1XR1_K_277	Q9BZK7	79718	TBL1XR1	K	277	0.999959	LGQHKGPIFALKWNKKGNFILSAGVDKTTII	70371000	0.419169		0.369332		0.355994		0.318787		0.417382		0.345498		0.440673		0.346573		0.449397		0.453966
Q9C0C9_K_132_Ub	Ub	Q9C0C9_K_132	UBE2O_K_132	Q9C0C9	63893	UBE2O	K	132	0.994209	LRRGYVRVQWYPEGVKQHVKETKLKLEDRSV	305930000	1.61718		1.88506		1.76087		1.86909		1.6225		1.99171		1.6429		1.79663		1.54252		1.74144
C9JZU6_K_16_Ub	Ub	C9JZU6_K_16	NA_K_16	C9JZU6			K	16	0.996475	MKGRIELGDVTPHNIKQLKRLNQVIFPVSYN	207770000	0.978137	0.60698	0.923715	0.601653	0.855571	0.539911	0.959029	0.701322	0.910018	0.580901	0.925287	0.689109	0.948499	0.535678	0.913103	0.634158	0.855533	0.440702	0.790439	0.631671
E7EN89_K_35_Ub	Ub	E7EN89_K_35	NA_K_35	E7EN89			K	35	0.997807	AVGTVGRLNITVVQAKLAKNYGMTRMDPYCR	560110000	2.22287	0.844797	1.97488	0.689661	2.28897	0.60919	2.58711	0.7699	1.73994	0.688851	2.06591	0.627527	2.00051	0.554027	1.98231	0.469904	1.68034	0.445926	2.15473	0.649237
Q9H0F6_K_189_Ub	Ub	Q9H0F6_K_189	SHARPIN_K_189	Q9H0F6	81858	SHARPIN	K	189	1	ELAGSLARAIAGGDEKGAAQVAAVLAQHRVA	117250000	0.216603	2.21822	0.263464	1.75115	0.271837	1.67258	0.238872	1.93707	0.216381	1.54238	0.219969	2.0365	0.212645	1.63728	0.243649	1.45998	0.211462	1.75687	0.223052	1.92313
Q9H0H5_K_292_Ub	Ub	Q9H0H5_K_292	RACGAP1_K_292	Q9H0H5	29127	RACGAP1	K	292	0.998671	TPQSNGGMRLHDFVSKTVIKPESCVPCGKRI	717200000	0.150759	0.729231	0.258459	0.713172	0.203266	0.844485	0.216762	0.82523	0.200269	0.963356	0.201339	0.826195	0.18337	0.889155	0.218276	0.804647	0.15501	0.95686	0.194905	0.719589
Q5T123_K_18_Ub	Ub	Q5T123_K_18	NA_K_18	Q5T123			K	18	1	GLRVYSTSVTGSREIKSQQSEVTRILDGKRI	849930000	0.737355		0.703709		0.772223		0.622145		0.697183		0.599522		0.71123		0.582708		0.74864		0.728617
H3BNR2_K_52_Ub	Ub	H3BNR2_K_52	NA_K_52	H3BNR2			K	52	1	LKDSISSYEAQITALKQERQQQQQDCEEKER	411550000	0.475906	1.33138	0.516917	1.30007	0.545454	1.47617	0.523366	1.46866	0.522881	1.62917	0.490921	1.44582	0.51665	1.52688	0.525792	1.66372	0.52098	1.57088	0.479661	1.42749
Q9H5V9_K_128_Ub	Ub	Q9H5V9_K_128	STEEP1_K_128	Q9H5V9	63932	STEEP1	K	128	0.999566	FIVDGAVVKFGQGFGKTNIYTQKQEPPKKVM	62247000	0.691845		0.865254		1.00575		0.992733		0.820271		0.903385		0.805467		0.958698		0.785016		0.95048
D6RID3_K_17_Ub	Ub	D6RID3_K_17	NA_K_17	D6RID3			K	17	1	DECIPQDRAPRDFCVKFPEEIRHDNLAGQLW	1036700000	0.274797		0.349996		0.32456		0.328846		0.386764		0.353862		0.299734		0.380344		0.356093		0.336577
Q9HCE7_K_23_Ub	Ub	Q9HCE7_K_23	SMURF1_K_23	Q9HCE7	57154	SMURF1	K	23	0.999778	RNGSSIKIRLTVLCAKNLAKKDFFRLPDPFA	83624000	0.399179		0.532605		0.602794		0.605301		0.4457		0.540055		0.723799		0.896631		0.564909		0.685579
Q9NPD8_K_91_Ub	Ub	Q9NPD8_K_91	UBE2T_K_91	Q9NPD8	29089	UBE2T	K	91	0.999976	HPNIDSAGRICLDVLKLPPKGAWRPSLNIAT	424870000	3.34893	1.32835	3.13134	0.933002	3.40639	1.02034	3.3948	1.24599	2.62789	0.954401	3.14422	1.03823	3.18373	0.958071	3.28772	0.72206	3.45586	0.748596	3.15162	1.11791
J9JIE0_K_17_Ub	Ub	J9JIE0_K_17	NA_K_17	J9JIE0			K	17	0.999999	YPTRGVGYETILKEQKGQSMFVENKAFSMDE	362820000	0.879351	1.28651	0.822728	1.54244	0.859681	1.10564	0.764834	1.22945	0.835098	1.27041	0.710251	1.26266	0.821426	1.21771	0.770888	1.37397	0.897997	1.28494	0.532775	1.11642
J9JIE0_K_14_Ub	Ub	J9JIE0_K_14	NA_K_14	J9JIE0			K	14	0.999999	__MYPTRGVGYETILKEQKGQSMFVENKAFS	1019100000	2.32774	2.58954	2.29688	2.57602	2.30518	1.94186	2.0598	2.35998	2.46845	2.12724	2.12642	2.33636	2.52824	2.32435	2.06541	2.4415	1.94777	2.38784	2.00612	2.10061
A0A3B3IUB9_K_2199_Ub	Ub	A0A3B3IUB9_K_2199	NA_K_2199	A0A3B3IUB9			K	2199	1	QMEKEKIQSNKGSSYKLLVEQAKLKQATSKH	1643100000	2.39313	1.6945	2.93579	1.62252	2.58334	1.88696	3.14789	1.86166	2.66143	1.66968	2.95845	1.88455	2.42421	1.8538	3.38691	1.82143	2.98433	2.57033	4.17616	2.51879
Q9NS91_K_151_Ub	Ub	Q9NS91_K_151	RAD18_K_151	Q9NS91	56852	RAD18	K	151	0.994026	FLIREMSGSTSELLIKENKSKFSPQKEASPA	114800000	0.511172	0.812528	0.56235	0.900247	0.562199	0.928721	0.57204	0.845224	0.551289	0.876442	0.58177	0.912429	0.532119	0.833702	0.533822	0.982384	0.518411	0.985333	0.425968	0.92459
Q9NS91_K_328_Ub	Ub	Q9NS91_K_328	RAD18_K_328	Q9NS91	56852	RAD18	K	328	0.998967	RLEASKLNESVMVFTKDQTEKEIDEIHSKYR	39362000		0.702335		0.789432		0.540148		0.712594		0.589869		0.675414		0.662709		0.685231		0.818926		0.634473
Q9NS91_K_197_Ub	Ub	Q9NS91_K_197	RAD18_K_197	Q9NS91	56852	RAD18	K	197	0.999952	PSEAKRPEPPSTSTLKQVTKVDCPVCGVNIP	668050000	0.357846	2.83055	0.470401	2.59474	0.458228	2.19042	0.597646	3.49751	0.306307	2.20047	0.525056	3.2371	0.408241	2.55408	0.457039	2.39924	0.445454	2.77799	0.549702	2.19403
Q9NS91_K_186_Ub	Ub	Q9NS91_K_186	RAD18_K_186	Q9NS91	56852	RAD18	K	186	0.999983	ETRSVEEIAPDPSEAKRPEPPSTSTLKQVTK	446420000	0.613649	0.463993	0.692642	0.703895	0.614603	0.613623	0.709655	0.639219	0.72297	0.646793	0.722698	0.714765	0.599542	0.610717	0.56287	0.682982	0.585242	0.61011	0.505237	0.529526
Q9NVH2_K_867_Ub	Ub	Q9NVH2_K_867	INTS7_K_867	Q9NVH2	25896	INTS7	K	867	1	LNVSSTLQSKSGQDYKIPIDNMTNEMEQRVE	33042000		0.2437		0.322497		0.325539		0.435567		0.392787		0.357264		0.320427		0.305623		0.507771		0.279026
Q9NVJ2_K_141_Ub	Ub	Q9NVJ2_K_141	ARL8B_K_141	Q9NVJ2	55207	ARL8B	K	141	0.999589	LVLGNKRDLPNALDEKQLIEKMNLSAIQDRE	226300000	0.644892	0.399501	0.670399	0.368292	0.629293	0.44228	0.617189	0.419551	0.609839	0.453953	0.780688	0.409083	0.677305	0.394933	0.671846	0.418554	0.651264	0.424121	0.84553	0.346417
Q9NZH0_K_334_Ub	Ub	Q9NZH0_K_334	GPRC5B_K_334	Q9NZH0	51704	GPRC5B	K	334	1	AFEEDVQLPRAYMENKAFSMDEHNAALRTAG	62558000		0.578324		0.72986		0.70013		0.729767		0.66145		0.693726		0.664729		0.755994		0.771082		0.67849
Q9NZL4_K_245_Ub	Ub	Q9NZL4_K_245	HSPBP1_K_245	Q9NZL4	23640	HSPBP1	K	245	0.992638	DGFSVLMRAMQQQVQKLKVKSAFLLQNLLVG	134210000	0.581385		0.882012		0.633837		0.627455		0.725257		0.839158		0.728915		1.18077		1.28884		0.817071
Q9NZM1_K_102_Ub	Ub	Q9NZM1_K_102	MYOF_K_102	Q9NZM1	26509	MYOF	K	102	0.999973	ALKDLTGDQSRSLPYKLISLLNEKGQDTGAT	254580000	0.760602		0.65973		0.539129		0.632676		0.799469		0.651103		0.617165		0.730695		0.606487		0.610752
Q9NZU0_K_581_Ub	Ub	Q9NZU0_K_581	FLRT3_K_581	Q9NZU0	23767	FLRT3	K	581	0.899503	SKGRRRKDDYAEAGTKKDNSILEIRETSFQM	21928000	0.714504		0.808905		0.731049		0.662825		0.73357		0.759665		0.778763		0.700938		0.73979		1.02757
A2A2S5_K_270_Ub	Ub	A2A2S5_K_270	NA_K_270	A2A2S5			K	270	0.94379	TPNQGKKAEGAQNQGKKVDTTPNQGKKVEGA	266330000	0.697503	0.590042	0.60456	0.589922	0.651798	0.568334	0.538897	0.522319	0.644042	0.540123	0.508473	0.494184	0.657919	0.599241	0.551372	0.516965	0.618266	0.929004	0.588237	0.658833
A2A2S5_K_230_Ub	Ub	A2A2S5_K_230	NA_K_230	A2A2S5			K	230	0.879575	APNQGRKAEGTPNQGKKTEGTPNQGKKAEGT	85387000	1.72217		1.30927		1.49038		1.19261		1.58434		1.37989		1.37537		1.06903		1.22835		1.30011
A2A2S5_K_261_Ub	Ub	A2A2S5_K_261	NA_K_261	A2A2S5			K	261	0.999999	PNQGKKAEGTPNQGKKAEGAQNQGKKVDTTP	6332000	0.673018		0.590668		0.474799		0.52108		0.441216		0.44648		0.480118		0.560878		0.624123		0.509101
B1AHE4_K_14_Ub	Ub	B1AHE4_K_14	NA_K_14	B1AHE4			K	14	1	__LMIAKITSDEPLTKDDIPVFLRHAELIAS	564690000	0.729857	1.16935	0.780463	1.23045	0.768707	1.05199	0.73206	1.28338	0.730216	1.1791	0.751607	1.30013	0.699371	1.34792	0.866254	1.18653	0.684249	1.4732	0.819761	1.3317
U3KQL3_K_4_Ub	Ub	U3KQL3_K_4	NA_K_4	U3KQL3			K	4	0.99999	____________MLAKDELMTILEKCFKVFK	43340000		0.957599		0.897204		0.868823		0.764192		0.877282		0.737976		0.983606		0.635368		0.722589		0.462731
Q9UBE0_K_195_Ub	Ub	Q9UBE0_K_195	SAE1_K_195	Q9UBE0	10055	SAE1	K	195	1	KVAKVSQGVEDGPDTKRAKLDSSETTMVKKK	78605000	0.929575		0.916639		0.892273		0.809806		0.901114		0.856565		0.905358		0.789574		1.00024		1.22214
Q9UBI6_K_4_Ub	Ub	Q9UBI6_K_4	GNG12_K_4	Q9UBI6	55970	GNG12	K	4	1	____________MSSKTASTNNIAQARRTVQ	131180000	0.229746	0.33643	0.201575	0.305449	0.188533	0.265405	0.177587	0.305446	0.173377	0.26927	0.182323	0.270274	0.17446	0.256332	0.122111	0.342385	0.157887	0.294169	0.231152	0.237724
Q9UBI6_K_34_Ub	Ub	Q9UBI6_K_34	GNG12_K_34	Q9UBI6	55970	GNG12	K	34	1	QQLRLEASIERIKVSKASADLMSYCEEHARS	55264000		0.401895		0.29038		0.320646		0.345318		0.28784		0.316426		0.358831		0.287656		0.320468		0.286474
H0YMJ0_K_98_Ub	Ub	H0YMJ0_K_98	NA_K_98	H0YMJ0			K	98	1	QRELQKANQEQYAEGKMRGAAPGKKTSGLQQ	49101000	0.429553		0.503972		0.53321		0.44236		0.449812		0.468488		0.514153		0.541837		0.578602		0.618019
H0YMJ0_K_220_Ub	Ub	H0YMJ0_K_220	NA_K_220	H0YMJ0			K	220	0.999999	EDYANYKKSRGNTDNKEYAVNEVVAGIKEYF	39841000	0.685791		0.722359		0.844412		0.795322		0.782265		0.760277		0.761616		0.756231		0.770578		0.722033
Q9UGI8_K_80_Ub	Ub	Q9UGI8_K_80	TES_K_80	Q9UGI8	26136	TES	K	80	0.999986	KLFEDTKYTTLIAKLKSDGIPMYKRNVMILT	158540000	0.347334		0.341768		0.337933		0.337755		0.371423		0.327174		0.40665		0.318926		0.400446		0.309456
Q9UGI8_K_101_Ub	Ub	Q9UGI8_K_101	TES_K_101	Q9UGI8	26136	TES	K	101	0.877637	MYKRNVMILTNPVAAKKNVSINTVTYEWAPP	169980000	1.07118	0.691342	1.06001	0.465937	1.11114	0.506485	1.04211	0.512192	1.0701	0.455441	1.04079	0.49409	1.0936	0.528023	1.1055	0.557463	1.14537	0.540997	1.06085	0.607267
Q9UHC7_K_389_Ub	Ub	Q9UHC7_K_389	MKRN1_K_389	Q9UHC7	23608	MKRN1	K	389	1	DEGRGSCPFGGNCFYKHAYPDGRREEPQRQK	53892000	0.552314		0.48805		0.530938		0.496211		0.628662		0.547489		0.561969		0.445806		0.414858		0.468783
Q9UHD9_K_66_Ub	Ub	Q9UHD9_K_66	UBQLN2_K_66	Q9UHD9	29978	UBQLN2	K	66	0.999987	NSSVQQFKEAISKRFKSQTDQLVLIFAGKIL	187590000	0.403254		0.315342		0.39536		0.339879		0.286598		0.317626		0.3528		0.332683		0.387164		0.376391
E9PFK9_K_98_Ub	Ub	E9PFK9_K_98	NA_K_98	E9PFK9			K	98	0.997205	ASSQSSQGAQSLTFSKFEEKKTNEKTRKVTT	272180000	0.210689	0.50148	0.232087	0.613106	0.356356	0.4777	0.353744	0.760903	0.218796	0.45343	0.25679	0.681636	0.271696	0.456241	0.199014	0.737659	0.193197	0.552337	0.320899	0.497428
Q5QPM2_K_4_Ub	Ub	Q5QPM2_K_4	NA_K_4	Q5QPM2			K	4	1	____________MSLKLQASNVTNKNDPKSI	35275000		0.696406		0.636601		0.507224		0.601895		0.469975		0.617255		0.477079		0.586242		0.618125		0.645448
Q9UMX0_K_62_Ub	Ub	Q9UMX0_K_62	UBQLN1_K_62	Q9UMX0	29979	UBQLN1	K	62	0.978036	KEEFAVPENSSVQQFKEEISKRFKSHTDQLV	159790000		0.452969		0.51111		0.403599		0.547306		0.478144		0.650136		0.505651		0.58027		0.503974		0.593185
Q9UMX0_K_83_Ub	Ub	Q9UMX0_K_83	UBQLN1_K_83	Q9UMX0	29979	UBQLN1	K	83	0.995352	RFKSHTDQLVLIFAGKILKDQDTLSQHGIHD	203930000	0.20231	0.331891	0.152947	0.656087	0.15788	0.418179	0.249359	0.521162	0.230039	0.500737	0.158334	0.53592	0.188045	0.594967	0.234335	0.41036	0.254273	0.371735	0.137388	0.387922
Q9UNZ2_K_172_Ub	Ub	Q9UNZ2_K_172	NSFL1C_K_172	Q9UNZ2	55968	NSFL1C	K	172	1	LGAAPEEESAYVAGEKRQHSSQDVHVVLKLW	181280000	0.601196		0.583003		0.71332		0.648267		0.679619		0.684028		0.638521		0.579062		0.623198		0.599354
Q9UPT9_K_159_Ub	Ub	Q9UPT9_K_159	USP22_K_159	Q9UPT9	23326	USP22	K	159	0.984839	KFSTWEPTKRELELLKHNPKRRKITSNCTIG	113500000		1.01131		0.834949		0.871542		0.800932		0.975176		0.769181		0.816935		0.856549		0.948943		1.28551
Q9Y230_K_9_Ub	Ub	Q9Y230_K_9	RUVBL2_K_9	Q9Y230	10856	RUVBL2	K	9	1	_______MATVTATTKVPEIRDVTRIERIGA	17941000		0.296627		0.301064		0.288697		0.238883		0.256444		0.27979		0.269765		0.321683		0.31453		0.31728
Q9Y230_K_427_Ub	Ub	Q9Y230_K_427	RUVBL2_K_427	Q9Y230	10856	RUVBL2	K	427	1	VCRKRKGTEVQVDDIKRVYSLFLDESRSTQY	87056000	0.935131		0.971301		1.0452		0.882596		0.937629		0.904489		0.845867		0.861575		0.911163		1.0174
A0A3B3IU60_K_13_Ub	Ub	A0A3B3IU60_K_13	NA_K_13	A0A3B3IU60			K	13	0.993734	___MVKVTFNSALAQKEAKKDEPKSGEEALI	238340000	0.35427	1.88997	0.499707	1.70288	0.418356	1.83762	0.547614	1.85633	0.396066	1.74682	0.444592	1.6816	0.366667	1.70711	0.459327	1.63044	0.380768	1.5236	0.410631	1.74878
Q9Y295_K_213_Ub	Ub	Q9Y295_K_213	DRG1_K_213	Q9Y295	4733	DRG1	K	213	1	SELDAETVKSILAEYKIHNADVTLRSDATAD	91654000	0.208096		0.22663		0.200039		0.245967		0.18232		0.226033		0.225422		0.211516		0.223061		0.230542
Q9Y2A7_K_12_Ub	Ub	Q9Y2A7_K_12	NCKAP1_K_12	Q9Y2A7	10787	NCKAP1	K	12	0.999447	____MSRSVLQPSQQKLAEKLTILNDRGVGM	207620000	0.61135	0.546595	0.827748	0.495583	0.594617	0.397619	0.838612	0.562685	0.780711	0.568254	0.753202	0.506451	0.549865	0.572156	0.839538	0.483096	0.775896	0.551007	0.720993	0.582703
Q9Y2V2_K_64_Ub	Ub	Q9Y2V2_K_64	CARHSP1_K_64	Q9Y2V2	23589	CARHSP1	K	64	0.999167	RTFSATVRASQGPVYKGVCKCFCRSKGHGFI	118440000	1.5786		1.64055		1.98215		2.22087		1.78966		2.14317		1.75195		2.28785		2.15187		2.17271
Q9Y3A5_K_225_Ub	Ub	Q9Y3A5_K_225	SBDS_K_225	Q9Y3A5	51119	SBDS	K	225	0.954482	CLIDPGCFREIDELIKKETKGKGSLEVLNLK	73387000	0.558687		0.537021		0.577829		0.518926		0.543297		0.524431		0.577892		0.557985		0.508161		0.499323
Q9Y3I0_K_492_Ub	Ub	Q9Y3I0_K_492	RTCB_K_492	Q9Y3I0	51493	RTCB	K	492	0.894461	NVTDVVNTCHDAGISKKAIKLRPIAVIKG__	100970000	0.562915		0.64939		0.633374		0.612513		0.512024		0.493181		0.59352		0.608554		0.625215		0.645854
Q9Y4X5_K_316_Ub	Ub	Q9Y4X5_K_316	ARIH1_K_316	Q9Y4X5	25820	ARIH1	K	316	0.983105	RQFCFNCGENWHDPVKCKWLKKWIKKCDDDS	913120000	3.53656	1.03911	4.06935	1.50244	3.36124	1.45694	3.75794	1.11158	4.39224	1.35809	3.88941	1.11999	3.71232	1.35877	4.40566	1.44788	4.06945	1.33323	3.11492	1.18813
A0A096LNV3_K_96_Ub	Ub	A0A096LNV3_K_96	NA_K_96	A0A096LNV3			K	96	0.999677	ERQIESTETSCHGCRKNFFLSKIRSHVATCS	63769000	0.241664		0.17988		0.326774		0.263165		0.230437		0.21816		0.212963		0.278011		0.21985		0.175244
A0A096LNV3_K_122_Ub	Ub	A0A096LNV3_K_122	NA_K_122	A0A096LNV3			K	122	0.99933	VATCSKYQNYIMEGVKATIKDASLQPRNVPN	375220000	2.11507	1.3007	1.92538	1.27338	2.38854	1.29251	2.53652	1.36024	2.13426	1.15402	2.24477	1.09711	2.09475	0.916912	2.24519	1.11234	1.99054	1.059	2.10495	1.08823
Q9Y5K5_K_154_Ub	Ub	Q9Y5K5_K_154	UCHL5_K_154	Q9Y5K5	51377	UCHL5	K	154	0.995853	VHNSFARQQMFEFDTKTSAKEEDAFHFVSYV	157160000	0.783171	0.771721	0.85298	0.689268	0.89524	0.70473	0.847315	0.832913	0.803774	0.725386	0.893705	0.743573	0.773916	0.710068	0.842711	0.778683	0.826093	0.738829	0.951714	0.788184
Q9Y5V0_K_7_Ub	Ub	Q9Y5V0_K_7	ZNF706_K_7	Q9Y5V0	51123	ZNF706	K	7	0.999989	_________MARGQQKIQSQQKNAKKQAGQK	267660000	0.522195	0.609481	0.415519	0.465937	0.504352	0.447313	0.447552	0.406511	0.454334	0.357341	0.417757	0.429508	0.461846	0.356075	0.336565	0.370533	0.427535	0.472533	0.374741	0.549603
Q9Y5V0_K_30_Ub	Ub	Q9Y5V0_K_30	ZNF706_K_30	Q9Y5V0	51123	ZNF706	K	30	0.99962	AKKQAGQKKKQGHDQKAAAKAALIYTCTVCR	260960000	1.44998	1.71319	0.870232	1.2536	1.39076	1.26059	0.938232	1.22514	1.06085	1.14979	0.908478	1.16235	1.15418	1.02109	0.591668	1.1622	1.08976	1.23185	1.16852	1.44985
A0A0G2JNW7_K_1008_Ub	Ub	A0A0G2JNW7_K_1008	NA_K_1008	A0A0G2JNW7			K	1008	1	SRDTSLSGFKDLFSMKPDQSNVRRMHTAVKL	386170000	1.04536	1.0364	1.20317	1.42296	1.13249	1.30132	0.905134	1.20644	1.17806	1.3095	0.955033	1.10761	1.08775	1.29356	0.959436	1.34502	1.17047	1.5825	0.914278	1.18338
Q9Y6I3_K_107_Ub	Ub	Q9Y6I3_K_107	EPN1_K_107	Q9Y6I3	29924	EPN1	K	107	1	VSQQCKENMYAVQTLKDFQYVDRDGKDQGVN	924060000	0.736729	0.441497	0.784289	0.535783	1.02831	0.500979	0.988337	0.471396	0.992723	0.474934	0.874623	0.461268	0.940079	0.404499	0.816866	0.470522	0.677891	0.619747	0.967065	0.475695
Q9Y6Y8_K_731_Ub	Ub	Q9Y6Y8_K_731	SEC23IP_K_731	Q9Y6Y8	11196	SEC23IP	K	731	0.961906	AVAATSTKGQEQSAQKTKDMASLPSESNEPK	8350800	0.69288		0.758522		0.607917		0.576553		0.692018		0.702047		0.56815		0.699123		0.798156		0.765532
A0A087WWU8_K_207_Ub	Ub	A0A087WWU8_K_207	TPM3_K_207	A0A087WWU8	7170	TPM3	K	207	1	LEKTIDDLEDKLKCTKEEHLCTQRMLDQTLL	367240000	0.0537625		0.051944		0.0612273		0.0671409		0.0645879		0.0617806		0.0635731		0.0671167		0.0710337		0.0487151
A0A087WWU8_K_169_Ub	Ub	A0A087WWU8_K_169	TPM3_K_169	A0A087WWU8	7170	TPM3	K	169	1	CREMDEQIRLMDQNLKCLSAAEEKAETRAEF	118780000	2.22351	0.599661	2.28275	0.645731	2.47639	0.574871	2.284	0.519784	2.02993	0.645732	2.38319	0.550395	2.54611	0.582943	2.15176	0.62845	2.28109	0.658311	2.36977	0.588176
A0A0G2JLH9_K_2_Ub	Ub	A0A0G2JLH9_K_2	NA_K_2	A0A0G2JLH9			K	2	0.9999	______________MKEQMVFEK________	25768000	0.158461		0.10269		0.139194		0.130932		0.0540483		0.139478		0.144194		0.0787552		0.0570561		0.174189
Q53Z42_K_364_Ub	Ub	Q53Z42_K_364	NA_K_364	Q53Z42			K	364	1	SSDSAQGSDVSLTACKV______________	74584000		0.974737		0.959606		1.2005		0.912762		1.14229		0.903858		1.01587		1.08331		1.11209		0.971482
A0A1W2PP35_K_109_Ub	Ub	A0A1W2PP35_K_109	NA_K_109	A0A1W2PP35			K	109	0.99927	PATQQQQPQQQRGAAKEAAGKSSGPTSLFAV	20727000		0.656155		0.693506		0.540371		0.619861		0.480128		0.523901		0.514747		0.614429		0.620769		0.675775
A0A1W2PP35_K_427_Ub	Ub	A0A1W2PP35_K_427	NA_K_427	A0A1W2PP35			K	427	1	GKTTWVTKHAAENPGKYNILGTNTIMDKMMV	291440000	1.29556	0.255696	0.946013	0.212648	0.934547	0.20205	0.962746	0.168278	1.02942	0.132488	0.988051	0.197475	1.02532	0.163352	0.931539	0.150549	1.05848	0.141028	0.819686	0.161159
A0A1W2PP35_K_255_Ub	Ub	A0A1W2PP35_K_255	NA_K_255	A0A1W2PP35			K	255	1	EMKVTEKIPVRHLYTKDIDIHEVRIGWSLTT;KGKVTEKIPVRHLYTKDIDIHEVRIGWSLTT	47098000		0.11168		0.12771		0.109718		0.102961		0.137845		0.0811177		0.0999215		0.0715312		0.0970699		0.10417
A0A1W2PP35_K_143_Ub	Ub	A0A1W2PP35_K_143	NA_K_143	A0A1W2PP35			K	143	0.998167	PPGARQGQQQAGGDGKTEQKGGDKKRGVKRP	44332000	0.208135	0.311634	0.258102	0.336012	0.225684	0.343074	0.212338	0.32635	0.223602	0.310529	0.213892	0.353805	0.190823	0.29436	0.202305	0.375452	0.274452	0.43332	0.200968	0.388314
A0A1W2PP35_K_419_Ub	Ub	A0A1W2PP35_K_419	NA_K_419	A0A1W2PP35			K	419	0.99985	MMIGLPGAGKTTWVTKHAAENPGKYNILGTN	81012000	2.23488		2.46199		2.30865		2.42648		2.23936		2.27482		2.30758		2.17154		2.17371		2.71054
B4E1S2_K_6_Ub	Ub	B4E1S2_K_6	NA_K_6	B4E1S2			K	6	1	__________MAMATKGGTVKAASGFNAMED	18054000	0.458727		0.489257		0.404796		0.409542		0.467697		0.358929		0.41179		0.411356		0.510666		0.471681
B7ZKQ9_K_480_Ub	Ub	B7ZKQ9_K_480	NA_K_480	B7ZKQ9			K	480	1	SLMTSAPKGSVLQEAKL______________	315910000	0.190163	0.518557	0.260241	0.352389	0.286396	0.356122	0.315379	0.433981	0.235756	0.357465	0.243226	0.333215	0.265858	0.372874	0.254188	0.290142	0.286783	0.312242	0.225668	0.449563
C9JKI3_K_8_Ub	Ub	C9JKI3_K_8	NA_K_8	C9JKI3			K	8	1	________MADELSEKQVYDAHTKEIDLVNR	43000000000	4.42312	2.80616	5.32928	2.83836	4.62325	3.04672	4.90817	3.49517	4.60555	3.47174	5.02935	3.7606	4.76804	3.6312	4.88087	4.28972	4.80408	2.92644	4.46051	3.15146
C9JKI3_K_16_Ub	Ub	C9JKI3_K_16	NA_K_16	C9JKI3			K	16	1	MADELSEKQVYDAHTKEIDLVNRDPKHLNDD	17800000000	6.58251	1.40177	7.22078	1.52971	5.91348	2.07082	6.49923	1.90743	7.65025	2.03612	6.78477	1.74134	6.54813	2.21936	6.94023	2.18879	7.06988	1.74827	4.95331	1.65732
D6RF44_K_12_Ub	Ub	D6RF44_K_12	NA_K_12	D6RF44			K	12	0.542331	____MFIGGLSWDTTKKDLKDYFSKFGEVVD	90755000	0.831798		0.774388		0.753945		0.907155		0.828944		0.833586		0.906411		0.87362		0.899089		0.967481
E9PM13_K_3_Ub	Ub	E9PM13_K_3	NA_K_3	E9PM13			K	3	0.999977	_____________MTKDNNLLGKFELTGIPP	229880000	0.980704	0.905012	0.977335	0.836307	0.896484	0.902612	0.821576	0.827024	0.921106	0.744879	0.767963	0.761176	0.892642	0.811471	0.763995	0.757744	0.815804	0.854845	0.954418	0.7901
H0Y9C3_K_131_Ub	Ub	H0Y9C3_K_131	NA_K_131	H0Y9C3			K	131	1	LFSLFRMHYCISFLNKIDLIVCSTKETIRIS	141400000	2.40156		1.82253		1.90313		1.907		1.28143		2.09025		2.10931		1.51692		1.57604		2.56906
H3BN98_K_96_Ub	Ub	H3BN98_K_96	NA_K_96	H3BN98			K	96	1	DYLVPILAPRIFGSNKWTTEQQQRFHEICSN	266270000	3.19936	0.994284	2.8579	0.864497	3.67616	0.939552	3.0827	0.935785	3.29627	1.06847	3.11403	0.936503	3.14812	0.940287	2.9686	0.804332	2.59745	0.851876	2.47915	0.769979
M0QZG7_K_72_Ub	Ub	M0QZG7_K_72	NA_K_72	M0QZG7			K	72	0.935212	KREKRKPKSQETPATKKAVQGGGATPVVGAV	51778000	1.13452		1.1472		1.00726		1.02691		1.05609		1.05358		1.07908		0.915229		1.10445		1.49712
Q32Q12_K_189_Ub	Ub	Q32Q12_K_189	NA_K_189	Q32Q12			K	189	0.999066	RLVAMKFLRASEEHLKQHYIDLKDRPFFPGL	118200000	1.0979		1.22785		1.21081		1.14547		1.13417		1.13897		1.06358		1.22564		1.24888		1.29878
Q32Q12_K_196_Ub	Ub	Q32Q12_K_196	NA_K_196	Q32Q12			K	196	0.999943	LRASEEHLKQHYIDLKDRPFFPGLVKYMNSG	841720000	2.3879	3.24264	2.34816	3.26702	2.15235	2.79149	2.23179	3.28378	2.43183	2.96078	2.26431	3.08043	2.30586	2.93233	2.47841	2.95929	2.18822	2.94039	2.41837	3.72621
Q32Q12_K_81_Ub	Ub	Q32Q12_K_81	NA_K_81	Q32Q12			K	81	0.999943	MQASEDLLKEHYVDLKDRPFFAGLVKYMHSG	2016300000	0.527854	0.715258	0.562487	0.742279	0.413465	0.679555	0.473379	0.639011	0.430064	0.7671	0.527436	0.626204	0.456546	0.615116	0.537483	0.625503	0.464978	0.605064	0.463388	0.740697
Q5VWC4_K_265_Ub	Ub	Q5VWC4_K_265	PSMD4_K_265	Q5VWC4	5710	PSMD4	K	265	1	TTGTEGERDSDDALLKMTISQQEFGRTGLPD	58082000		0.492217		0.666297		0.636511		0.633018		0.572484		0.707103		0.595076		0.67338		0.519354		0.590383
Q5VWC4_K_129_Ub	Ub	Q5VWC4_K_129	PSMD4_K_129	Q5VWC4	5710	PSMD4	K	129	0.734791	GSPVEDNEKDLVKLAKRLKKEKVNVDIINFG	123280000		0.441096		0.768849		0.828748		0.705794		0.739617		0.703596		0.756879		0.740724		0.450468		0.489791
Q5VWC4_K_74_Ub	Ub	Q5VWC4_K_74	PSMD4_K_74	Q5VWC4	5710	PSMD4	K	74	0.999997	EVLTTLTPDTGRILSKLHTVQPKGKITFCTG	859600000	0.966769	0.208343	0.916433	0.163973	0.858726	0.174757	0.884042	0.168733	0.84873	0.151841	0.907787	0.183319	0.916801	0.163697	0.952838	0.148563	0.88952	0.143465	0.923656	0.195043
Q5VWC4_K_40_Ub	Ub	Q5VWC4_K_40	PSMD4_K_40	Q5VWC4	5710	PSMD4	K	40	1	RLQAQQDAVNIVCHSKTRSNPENNVGLITLA	3018700000	0.833522	1.53109	0.952664	1.67196	0.933201	1.74311	0.845383	1.69942	0.954717	1.67133	0.836911	1.57888	0.703471	1.53564	0.82649	1.58888	0.956107	1.46898	0.713369	1.51287
Q5VWC4_K_368_Ub	Ub	Q5VWC4_K_368	PSMD4_K_368	Q5VWC4	5710	PSMD4	K	368	0.991573	EAIRNAMGSLASQATKDGKKDKKEEDKK___	314830000	0.887258	0.349894	0.934041	0.194437	1.42434	0.209801	1.00711	0.274713	0.758534	0.230517	1.15201	0.276213	1.10936	0.193036	0.852173	0.208409	0.98958	0.220821	1.13411	0.38782
A7KAX9_Y_1557_P	P	A7KAX9_Y_1557	ARHGAP32_Y_1557	A7KAX9	9743	ARHGAP32	Y	1557	1	RNASGHHSKPCSRVEYVSSLSSSVRNTCYPE	39194000	0.879316		0.653825		0.712085		0.632168		0.587193		0.645023		0.842792		0.589243		0.821207		0.657705
O00560_Y_4_P	P	O00560_Y_4	SDCBP_Y_4	O00560	6386	SDCBP	Y	4	1	____________MSLYPSLEDLKVDKVIQAQ	563110000	0.470485	0.152646	0.533393	0.215925	0.435828	0.133584	0.427579	0.128975	0.370789	0.106834	0.376229	0.139126	0.433024	0.124447	0.452564	0.171245	0.471437	0.145423	0.985373	0.181955
O00560_Y_46_P	P	O00560_Y_46	SDCBP_Y_46	O00560	6386	SDCBP	Y	46	1	ILSEASAPIPHDGNLYPRLYPELSQYMGLSL	106970000	0.602701		0.25844		0.429221		0.315789		0.348848		0.49594		0.457185		0.264462		0.276415		0.259383
A0A0D9SF53_Y_69_P	P	A0A0D9SF53_Y_69	NA_Y_69	A0A0D9SF53			Y	69	1	DKDSSGWSSSKDKDAYSSFGSRSDSRGKSSF	93732000	0.957116		0.973612		0.816157		0.856233		1.07068		0.630698		0.782559		0.808125		1.15852		0.744249
O14737_Y_80_P	P	O14737_Y_80	PDCD5_Y_80	O14737	9141	PDCD5	Y	80	1	EKTKAVENYLIQMARYGQLSEKVSEQGLIEI	882980000	0.892941	0.872626	0.785274	1.06802	1.16264	1.14779	0.970648	1.1044	1.15496	1.2957	1.00216	0.992451	0.95819	1.21775	0.799414	0.967289	0.727715	0.985378	0.699315	0.754066
O14828_Y_83_P	P	O14828_Y_83	SCAMP3_Y_83	O14828	10067	SCAMP3	Y	83	0.996581	SLQPSRKLSPTEPKNYGSYSTQASAAAATAE	71216000		1.00793		1.07394		0.94865		1.09441		1.05637		1.16401		1.04494		1.14131		1.16461		0.980304
A0A7I2V5A3_Y_286_P	P	A0A7I2V5A3_Y_286	NA_Y_286	A0A7I2V5A3			Y	286	1	QSEAEEKERLRQKSTYTSYPKAEPMPSASSA	449210000	1.50294	1.43813	1.60769	1.2619	1.6148	1.23522	1.66402	1.27463	1.63197	1.15808	1.60265	1.3901	1.5669	1.25185	1.59407	1.31264	1.95115	1.55922	2.15732	2.06345
A0A7I2V5A3_Y_216_P	P	A0A7I2V5A3_Y_216	NA_Y_216	A0A7I2V5A3			Y	216	1	PKFGIEKEVRVCEPCYEQLNRKAEGKATSTT	44681000		0.390222		0.386674		0.30354		0.297661		0.343294		0.363154		0.371982		0.346054		0.336179		0.345612
A0A7I2V5A3_Y_132_P	P	A0A7I2V5A3_Y_132	NA_Y_132	A0A7I2V5A3			Y	132	1	HAFRNEPKYKVVQDTYQIMKVEGHVFPEFKE	43797000	0.953503		0.909019		0.897284		0.772811		0.864633		0.840996		0.893866		0.870498		0.82826		0.622195
A0A087WUK2_Y_295_P	P	A0A087WUK2_Y_295	HNRNPDL_Y_295	A0A087WUK2	9987	HNRNPDL	Y	295	1	TYTDEEPVKKLLESRYHQIGSGKCEIKVAQP	32138000	0.472406		0.667926		0.644987		0.651821		0.630875		0.643781		0.603964		0.780565		0.613612		0.695702
A0A0A0MTP6_Y_820_P	P	A0A0A0MTP6_Y_820	NA_Y_820	A0A0A0MTP6			Y	820	1	KVRVPTERLGTRERLYEWISIDKDEAGAKSK	51669000	0.916241		0.789934		0.423068		0.557931		0.836637		0.565928		0.694978		0.668164		0.75922		0.361189
E9PII3_Y_88_P	P	E9PII3_Y_88	NA_Y_88	E9PII3			Y	88	1	GISRFIPPWLKKQKSYTLVVAKDGGDKKEPT	353480000	0.515129	0.73387	0.532113	0.636706	0.630651	0.571569	0.579163	0.619398	0.459471	0.551299	0.57424	0.624967	0.682739	0.610242	0.549444	0.665836	0.589751	0.657603	0.539879	0.654493
B3KUB4_Y_271_P	P	B3KUB4_Y_271	CA12_Y_271	B3KUB4	771	CA12	Y	271	1	FRRKSIKKGDNKGVIYKPATKMETEAHA___	231830000	1.25901		1.41025		1.64323		1.49077		1.65202		1.24544		1.35304		1.36648		1.31549		1.30994
O43768_Y_64_P	P	O43768_Y_64	ENSA_Y_64	O43768	2029	ENSA	Y	64	1	GGSDFLMKRLQKGQKYFDSGDYNMAKAKMKN	247090000	0.32396	2.68981	0.288272	2.35829	0.281943	2.41257	0.208128	1.57422	0.277547	1.7786	0.187947	1.4635	0.217453	2.04741	0.235139	2.05212	0.35303	2.26377	0.152224	1.85915
O43865_Y_28_P	P	O43865_Y_28	AHCYL1_Y_28	O43865	10768	AHCYL1	Y	28	1	GEELKQAKEIEDAEKYSFMATVTKAPKKQIQ	31444000		0.245046		0.246402		0.270482		0.355783		0.373554		0.348996		0.459038		0.458442		0.341338		0.371492
O60218_Y_190_P	P	O60218_Y_190	AKR1B10_Y_190	O60218	57016	AKR1B10	Y	190	1	GLKYKPVTNQVECHPYLTQEKLIQYCHSKGI	150490000	1.55204	2.37508	2.15167	2.08239	1.72238	2.63149	2.19982	2.44725	1.83928	2.53388	2.07404	2.75369	1.92292	2.87639	2.21045	2.73363	2.12259	2.69601	1.9776	2.46024
O60701_Y_352_P	P	O60701_Y_352	UGDH_Y_352	O60701	7358	UGDH	Y	352	1	AFKKDTGDTRESSSIYISKYLMDEGAHLHIY	439450000	3.26001	1.09119	3.91533	0.968092	3.32838	1.09929	3.50423	1.25082	3.80435	1.30877	3.5343	1.25084	3.70275	1.34685	3.64471	1.34283	3.41407	1.3291	3.32825	1.29654
O60701_Y_473_P	P	O60701_Y_473	UGDH_Y_473	O60701	7358	UGDH	Y	473	1	QIETIGKKVSSKRIPYAPSGEIPKFSLQDPP	147860000	0.193173		0.172864		0.156288		0.232042		0.14852		0.179212		0.211833		0.19781		0.173482		0.138311
C9JZR2_Y_228_P	P	C9JZR2_Y_228	NA_Y_228	C9JZR2			Y	228	0.999981	YSRHYEDGYPGGSDNYGSLSRVTRIEERYRP	255000000	0.310131	0.259985	0.240353	0.183907	0.240045	0.245142	0.204265	0.198681	0.25609	0.166252	0.172217	0.255342	0.227094	0.231245	0.214419	0.213591	0.223835	0.253895	0.255077	0.208832
C9JZR2_Y_96_P	P	C9JZR2_Y_96	NA_Y_96	C9JZR2			Y	96	1	SDLKLNGPQDHSHLLYSTIPRMQEPGQIVET	758060000	0.515957	0.188916	0.429445	0.219679	0.535602	0.178947	0.442101	0.157169	0.467772	0.179309	0.421032	0.203294	0.463746	0.19299	0.416815	0.23077	0.400611	0.173407	0.411332	0.19557
C9JZR2_Y_904_P	P	C9JZR2_Y_904	NA_Y_904	C9JZR2			Y	904	1	QMSNMGSNTKSLDNNYSTPNERGDHNRTLDR	291350000	1.00968	0.442494	0.902501	0.491174	1.03563	0.557235	0.918822	0.324229	1.12885	0.484179	0.883998	0.38185	0.797973	0.494082	1.00916	0.485936	1.29148	0.662536	1.03959	0.612159
C9JZR2_Y_241_P	P	C9JZR2_Y_241	NA_Y_241	C9JZR2			Y	241	1	DNYGSLSRVTRIEERYRPSMEGYRAPSRQDV	215070000	0.459957	0.708258	0.361068	0.78307	0.394104	0.809179	0.373954	0.754558	0.426175	0.721842	0.394021	0.694229	0.385477	0.722084	0.348813	0.819741	0.436615	0.823527	0.475599	0.829218
O75369_Y_2502_P	P	O75369_Y_2502	FLNB_Y_2502	O75369	2317	FLNB	Y	2502	1	SILVESVTRSSTETCYSAIPKASSDASKVTS	790930000	1.88564	2.01974	1.96716	1.96392	1.99067	1.71455	2.17608	1.61142	2.2235	1.63368	1.8294	1.85108	2.14172	1.65523	2.05754	1.86926	2.91715	1.76802	2.06321	2.41434
J3KQU4_Y_109_P	P	J3KQU4_Y_109	NA_Y_109	J3KQU4			Y	109	1	KEFVKENLVKLLNPRYNLPLDIQNRILNFIK	26267000		1.46131		1.50752		1.44537		1.57489		1.47399		1.52381		1.30425		1.33131		1.29635		1.2605
O75746_Y_481_P	P	O75746_Y_481	SLC25A12_Y_481	O75746	8604	SLC25A12	Y	481	1	VSALNVLRDLGIFGLYKGAKACFLRDIPFSA	264800000	0.295018		0.253147		0.284386		0.231615		0.237202		0.214399		0.244683		0.230216		0.215611		0.240326
F8W754_Y_39_P	P	F8W754_Y_39	SNCG_Y_39	F8W754	6623	SNCG	Y	39	1	QGVTEAAEKTKEGVMYVGAKTKENVVQSVTS	80031000	1.36225	0.761171	1.15873	0.612621	2.12055	0.562791	1.1198	0.72347	1.00192	0.522244	1.99241	0.722244	1.42464	0.501225	1.11505	0.650925	1.09324	0.647253	1.28134	0.674662
A0A0A0MRD5_Y_24_P	P	A0A0A0MRD5_Y_24	NA_Y_24	A0A0A0MRD5			Y	24	1	GRLILKEEMKARSSSYADPWTPPRSSTSSRE	42862000	0.7005		0.72293		0.706386		0.6663		0.593368		0.768201		0.753495		0.749938		0.812136		0.726841
O95297_Y_263_P	P	O95297_Y_263	MPZL1_Y_263	O95297	9019	MPZL1	Y	263	1	GGHHSDKINKSESVVYADIRKN_________	72896000	0.654307	1.28096	0.573891	1.2239	1.10373	1.06209	0.633111	1.21565	0.56053	1.23487	0.981158	1.19805	0.810917	1.18038	0.599549	1.26711	0.498893	1.16592	0.89985	1.36509
C9JFK9_Y_28_P	P	C9JFK9_Y_28	NA_Y_28	C9JFK9			Y	28	0.943755	REGSRLPPAREGHPVYPQLRPGYIPIPVLHE	56973000	0.779092		0.610255		0.461002		0.596914		0.672646		0.5129		0.539851		0.540227		0.494647		0.497772
C9JFK9_Y_182_P	P	C9JFK9_Y_182	NA_Y_182	C9JFK9			Y	182	0.999142	FHQAQKTHYPAQQGEYQTHQPVYHKIQGDDW	77789000		0.192474		0.18226		0.229866		0.178765		0.178979		0.205725		0.221468		0.182955		0.155213		0.169092
C9JFK9_Y_189_P	P	C9JFK9_Y_189	NA_Y_189	C9JFK9			Y	189	0.999432	HYPAQQGEYQTHQPVYHKIQGDDWEPRPLRA	1004500000	0.0610503	0.436374	0.0582659	0.332697	0.0558614	0.31379	0.0662363	0.350571	0.0909364	0.310336	0.0687664	0.36753	0.0799971	0.323261	0.0498067	0.387366	0.0601386	0.342666	0.0817442	0.339411
P00352_Y_481_P	P	P00352_Y_481	ALDH1A1_Y_481	P00352	216	ALDH1A1	Y	481	0.999953	FGGFKMSGNGRELGEYGFHEYTEVKTVTVKI	230340000	0.325701	1.88712	0.278966	1.67576	0.287883	1.55383	0.25668	1.77992	0.347045	1.82537	0.352958	1.70846	0.288808	1.78141	0.331007	1.56814	0.302317	2.07172	0.242263	1.61048
P00352_Y_486_P	P	P00352_Y_486	ALDH1A1_Y_486	P00352	216	ALDH1A1	Y	486	0.999998	MSGNGRELGEYGFHEYTEVKTVTVKISQKNS	32836000	1.24869		1.31288		1.13298		1.09661		1.2537		1.2437		1.10446		1.127		1.04337		1.30129
P00352_Y_132_P	P	P00352_Y_132	ALDH1A1_Y_132	P00352	216	ALDH1A1	Y	132	1	NAYLNDLAGCIKTLRYCAGWADKIQGRTIPI	14666000	0.636349		0.761556		0.693692		0.589026		0.856897		0.755478		0.759608		0.79311		0.638678		0.571986
P00390_Y_451_P	P	P00390_Y_451	GSR_Y_451	P00390	2936	GSR	Y	451	0.999945	GIENVKTYSTSFTPMYHAVTKRKTKCVMKMV	83498000	0.192201	0.149443	0.225322	0.147446	0.181902	0.168418	0.244914	0.224569	0.193588	0.213529	0.206472	0.247875	0.24386	0.161767	0.193792	0.162779	0.180534	0.132557	0.192407	0.183275
P00558_Y_196_P	P	P00558_Y_196	PGK1_Y_196	P00558	5230	PGK1	Y	196	1	LPQKAGGFLMKKELNYFAKALESPERPFLAI	248090000	0.249414	0.346333	0.267383	0.447946	0.260146	0.455714	0.263374	0.348385	0.267471	0.458983	0.237136	0.328911	0.246846	0.406705	0.223084	0.389447	0.251964	0.441666	0.207381	0.34133
H3BQN4_Y_204_P	P	H3BQN4_Y_204	NA_Y_204	H3BQN4			Y	204	1	PEILPDGDHDLKRCQYVTEKVLAAVYKALSD	249700000	2.12861	1.52605	2.25161	1.46422	2.07677	1.28134	2.0829	1.13827	2.37014	1.52535	2.16809	1.27376	2.23319	1.61093	2.10202	1.53978	2.246	1.43246	1.81478	1.40752
H3BQN4_Y_3_P	P	H3BQN4_Y_3	NA_Y_3	H3BQN4			Y	3	0.989992	_____________MPYQYPALTPEQKKELSD	172840000	1.57425	0.34775	1.23739	0.355435	0.988676	0.265695	1.26605	0.387937	1.51588	0.256014	1.56724	0.351867	1.24334	0.256897	1.35872	0.353574	1.20333	0.337446	1.23266	0.324936
H3BQN4_Y_5_P	P	H3BQN4_Y_5	NA_Y_5	H3BQN4			Y	5	0.997069	___________MPYQYPALTPEQKKELSDIA	448230000	0.602233	0.470437	0.680465	0.565055	0.518931	0.435174	0.571112	0.550558	0.562453	0.482844	0.608868	0.571947	0.531268	0.517214	0.609763	0.496366	0.565683	0.581626	0.589891	0.523284
P04083_Y_39_P	P	P04083_Y_39	ANXA1_Y_39	P04083	301	ANXA1	Y	39	1	TVKSSKGGPGSAVSPYPTFNPSSDVAALHKA	303060000	0.506786	1.51487	0.449877	1.73262	0.480036	1.56298	0.425367	1.74752	0.459592	1.60269	0.502252	1.68727	0.515102	1.67337	0.520781	1.64175	0.431732	1.65834	0.453191	1.64579
P04792_Y_133_P	P	P04792_Y_133	HSPB1_Y_133	P04792	3315	HSPB1	Y	133	1	VEITGKHEERQDEHGYISRCFTRKYTLPPGV	7227000	0.304586		0.276434		0.336161		0.259363		0.358198		0.341801		0.302635		0.277053		0.258204		0.229292
P06239_Y_394_P	P	P06239_Y_394	LCK_Y_394	P06239	3932	LCK	Y	394	1	KIADFGLARLIEDNEYTAREGAKFPIKWTAP	58143000	0.744976		0.571171		0.635576		0.557371		0.587556		0.644116		0.742149		0.597555		0.599971		0.5173
A0A087WZZ9_Y_15_P	P	A0A087WZZ9_Y_15	NA_Y_15	A0A087WZZ9			Y	15	1	_MEDYTKIEKIGEGTYGVVYKGRHKTTGQVV;_MENFQKVEKIGEGTYGVVYKARNKLTGEVV	16100000000	2.8455	1.77617	3.37027	1.83092	3.26898	1.91544	3.59933	1.89136	3.52964	2.09641	3.73198	1.94867	3.27337	1.90117	3.97291	2.18027	3.66102	1.90335	3.20809	1.79667
P06733_Y_44_P	P	P06733_Y_44	ENO1_Y_44	P06733	2023	ENO1	Y	44	1	GLFRAAVPSGASTGIYEALELRDNDKTRYMG	24649000		0.189639		0.255592		0.200057		0.240739		0.240159		0.258352		0.186585		0.190519		0.180604		0.185239
E9PK47_Y_186_P	P	E9PK47_Y_186	NA_Y_186	E9PK47			Y	186	1	IRDGWQVEEADDWLRYGNPWEKSRPEFMLPV;IVNGWQVEEADDWLRYGNPWEKARPEYMLPV	668100000		0.459014		0.530753		0.617436		0.498888		0.709789		0.564723		0.762088		0.589843		0.772715		0.53343
P07108_Y_29_P	P	P07108_Y_29	DBI_Y_29	P07108	1622	DBI	Y	29	0.998608	RHLKTKPSDEEMLFIYGHYKQATVGDINTER	746460000	0.582569	1.06213	0.67936	0.824863	0.727502	0.740717	0.678493	0.960557	0.628171	0.777871	0.686857	1.0148	0.721162	0.848759	0.646524	0.811435	0.569742	0.890618	0.641501	0.83172
P07195_Y_240_P	P	P07195_Y_240	LDHB_Y_240	P07195	3945	LDHB	Y	240	1	SENWKEVHKMVVESAYEVIKLKGYTNWAIGL	26739000		1.46171		1.89042		1.47083		1.59182		1.66496		1.86925		1.46106		1.4605		1.50746		1.70181
H0YMW4_Y_58_P	P	H0YMW4_Y_58	NA_Y_58	H0YMW4			Y	58	1	GDHSTPPSAYGSVKAYTNFDAERDALNIETA	2432700000	0.451458	0.923726	0.477028	0.781954	0.42774	0.776692	0.488413	0.798229	0.455086	0.842036	0.533115	0.911635	0.491411	0.820858	0.475645	0.807361	0.443192	0.756315	0.466044	0.866978
H0YMW4_Y_52_P	P	H0YMW4_Y_52	NA_Y_52	H0YMW4			Y	52	1	CKLSLEGDHSTPPSAYGSVKAYTNFDAERDA	4137600000		1.02594		1.02403		1.07251		1.24809		1.08532		1.27989		1.06546		0.969645		1.07878		1.14824
H0YMW4_Y_216_P	P	H0YMW4_Y_216	NA_Y_216	H0YMW4			Y	216	1	ALAKGRRAEDGSVIDYELIDQDARDLYDAGV	57824000	0.408855		0.400677		0.388097		0.418452		0.401556		0.412124		0.504109		0.398365		0.357252		0.407497
H0YMW4_Y_266_P	P	H0YMW4_Y_266	NA_Y_266	H0YMW4			Y	266	1	PHLQKVFDRYKSYSPYDMLESIRKEVKGDLE	703530000	2.50926	0.818418	2.32568	0.77866	2.60547	0.656209	2.35227	0.771301	2.46565	0.961872	3.04477	0.838171	2.52501	0.871618	2.82697	0.877186	2.36826	0.755923	3.07799	0.861084
P08581_Y_1234_P	P	P08581_Y_1234	MET_Y_1234	P08581	4233	MET	Y	1234	1	KVADFGLARDMYDKEYYSVHNKTGAKLPVKW	3470000000	4.7938	4.12699	4.4993	3.40627	5.93518	4.83097	4.85154	3.24429	5.3844	4.98943	4.89703	2.75346	4.52706	4.42343	4.47334	3.98291	4.19158	6.00333	5.43701	3.68974
P08581_Y_1235_P	P	P08581_Y_1235	MET_Y_1235	P08581	4233	MET	Y	1235	1	VADFGLARDMYDKEYYSVHNKTGAKLPVKWM	2486300000	2.64722	4.29259	2.36662	3.39139	3.0623	4.26025	2.51772	3.16031	2.88737	4.32669	2.51571	2.82489	2.33852	4.09803	2.24301	3.93782	2.10348	5.70145	2.77358	3.77985
D6RBL5_Y_34_P	P	D6RBL5_Y_34	NA_Y_34	D6RBL5			Y	34	1	KLIVALMKPSRLYDAYELKHALKGAGTNEKV	107060000	1.75599	1.1764	1.48163	1.55373	1.79753	1.42176	1.35848	1.07114	1.65458	1.4648	1.61073	1.29633	1.59207	1.43052	1.53175	1.27876	1.45144	1.29689	1.39567	1.25509
P0DP25_Y_100_P	P	P0DP25_Y_100	CALM1_Y_100	P0DP25	801	CALM1	Y	100	1	EIREAFRVFDKDGNGYISAAELRHVMTNLGE	2398800000	2.47937	1.57348	2.16649	1.39794	3.11842	1.6025	2.26086	1.70886	2.54839	1.59953	2.34825	1.57347	2.55311	1.45202	2.10738	1.48537	2.22211	1.45898	2.53846	1.25288
P11216_Y_197_P	P	P11216_Y_197	PYGB_Y_197	P11216	5834	PYGB	Y	197	1	DWLRYGNPWEKARPEYMLPVHFYGRVEHTPD	139250000	0.752647		0.897073		1.11149		1.27794		0.790225		1.07622		0.919309		1.42767		0.941609		1.05749
P11413_Y_202_P	P	P11413_Y_202	G6PD_Y_202	P11413	2539	G6PD	Y	202	1	ISSLFREDQIYRIDHYLGKEMVQNLMVLRFA	45560000	0.150174	0.224737	0.211059	0.235971	0.217834	0.329318	0.23191	0.340533	0.187063	0.313909	0.213703	0.273668	0.233478	0.370794	0.269677	0.386406	0.236316	0.307152	0.221556	0.384155
P11413_Y_503_P	P	P11413_Y_503	G6PD_Y_503	P11413	2539	G6PD	Y	503	0.999996	GPTEADELMKRVGFQYEGTYKWVNPHKL___	271120000	3.19255	1.18565	4.52462	0.973564	3.96746	1.11029	5.57253	1.3364	4.2709	1.36708	5.56274	1.25952	4.3099	1.14491	6.39362	1.13458	5.47239	0.851589	4.78845	1.48225
P11413_Y_401_P	P	P11413_Y_401	G6PD_Y_401	P11413	2539	G6PD	Y	401	1	KRNELVIRVQPNEAVYTKMMTKKPGMFFNPE	911600000	1.87267	0.991455	2.37066	1.06372	2.18622	1.08864	2.52596	1.3492	2.76229	1.29925	2.60097	1.4973	2.43178	1.40123	2.97589	1.5488	2.76067	1.4092	2.62747	1.51568
P11940_Y_364_P	P	P11940_Y_364	PABPC1_Y_364	P11940	26986	PABPC1	Y	364	1	AVTEMNGRIVATKPLYVALAQRKEERQAHLT	269460000	0.280085	0.70436	0.339209	0.7125	0.281289	0.595544	0.397987	0.856391	0.302005	0.736835	0.331948	0.742862	0.378352	0.585568	0.352678	0.678288	0.267054	0.436687	0.25153	0.712576
P14618_Y_148_P	P	P14618_Y_148	PKM_Y_148	P14618	5315	PKM	Y	148	1	ELKKGATLKITLDNAYMEKCDENILWLDYKN	82136000	0.979204	0.757627	1.10708	0.648376	1.20471	0.586301	1.17207	0.72479	0.881247	0.701783	1.08541	0.881108	1.0859	0.623903	1.07654	0.629905	0.878485	0.581882	0.949535	0.705131
P15121_Y_190_P	P	P15121_Y_190	AKR1B1_Y_190	P15121	231	AKR1B1	Y	190	1	GLKYKPAVNQIECHPYLTQEKLIQYCQSKGI	129760000		1.00346		1.12992		0.964775		1.0509		1.03835		1.00227		0.956603		1.14301		0.98746		1.05991
P16144_Y_1492_P	P	P16144_Y_1492	ITGB4_Y_1492	P16144	3691	ITGB4	Y	1492	1	VPHRVLSTSSTLTRDYNSLTRSEHSHSTTLP	33298000	1.18658		1.07868		1.07195		1.05254		1.22874		0.954483		1.09237		0.954665		1.09933		1.22165
P16144_Y_1207_P	P	P16144_Y_1207	ITGB4_Y_1207	P16144	3691	ITGB4	Y	1207	1	YEMKVCAYGAQGEGPYSSLVSCRTHQEVPSE	164160000	0.794061	0.453617	0.694472	0.584925	0.748458	0.561916	0.674159	0.584605	0.628453	0.594545	0.706339	0.572016	0.76564	0.455699	0.618075	0.518782	0.611558	0.501967	0.756932	0.547736
P18669_Y_92_P	P	P18669_Y_92	PGAM1_Y_92	P18669	5223	PGAM1	Y	92	1	MWLPVVRTWRLNERHYGGLTGLNKAETAAKH	53426000	0.837949		0.825638		0.770642		0.749221		0.927297		0.824584		0.885882		0.750705		0.814398		0.749602
P18669_Y_119_P	P	P18669_Y_119	PGAM1_Y_119	P18669	5223	PGAM1	Y	119	1	AAKHGEAQVKIWRRSYDVPPPPMEPDHPFYS	157490000	0.37259	1.8709	0.432099	1.71183	0.328593	1.70606	0.372745	2.19157	0.332933	1.66008	0.361432	2.10657	0.399962	1.60691	0.409944	1.8262	0.328068	1.55862	0.390024	1.71854
P18669_Y_133_P	P	P18669_Y_133	PGAM1_Y_133	P18669	5223	PGAM1	Y	133	1	SYDVPPPPMEPDHPFYSNISKDRRYADLTED	102010000	0.610059	1.00562	0.545406	0.80664	0.498296	0.871317	0.527249	0.915419	0.449893	0.848751	0.583472	1.04156	0.55784	0.993044	0.570578	1.08215	0.491655	0.923673	0.447759	0.981179
P20042_Y_298_P	P	P20042_Y_298	EIF2S2_Y_298	P20042	8894	EIF2S2	Y	298	1	TCRSPDTILQKDTRLYFLQCETCHSRCSVAS	33015000		0.169725		0.186457		0.224907		0.212131		0.231436		0.249299		0.210825		0.216151		0.210808		0.259225
P23588_Y_211_P	P	P23588_Y_211	EIF4B_Y_211	P23588	1975	EIF4B	Y	211	1	DTDWRARPATDSFDDYPPRRGDDSFGDKYRD	10715000		1.27139		1.52304		1.34631		1.35027		1.3392		1.40122		1.6806		1.40347		1.26199		1.36286
P23588_Y_298_P	P	P23588_Y_298	EIF4B_Y_298	P23588	1975	EIF4B	Y	298	0.998016	SGYRRDDDYRGGGDRYEDRYDRRDDRSWSSR	71456000	0.485274		0.308084		0.276898		0.281951		0.367359		0.232377		0.359246		0.250981		0.385102		0.247119
P28482_Y_187_P	P	P28482_Y_187	MAPK1_Y_187	P28482	5594	MAPK1	Y	187	1	RVADPDHDHTGFLTEYVATRWYRAPEIMLNS	373500000	0.789632	0.634777	0.696074	0.989237	0.965051	0.838975	1.02899	1.10081	0.619332	0.735774	0.847345	0.887776	0.754964	0.731154	0.779185	0.729085	0.656332	0.741817	0.656226	0.608935
P29401_Y_275_P	P	P29401_Y_275	TKT_Y_275	P29401	7086	TKT	Y	275	1	KPLPKNMAEQIIQEIYSQIQSKKKILATPPQ	65752000		0.147139		0.215677		0.158765		0.204373		0.196053		0.178845		0.193696		0.180671		0.198391		0.161954
P31949_Y_30_P	P	P31949_Y_30	S100A11_Y_30	P31949	6282	S100A11	Y	30	0.998024	ESLIAVFQKYAGKDGYNYTLSKTEFLSFMNT	349310000	1.41399	0.530219	1.1767	0.61526	1.18266	0.547913	1.0446	0.510686	1.19286	0.5284	0.899181	0.449098	1.18503	0.485365	0.922504	0.49286	1.1676	0.436234	1.0374	0.464111
P31949_Y_32_P	P	P31949_Y_32	S100A11_Y_32	P31949	6282	S100A11	Y	32	0.999827	LIAVFQKYAGKDGYNYTLSKTEFLSFMNTEL	26814000	0.557168		0.694997		0.553381		0.592845		0.748561		0.531251		0.680716		0.628734		0.573559		0.514997
A0A2R8Y6G0_Y_161_P	P	A0A2R8Y6G0_Y_161	NA_Y_161	A0A2R8Y6G0			Y	161	1	RHQEAEMAQNAVRLHYGLPVVVKLLHPPSHW	31107000		0.229507		0.234076		0.214458		0.287343		0.223473		0.220115		0.24558		0.189792		0.187544		0.226085
P37802_Y_192_P	P	P37802_Y_192	TAGLN2_Y_192	P37802	8407	TAGLN2	Y	192	1	QMGTNRGASQAGMTGYGMPRQIL________	242470000	1.09659	0.319317	1.07244	0.293135	1.07788	0.270217	1.14162	0.28473	1.21948	0.275872	0.857024	0.26054	1.07713	0.277943	1.05825	0.275793	1.13014	0.23635	0.942899	0.37011
P38117_Y_192_P	P	P38117_Y_192	ETFB_Y_192	P38117	2109	ETFB	Y	192	1	LPAVVTADLRLNEPRYATLPNIMKAKKKKIE	448560000	2.0663	2.32042	1.74668	2.72664	1.32098	2.70562	1.69233	2.08199	1.89807	2.51351	1.5414	1.85154	1.76701	2.56625	1.55282	2.19206	1.72878	1.773	1.26271	1.91625
G8JLH9_Y_607_P	P	G8JLH9_Y_607	NA_Y_607	G8JLH9			Y	607	1	ESQEHPEADPGSAAPYLKTKFICVTPTTCSN	109100000	0.741086		0.576652		0.788848		0.651836		0.705565		0.670581		0.791259		0.558432		0.77982		0.84574
E7EMN6_Y_122_P	P	E7EMN6_Y_122	NA_Y_122	E7EMN6			Y	122	1	EREKKRQFEMKRKLHYNEGLNIKLARQLISK	58124000		2.22297		1.8249		1.92459		2.79172		1.9502		2.73448		1.73036		1.7526		1.49834		1.60757
A0A494C0T4_Y_641_P	P	A0A494C0T4_Y_641	NA_Y_641	A0A494C0T4			Y	641	1	RSHYKPEQMGKDGRGYVPATIKMTVERDQPL	81257000	1.2338		1.31292		1.3349		1.48517		1.37449		1.39889		1.33905		1.22086		1.22003		1.22299
K7EIF9_Y_558_P	P	K7EIF9_Y_558	NA_Y_558	K7EIF9			Y	558	1	FSKYYTPVLAKAVDGYVKPQIKQVVPEFVNA	673320000	0.28904	0.395429	0.354185	0.378545	0.356236	0.405219	0.428139	0.550358	0.414875	0.430488	0.482808	0.47643	0.362068	0.353344	0.421109	0.407368	0.399242	0.307604	0.335809	0.455439
P42356_Y_528_P	P	P42356_Y_528	PI4KA_Y_528	P42356	5297	PI4KA	Y	528	0.999992	IPSPVLVKLYKYHSQYHTVAGNDIKISVTNE	168690000	0.381989	0.28257	0.548086	0.306098	0.597669	0.335882	0.623513	0.384244	0.69257	0.402652	0.587969	0.393855	0.503533	0.375016	0.57087	0.401535	0.329889	0.278789	0.522457	0.31918
P46940_Y_1510_P	P	P46940_Y_1510	IQGAP1_Y_1510	P46940	8826	IQGAP1	Y	1510	1	YRQRRKAELVKLQQTYAALNSKATFYGEQVD	174340000	0.543687	1.13369	0.858083	1.17777	0.778744	1.21489	1.01276	1.37706	0.830328	1.31534	0.932044	1.36278	0.800007	1.27234	0.922136	1.45269	0.882603	1.26237	0.881264	1.36645
F5GZ78_Y_86_P	P	F5GZ78_Y_86	NA_Y_86	F5GZ78			Y	86	1	SSRFIHQQPQSSSPVYGSSAKTSSVSNPQDS	115150000	0.607706		0.699859		0.482318		0.630487		0.733763		0.62292		0.618779		0.642859		0.649605		0.437052
F5GZ78_Y_116_P	P	F5GZ78_Y_116	NA_Y_116	F5GZ78			Y	116	1	SVGSPCSRVGEEEHVYSFPNKQKSAEPSPTV	233920000	1.11967	1.39956	1.07446	1.10442	1.14587	1.17113	1.00738	1.16593	1.02994	1.04139	1.08027	1.3644	1.20548	1.05022	0.967593	1.09664	1.20658	1.09842	1.1479	1.25227
A0A7I2V3M8_Y_14_P	P	A0A7I2V3M8_Y_14	NA_Y_14	A0A7I2V3M8			Y	14	1	__XAKQLVRGEPNVSYICSRYYRAPELIFGA	7874500000	3.7199	1.83314	4.56597	1.98942	3.67408	1.94077	4.40288	1.89309	3.97332	2.0802	4.83305	2.17522	4.00973	2.21228	4.59665	2.12936	3.76136	1.77541	3.91293	1.67879
P50552_Y_39_P	P	P50552_Y_39	VASP_Y_39	P50552	7408	VASP	Y	39	1	LPAGTGPQAFSRVQIYHNPTANSFRVVGRKM	153090000	0.576819	0.632978	0.509716	0.64556	0.608254	0.616177	0.4949	0.703821	0.495014	0.644132	0.5006	0.617929	0.595722	0.639651	0.591696	0.665399	0.501074	0.653288	0.632548	0.7393
P51858_Y_23_P	P	P51858_Y_23	HDGF_Y_23	P51858	3068	HDGF	Y	23	1	KEYKCGDLVFAKMKGYPHWPARIDEMPEAAV	94542000	0.932327		0.93675		1.02479		0.939877		1.03426		0.984873		0.919156		0.95376		0.820639		0.945059
P52594_Y_327_P	P	P52594_Y_327	AGFG1_Y_327	P52594	3267	AGFG1	Y	327	1	SKVSTNKAGLQTADKYAALANLDNIFSAGQG	121130000	0.515033		0.585918		0.550699		0.478195		0.381202		0.45238		0.452118		0.559659		0.497802		0.770034
Q5TIG5_Y_1230_P	P	Q5TIG5_Y_1230	NA_Y_1230	Q5TIG5			Y	1230	1	RPEAYPIPTQTYTREYFTFPASKSQDRMAPP	836640000	1.29443	2.65587	1.27574	2.89186	1.26378	2.37491	1.21805	2.44992	0.969041	2.22856	1.04759	2.34493	1.2772	2.37762	1.16953	2.48997	1.27501	2.66734	1.34423	2.47375
A0A2R8YFK2_Y_126_P	P	A0A2R8YFK2_Y_126	NA_Y_126	A0A2R8YFK2			Y	126	1	SVYLVPTPSKAQQGLYQVPGPSPQFQSPPAK	46212000		0.427406		0.4616		0.443515		0.416678		0.477808		0.454643		0.473983		0.388545		0.359835		0.529854
P63261_Y_198_P	P	P63261_Y_198	ACTG1_Y_198	P63261	71	ACTG1	Y	198	1	RDLTDYLMKILTERGYSFTTTAEREIVRDIK	95030000	2.17374	1.5649	1.77052	2.00376	1.4617	2.22295	1.76295	1.99681	2.22767	2.1868	1.87997	1.72316	1.86895	2.17985	1.78839	2.10856	1.79165	1.67267	1.90208	1.6662
P63261_Y_218_P	P	P63261_Y_218	ACTG1_Y_218	P63261	71	ACTG1	Y	218	1	TAEREIVRDIKEKLCYVALDFEQEMATAASS	152610000	0.659385	0.499592	0.874756	0.39551	0.707107	0.35678	0.749943	0.442486	0.734341	0.32665	0.844401	0.482496	0.703679	0.44878	0.851466	0.395425	0.622474	0.462893	1.03747	0.394562
P61158_Y_231_P	P	P61158_Y_231	ACTR3_Y_231	P61158	10096	ACTR3	Y	231	0.989522	PPEQSLETAKAVKERYSYVCPDLVKEFNKYD	65997000		1.07892		0.970377		1.00677		1.01077		1.02519		1.06866		1.15105		1.0253		1.06425		0.971555
P62140_Y_306_P	P	P62140_Y_306	PPP1CB_Y_306	P62140	5500	PPP1CB	Y	306	0.76141	SFQILKPSEKKAKYQYGGLNSGRPVTPPRTA	70349000	1.21148		1.0188		0.975262		0.858416		1.1931		0.989359		1.01987		0.955202		1.11248		0.855492
P62166_Y_115_P	P	P62166_Y_115	NCS1_Y_115	P62166	23413	NCS1	Y	115	1	KLRWAFKLYDLDNDGYITRNEMLDIVDAIYQ	195920000	2.85919	1.18498	2.82521	1.3293	3.05608	1.2774	3.05733	1.18599	2.04094	1.2047	3.13821	1.39716	2.92782	1.23915	2.52883	1.15707	2.55478	1.39595	2.75456	1.13752
P62993_Y_209_P	P	P62993_Y_209	GRB2_Y_209	P62993	2885	GRB2	Y	209	1	WKGACHGQTGMFPRNYVTPVNRNV_______	58664000		0.571369		0.47095		0.557606		0.658083		0.481797		0.548783		0.448379		0.559164		0.507037		0.557714
Q96FJ2_Y_65_P	P	Q96FJ2_Y_65	DYNLL2_Y_65	Q96FJ2	140735	DYNLL2	Y	65	1	YNPTWHCIVGRNFGSYVTHETKHFIYFYLGQ	76174000	1.12806		1.34843		1.50428		1.70191		1.32572		1.51456		1.19267		1.67858		1.5324		1.44737
A0A7I2V659_Y_138_P	P	A0A7I2V659_Y_138	NA_Y_138	A0A7I2V659			Y	138	1	GISKNGQTREHALLAYTLGVKQLIVGVNKMD	101820000	0.154568	0.129402	0.177456	0.0956741	0.185266	0.100214	0.231851	0.111778	0.136103	0.123675	0.219953	0.107984	0.221873	0.0915299	0.203776	0.117163	0.188526	0.0779474	0.160104	0.0998847
A0A7I2V659_Y_174_P	P	A0A7I2V659_Y_174	NA_Y_174	A0A7I2V659			Y	174	1	YSQKRYEEIVKEVSTYIKKIGYNPDTVAFVP	47269000	1.09745	0.848719	1.02788	0.759375	1.06488	0.761005	0.985023	0.749559	1.04996	0.721971	1.01461	0.754508	1.12178	0.817391	0.920158	0.803317	0.926321	0.739614	0.965766	0.881499
P78318_Y_277_P	P	P78318_Y_277	IGBP1_Y_277	P78318	3476	IGBP1	Y	277	1	LPTMTVSDWYEQHRKYGALPDQGIAKAAPEE	34441000	0.216294		0.221753		0.204486		0.219849		0.189619		0.177498		0.210339		0.234909		0.219613		0.203703
F8WF45_Y_353_P	P	F8WF45_Y_353	NA_Y_353	F8WF45			Y	353	1	SVSEINSDDELSGKGYALVPIIVNSSTPKSK	136680000	1.63175		1.86574		1.30527		1.74039		1.55139		1.54127		1.68142		2.18192		1.75453		2.42158
A0A024R4E5_Y_437_P	P	A0A024R4E5_Y_437	HDLBP_Y_437	A0A024R4E5	3069	HDLBP	Y	437	1	EQIEGMVKDLINRMDYVEINIDHKFHRHLIG	56666000		0.489683		0.55018		0.515558		0.599668		0.610385		0.653469		0.660761		0.531191		0.463285		0.551681
A0A2R8YG38_Y_17_P	P	A0A2R8YG38_Y_17	NA_Y_17	A0A2R8YG38			Y	17	1	QSQLLVPEQKDSSSWYQKLDTKDKPSVFSGL	23598000		1.65049		1.91469		1.61152		2.10412		1.9789		1.99127		2.1662		2.46815		2.47453		2.56308
Q03135_Y_25_P	P	Q03135_Y_25	CAV1_Y_25	Q03135	857	CAV1	Y	25	1	EGHLYTVPIREQGNIYKPNNKAMADELSEKQ	125360000	0.555728		0.758405		0.590341		0.718273		0.734691		0.715471		0.643222		0.803815		0.762398		0.740741
Q03135_Y_42_P	P	Q03135_Y_42	CAV1_Y_42	Q03135	857	CAV1	Y	42	1	_____MADELSEKQVYDAHTKEIDLVNRDPK;PNNKAMADELSEKQVYDAHTKEIDLVNRDPK	152390000	0.397895	0.175613	0.42259	0.154772	0.323094	0.179597	0.480982	0.206413	0.389085	0.19337	0.493393	0.171401	0.335426	0.19779	0.456383	0.234582	0.448772	0.20251	0.387223	0.160573
Q03135_Y_6_P	P	Q03135_Y_6	CAV1_Y_6	Q03135	857	CAV1	Y	6	1	__________MSGGKYVDSEGHLYTVPIREQ	295010000	1.553	0.687499	1.532	0.651264	1.43314	0.665757	1.55314	0.719978	1.52139	0.665037	1.55382	0.775693	1.43652	0.62477	1.63548	0.769137	1.25622	0.66323	1.23021	0.77158
Q03135_Y_14_P	P	Q03135_Y_14	CAV1_Y_14	Q03135	857	CAV1	Y	14	1	__MSGGKYVDSEGHLYTVPIREQGNIYKPNN	2640000000	1.83726	2.78714	2.13753	2.7673	3.02338	2.93234	2.31482	3.05578	1.95471	2.43992	2.72534	3.01095	2.42966	2.8958	2.20907	3.38626	2.46813	3.48432	2.41386	3.53438
C9K0U8_Y_99_P	P	C9K0U8_Y_99	NA_Y_99	C9K0U8			Y	99	0.999986	WHRISVFRPGLRDVAYQYVKKGSRIYLEGKI	161020000	0.431651	2.10343	0.585676	1.98357	0.492956	1.9706	0.556869	2.04986	0.494435	2.01749	0.583931	2.35616	0.542697	2.28339	0.610116	2.15845	0.509912	2.43516	0.521659	2.1379
E9PEI4_Y_198_P	P	E9PEI4_Y_198	NA_Y_198	E9PEI4			Y	198	1	SSNDCVKLGDFGLSRYMEDSTYYKASKGKLP	416250000	1.72442	1.42505	2.1681	1.50997	1.82036	1.45955	2.25054	1.26918	1.89148	1.48905	2.29246	1.49522	1.7656	1.64994	2.4727	1.47955	1.86809	1.44979	1.63062	1.2424
Q06124_Y_542_P	P	Q06124_Y_542	PTPN11_Y_542	Q06124	5781	PTPN11	Y	542	1	RRIEEEQKSKRKGHEYTNIKYSLADQTSGDQ	5411600000	1.45948	1.61001	1.67571	1.74858	2.74135	2.26803	2.03026	2.1965	1.83632	2.03471	1.97365	1.93779	1.88894	1.86119	1.78946	1.98433	2.4773	1.69651	2.20771	2.08663
Q06124_Y_62_P	P	Q06124_Y_62	PTPN11_Y_62	Q06124	5781	PTPN11	Y	62	0.988721	RNGAVTHIKIQNTGDYYDLYGGEKFATLAEL	110320000	0.560542	0.766501	0.635818	0.621086	0.579223	0.701851	0.610715	0.849006	0.645888	0.728427	0.725572	0.808952	0.596698	0.733995	0.800012	0.71963	0.716012	0.737035	0.768424	0.682951
Q06124_Y_580_P	P	Q06124_Y_580	PTPN11_Y_580	Q06124	5781	PTPN11	Y	580	1	PTPPCAEMREDSARVYENVGLMQQQKSFR__	758820000	2.35873	2.79503	2.14857	3.43446	2.20864	3.59286	2.49293	3.47665	2.01632	3.20222	2.66781	3.32094	2.48751	3.21511	2.5322	3.22197	2.16562	3.17622	2.63689	3.172
A0A5F9ZHD0_Y_337_P	P	A0A5F9ZHD0_Y_337	NA_Y_337	A0A5F9ZHD0			Y	337	1	GKTMPTTQSFASDPKYATPQVIQAPGPRAGP	263640000	1.54195	0.778809	1.37752	0.824455	1.35893	0.943731	1.3495	0.926044	1.40408	0.916273	1.20489	0.801833	1.28097	1.00313	1.38111	0.99436	1.31399	0.953636	1.53284	0.945583
Q08357_Y_344_P	P	Q08357_Y_344	SLC20A2_Y_344	Q08357	6575	SLC20A2	Y	344	1	GTFGFDGHTRSDGHVYHTVHKDSGLYKDLLH	23362000	0.187723		0.248326		0.212855		0.188267		0.256117		0.180256		0.209693		0.151123		0.190463		0.209907
Q08378_Y_329_P	P	Q08378_Y_329	GOLGA3_Y_329	Q08378	2802	GOLGA3	Y	329	1	DSDSSSYSSASTRGTYGILSKTVGTQDTPYM	300810000	1.80281	0.553922	1.8578	0.532205	1.53485	0.471945	1.78846	0.408786	1.76973	0.474838	1.68552	0.429452	1.7783	0.574026	1.64422	0.597117	1.77147	0.493338	1.54004	0.420933
Q09666_Y_1469_P	P	Q09666_Y_1469	AHNAK_Y_1469	Q09666	79026	AHNAK	Y	1469	1	PDVGLHLKGPKMKGDYDVTVPKVEGEIKAPD	2020000000	0.388088	0.634396	0.326279	0.561921	0.396253	0.589205	0.366155	0.466015	0.406857	0.529791	0.325711	0.42569	0.332169	0.526236	0.310794	0.515975	0.374048	0.686102	0.566724	0.657455
Q09666_Y_964_P	P	Q09666_Y_964	AHNAK_Y_964	Q09666	79026	AHNAK	Y	964	1	PDVDLHMKGPKVKGEYDMTVPKLEGDLKGPK	162490000	0.800388		0.687374		0.766571		0.790519		1.08712		0.689926		0.784205		0.711244		0.785249		1.18309
Q09666_Y_715_P	P	Q09666_Y_715	AHNAK_Y_715	Q09666	79026	AHNAK	Y	715	1	PDVDLHVKGTKVKGEYDVTVPKLEGELKGPK	2449300000	0.80729	0.767795	0.678283	0.687176	0.759897	0.707805	0.664501	0.546865	0.768619	0.741125	0.57311	0.630709	0.766533	0.599775	0.523618	0.732838	0.619075	0.921787	0.749982	1.01441
A0A2R8YFR7_Y_656_P	P	A0A2R8YFR7_Y_656	NA_Y_656	A0A2R8YFR7			Y	656	1	YSSVTPRRDRRSGRDYSTVSASPTALSTLKQ	559200000	0.815957	1.07241	0.551359	1.47179	0.2545	2.43842	0.386148	1.24993	1.18402	1.92983	0.437731	1.29483	0.48886	1.81448	0.488099	1.78125	0.510202	1.19944	0.305469	1.32736
Q12929_Y_602_P	P	Q12929_Y_602	EPS8_Y_602	Q12929	2059	EPS8	Y	602	1	IVRPPESGLGRADPPYTHTIQKQRMEYGPRP	708620000	1.36777	0.239185	1.58722	0.21619	1.66699	0.250923	1.4949	0.241766	1.3609	0.172494	1.55059	0.191278	1.51694	0.175059	1.43355	0.211016	1.75732	0.24765	1.80483	0.272809
Q12929_Y_525_P	P	Q12929_Y_525	EPS8_Y_525	Q12929	2059	EPS8	Y	525	1	AVAFKPTSNRHIDRNYEPLKTQPKKYAKSKY	191210000	0.212236		0.0508005		0.0231662		0.0564934		0.295763		0.0637792		0.0805262		0.0525949		0.102499		0.0234854
Q12929_Y_485_P	P	Q12929_Y_485	EPS8_Y_485	Q12929	2059	EPS8	Y	485	0.994373	QEIKRLSTEHSSVSEYHPADGYAFSSNIYTR	110920000	0.164375		0.167894		0.122935		0.135426		0.134337		0.111506		0.148354		0.160634		0.12249		0.148638
Q12929_Y_491_P	P	Q12929_Y_491	EPS8_Y_491	Q12929	2059	EPS8	Y	491	0.679702	STEHSSVSEYHPADGYAFSSNIYTRGSHLDQ	100170000		0.209484		0.247623		0.24245		0.193415		0.254651		0.236276		0.220923		0.199175		0.26773		0.280453
A0A590UJ29_Y_617_P	P	A0A590UJ29_Y_617	NA_Y_617	A0A590UJ29			Y	617	1	HTTRPKRDYEVDGRDYHFVTSREQMEKDIQE	865760000	2.31503	0.834938	2.61605	0.791428	2.87042	0.7062	2.31983	0.787218	2.24973	0.796911	2.42491	0.719616	2.30985	0.919055	2.33406	0.799012	2.24322	0.894918	2.72393	0.68662
A0A590UJ29_Y_270_P	P	A0A590UJ29_Y_270	NA_Y_270	A0A590UJ29			Y	270	1	HEEAVTALKNTSDFVYLKVAKPTSMYMNDGY	29241000		1.26378		1.6052		1.53554		1.33211		1.65922		1.37992		1.54986		1.34249		1.1378		1.35737
Q12965_Y_7_P	P	Q12965_Y_7	MYO1E_Y_7	Q12965	4643	MYO1E	Y	7	0.982432	_________MGSKGVYQYHWQSHNVKHSGVD	62284000	0.802969		0.703226		0.677795		0.76339		0.790669		0.747675		0.711791		0.743374		0.82565		0.615428
Q12965_Y_971_P	P	Q12965_Y_971	MYO1E_Y_971	Q12965	4643	MYO1E	Y	971	0.992603	PPPPGYHQNGVIRNQYVPYPHAPGSQRSNQK	36203000	0.23867		0.352812		0.299642		0.375945		0.273821		0.302589		0.331229		0.361465		0.406144		0.3581
Q12965_Y_989_P	P	Q12965_Y_989	MYO1E_Y_989	Q12965	4643	MYO1E	Y	989	1	YPHAPGSQRSNQKSLYTSMARPPLPRQQSTS	428120000	0.389156	0.8497	0.48383	0.940803	0.404969	0.845247	0.528797	0.883306	0.427978	0.850344	0.488846	0.882196	0.389757	0.822913	0.52805	0.754237	0.547123	0.727364	0.456123	0.942452
H0Y6I0_Y_2019_P	P	H0Y6I0_Y_2019	NA_Y_2019	H0Y6I0			Y	2019	1	IHNLEDRLKKYEKNVYATTVGTPYKGGNLYH	243850000	1.04979	0.68097	1.30104	0.730226	1.22295	0.755303	1.21449	0.687638	1.23905	0.624705	1.18251	0.710402	1.22065	0.659541	1.34099	0.584534	1.20124	0.557095	1.13107	0.63549
H0Y6I0_Y_1679_P	P	H0Y6I0_Y_1679	NA_Y_1679	H0Y6I0			Y	1679	1	MIGHLQEELEEKNKKYSLIVAQHVEKEGGKN	537930000	0.386359	0.364502	0.38492	0.398893	0.354194	0.429698	0.321908	0.306526	0.374772	0.355303	0.364339	0.302759	0.418151	0.281812	0.417244	0.310836	0.336674	0.286106	0.307053	0.308957
B7Z3B9_Y_556_P	P	B7Z3B9_Y_556	NA_Y_556	B7Z3B9			Y	556	1	KSSGSGSSVADERVDYVVVDQQKTLALKSTR	138030000		1.42791		1.9579		1.31063		1.71886		1.34289		1.83776		1.37519		1.78504		1.2899		2.02738
H0YDJ3_Y_429_P	P	H0YDJ3_Y_429	NA_Y_429	H0YDJ3			Y	429	1	DFGSASHVADNDITPYLVSRFYRAPEIIIGK	4233600000	1.58553	1.39411	1.6085	1.50122	1.40324	1.22852	1.89948	1.58102	1.03269	1.30131	1.40808	1.59489	1.49119	1.30979	1.36027	1.32885	1.39518	1.2193	1.73297	1.40405
F8W0U6_Y_6_P	P	F8W0U6_Y_6	NA_Y_6	F8W0U6			Y	6	1	__________MADPKYADLPGIARNEPDVYE	21308000		0.437478		0.322656		0.41775		0.427902		0.359005		0.431304		0.294125		0.334111		0.390144		0.333655
A0A2R8Y443_Y_283_P	P	A0A2R8Y443_Y_283	NA_Y_283	A0A2R8Y443			Y	283	0.999662	VDFGSSCQLGQRIYQYIQSRFYRSPEVLLGM	580760000	0.831935	0.771094	0.911336	0.550623	0.965758	0.594854	0.988827	0.730629	0.885445	0.631678	1.08582	0.677351	1.13187	0.465989	1.09259	0.512803	1.05657	0.570326	0.769825	0.661569
Q14126_Y_1013_P	P	Q14126_Y_1013	DSG2_Y_1013	Q14126	1829	DSG2	Y	1013	1	GSNPLEGTQHLQDVPYVMVRERESFLAPSSG	84919000	0.42362		0.457742		0.405062		0.461873		0.507592		0.343901		0.477149		0.459665		0.445443		0.412393
Q14126_Y_968_P	P	Q14126_Y_968	DSG2_Y_968	Q14126	1829	DSG2	Y	968	1	LGPSQPQSLIVTERVYAPASTLVDQPYANEG	21460000		0.265777		0.469764		0.223952		0.342546		0.400687		0.329455		0.401391		0.277509		0.279075		0.245809
Q14185_Y_1811_P	P	Q14185_Y_1811	DOCK1_Y_1811	Q14185	1793	DOCK1	Y	1811	1	ADVPPPLPLKGSVADYGNLMENQDLLGSPTP	55212000		0.347082		0.245498		0.283941		0.305126		0.248539		0.359855		0.304944		0.262075		0.271034		0.280683
Q14247_Y_154_P	P	Q14247_Y_154	CTTN_Y_154	Q14247	2017	CTTN	Y	154	1	FEYQGKTEKHASQKDYSSGFGGKYGVQADRV	928050000	1.66356	1.32134	1.59288	1.24607	1.39563	1.03371	1.4456	0.826583	1.62377	1.21057	1.33005	0.900661	1.48942	1.14292	1.40438	1.17679	1.81926	1.38542	1.44305	0.99725
Q14247_Y_228_P	P	Q14247_Y_228	CTTN_Y_228	Q14247	2017	CTTN	Y	228	1	FEYQGKTEKHESQKDYVKGFGGKFGVQTDRQ	676440000	1.67412	2.24137	1.2211	3.09658	0.839169	3.50879	0.924911	2.35367	1.60507	2.76919	0.881799	2.15114	1.25545	2.83321	1.18954	2.61886	1.62555	1.75188	0.652587	2.26622
Q14247_Y_265_P	P	Q14247_Y_265	CTTN_Y_265	Q14247	2017	CTTN	Y	265	1	WDHQEKLQLHESQKDYKTGFGGKFGVQSERQ	148540000	1.19515		0.91011		0.643625		0.797257		1.21688		0.665735		0.947785		0.906815		1.29125		0.586671
Q14247_Y_334_P	P	Q14247_Y_334	CTTN_Y_334	Q14247	2017	CTTN	Y	334	1	KNASTFEDVTQVSSAYQKTVPVEAVTSKTSN	384600000	0.483006	0.325983	0.395129	0.31134	0.40593	0.362164	0.396881	0.365648	0.556373	0.342275	0.355878	0.327174	0.382326	0.278393	0.426737	0.391556	0.458144	0.361223	0.430756	0.362988
Q14847_Y_152_P	P	Q14847_Y_152	LASP1_Y_152	Q14847	3927	LASP1	Y	152	1	EGMEPERRDSQDGSSYRRPLEQQQPHHIPTS	8971400	0.500796		0.375829		0.488832		0.415385		0.483848		0.470458		0.555112		0.437013		0.707695		0.567627
C9JB25_Y_17_P	P	C9JB25_Y_17	NA_Y_17	C9JB25			Y	17	1	SKQQPTQFINPETPGYVGFANLPNQVHRKSV	1683400000	0.709035	0.820354	0.494658	0.737859	0.960072	0.802788	0.650568	1.01355	0.488005	0.683848	0.78224	1.03298	0.913489	0.667102	0.509263	0.69762	0.460452	0.691322	0.773725	0.698178
E7EX54_Y_105_P	P	E7EX54_Y_105	NA_Y_105	E7EX54			Y	105	1	LDFGLARHTDDEMTGYVATRWYRAPEIMLNW	110460000	1.60078	1.1147	1.55557	1.0982	1.68288	0.851267	1.45588	0.981859	1.44538	0.686674	1.5158	1.05443	1.50459	0.68521	1.4698	0.786981	1.38474	1.06955	3.06582	0.961593
Q16881_Y_277_P	P	Q16881_Y_277	TXNRD1_Y_277	Q16881	7296	TXNRD1	Y	277	0.999897	LNWGYRVALREKKVVYENAYGQFIGPHRIKA	38310000		1.72001		1.77248		1.70606		1.90589		1.57672		1.81357		1.60014		1.6691		1.91059		1.56275
Q16881_Y_281_P	P	Q16881_Y_281	TXNRD1_Y_281	Q16881	7296	TXNRD1	Y	281	0.999994	YRVALREKKVVYENAYGQFIGPHRIKATNNK	160630000	1.98131	0.242592	1.90749	0.201722	2.04366	0.173696	2.09174	0.224849	1.72466	0.139203	2.09292	0.229179	2.10986	0.142214	2.11306	0.138304	2.09254	0.205648	1.99763	0.197887
Q53GA4_Y_69_P	P	Q53GA4_Y_69	PHLDA2_Y_69	Q53GA4	7262	PHLDA2	Y	69	0.834773	SILKVDCVERTGKYVYFTIVTTDHKEIDFRC	23794000		1.10782		1.17952		1.3727		1.25203		1.47729		1.50251		1.24671		0.952175		0.757703		1.11922
A0A2U3TZH4_Y_188_P	P	A0A2U3TZH4_Y_188	NA_Y_188	A0A2U3TZH4			Y	188	0.99993	YCETHARARTKPPEGYDTVTLYPKA______	198200000	0.670597	0.792439	0.539063	0.597339	0.608614	0.615765	0.52455	0.696769	0.471888	0.558402	0.426151	0.694357	0.508283	0.543413	0.472885	0.647056	0.566692	0.728148	0.493976	0.680035
Q53RE8_Y_65_P	P	Q53RE8_Y_65	ANKRD39_Y_65	Q53RE8	51239	ANKRD39	Y	65	0.999832	LIQKAEDPSQPDSAGYTALHYASRNGHYAVC	63980000	0.225621		0.22807		0.277658		0.227604		0.240632		0.253934		0.273629		0.225385		0.192203		0.254174
Q5FYA8_Y_449_P	P	Q5FYA8_Y_449	ARSH_Y_449	Q5FYA8	347527	ARSH	Y	449	1	VRWHQKDCATVWKAHYVTPKFYPEGTGACYG	33028000		0.34302		0.385753		0.32534		0.365395		0.477923		0.35248		0.345238		0.362302		0.284944		0.353824
H7BY83_Y_709_P	P	H7BY83_Y_709	NA_Y_709	H7BY83			Y	709	0.887858	FSHDFTYLVSGSEDKYVYIWSTYHDLSKFTS	118000000	0.110815	0.193619	0.1412	0.155465	0.161974	0.128623	0.136746	0.181791	0.096405	0.139207	0.167422	0.172848	0.135022	0.11132	0.134482	0.17283	0.108672	0.145762	0.194685	0.16487
Q5JTD0_Y_352_P	P	Q5JTD0_Y_352	TJAP1_Y_352	Q5JTD0	93643	TJAP1	Y	352	1	DKVRIPRNSPLPNCTYATRQAISLSLVEEGS	74806000	0.319243		0.284393		0.28827		0.258081		0.44357		0.271627		0.398434		0.325087		0.334192		0.230221
Q5T9C2_Y_232_P	P	Q5T9C2_Y_232	FAM102A_Y_232	Q5T9C2	399665	FAM102A	Y	232	1	SPEEVFHSGHSRNSSYASQQSKISGYSTEHS	7225200	1.20643		1.15744		0.997792		0.9126		0.994211		0.793286		1.05246		0.949558		0.989527		1.40981
Q68CZ2_Y_855_P	P	Q68CZ2_Y_855	TNS3_Y_855	Q68CZ2	64759	TNS3	Y	855	1	SMCSTPAFPVSPETPYVKTALRHPPFSPPEP	71222000		0.645627		0.638406		0.630577		0.785538		0.603828		0.885727		0.604254		0.7132		0.782144		0.891614
A0A0G2JHC2_Y_230_P	P	A0A0G2JHC2_Y_230	NA_Y_230	A0A0G2JHC2			Y	230	1	RRKEVESRLSPGESAYQKLGLTEAHKWRPDS	114610000	0.453967	0.464507	0.368179	0.472615	0.494798	0.405617	0.392001	0.361422	0.476314	0.427145	0.365234	0.395082	0.50472	0.465218	0.377584	0.418933	0.487572	0.531341	0.397615	0.511158
Q6NZI2_Y_308_P	P	Q6NZI2_Y_308	CAVIN1_Y_308	Q6NZI2	284119	CAVIN1	Y	308	1	SRDKLRKSFTPDHVVYARSKTAVYKVPPFTF	187260000	4.33212		3.27195		4.7112		2.80772		2.30153		2.89294		3.17731		1.72198		2.74362		1.74488
H7C0X6_Y_53_P	P	H7C0X6_Y_53	NA_Y_53	H7C0X6			Y	53	1	NHYPEKEMVKRSQEFYELLNKRRNSPEWGSH	21128000		0.552559		0.429671		0.264648		0.674827		0.320868		0.66949		0.246222		0.40008		0.23736		0.459906
J3KSW8_Y_111_P	P	J3KSW8_Y_111	NA_Y_111	J3KSW8			Y	111	1	SDRMDCGRKVRVESGYFSLEKTKQDLKAEEQ	52667000	0.980825		0.865463		0.952157		0.815908		0.980005		0.891875		0.894442		0.692933		0.860552		0.826709
Q7KZF4_Y_109_P	P	Q7KZF4_Y_109	SND1_Y_109	Q7KZF4	27044	SND1	Y	109	1	EVCFTIENKTPQGREYGMIYLGKDTNGENIA	226450000	1.16047	1.52128	1.22671	1.78063	1.12127	1.97021	1.3141	1.69273	1.18824	2.1198	1.3923	1.78521	1.16273	2.14212	1.35452	2.05823	1.16517	1.95253	1.07278	1.72346
A0A7P0T8C6_Y_265_P	P	A0A7P0T8C6_Y_265	NA_Y_265	A0A7P0T8C6			Y	265	1	EAVTTRKGTGLLSSDYRIINGKSGTQDIQPG	464920000	3.3468	1.19606	3.59505	1.1506	3.21532	1.01634	3.64695	0.94352	3.50462	1.19728	3.25848	0.879962	3.20318	0.927708	3.42586	1.02695	4.26141	0.822984	3.29841	1.21549
Q7Z6W7_Y_23_P	P	Q7Z6W7_Y_23	DNAJB7_Y_23	Q7Z6W7	150353	DNAJB7	Y	23	1	LGLQRYASPEDIKKAYHKVALKWHPDKNPEN	112770000	0.20471	0.215114	0.193483	0.153116	0.184852	0.160409	0.186188	0.188163	0.141431	0.154099	0.1566	0.148596	0.204284	0.144688	0.19028	0.165819	0.152463	0.120916	0.216726	0.148251
G5E9V3_Y_567_P	P	G5E9V3_Y_567	NA_Y_567	G5E9V3			Y	567	1	PPPSSTFPKASSESSYLSILPKVMLAQQRY_	36604000	0.396431		0.37362		0.383105		0.394021		0.297861		0.38238		0.395436		0.448837		0.39727		0.408976
H7BXX9_Y_354_P	P	H7BXX9_Y_354	NA_Y_354	H7BXX9			Y	354	1	DFGSASHVSKAVCSTYLQSRYYRAPEIILGL	159080000	0.615245	0.534431	0.766445	0.326853	0.870629	0.306457	1.13385	0.452737	0.72479	0.382335	1.01398	0.449364	0.823369	0.282277	1.24112	0.323288	0.931077	0.268982	0.828463	0.525418
Q8IVT2_Y_7_P	P	Q8IVT2_Y_7	MISP_Y_7	Q8IVT2	126353	MISP	Y	7	1	_________MDRVTRYPILGIPQAHRGTGLV	176780000	0.160282	0.0291007	0.142466	0.0310366	0.174107	0.0288848	0.155771	0.0330081	0.136951	0.0129428	0.169931	0.0390856	0.172093	0.0436901	0.136608	0.0200266	0.144019	0.0181403	0.163441	0.0143826
Q1RLN5_Y_63_P	P	Q1RLN5_Y_63	ARHGAP12_Y_63	Q1RLN5	94134	ARHGAP12	Y	63	0.999335	DDWWQVKPDENSKAFYVPAQYVKEVTRKALM	39661000	0.251947		0.549218		0.269143		0.405005		0.23365		0.336409		0.33331		0.57455		0.285486		0.343793
Q8N3R9_Y_243_P	P	Q8N3R9_Y_243	PALS1_Y_243	Q8N3R9	64398	PALS1	Y	243	0.999913	AEQEMQLEPITDERVYESIGQYGGETVKIVR	60567000	0.288116		0.322589		0.317701		0.284384		0.261484		0.313957		0.348841		0.327127		0.295032		0.311124
Q8N5C1_Y_209_P	P	Q8N5C1_Y_209	CALHM5_Y_209	Q8N5C1	254228	CALHM5	Y	209	0.99971	SLLTTCYARCRSKVSYLQLSFWKTYAQKEKE	141160000	0.617886		0.563225		0.463204		0.500724		0.575153		0.513683		0.545906		0.498742		0.440698		0.461437
F5GZI3_Y_219_P	P	F5GZI3_Y_219	NA_Y_219	F5GZI3			Y	219	1	SITSRDVTIGGSAPIYVKNILPRGAAIQDGR	107570000	0.34408	0.227013	0.39529	0.158149	0.298387	0.134353	0.302962	0.187136	0.29883	0.152277	0.308143	0.161827	0.349347	0.13618	0.325931	0.138979	0.29465	0.158622	0.322053	0.126476
J3QKM5_Y_74_P	P	J3QKM5_Y_74	NA_Y_74	J3QKM5			Y	74	1	RSAPILEKPKGSSGGYGSGGAALQPKGGLFQ	91350000	0.727894	0.973559	0.727496	0.981179	0.816651	0.956103	0.827453	1.08639	0.820077	1.02397	0.727995	1.1418	0.747992	0.934482	0.856772	1.12387	0.706651	0.874113	0.74667	1.11676
Q8WWM7_Y_349_P	P	Q8WWM7_Y_349	ATXN2L_Y_349	Q8WWM7	11273	ATXN2L	Y	349	1	GSGRESPSLASREGKYIPLPQRVREGPRGGV	29827000	0.435877		0.395896		0.37567		0.377861		0.336189		0.371433		0.454681		0.349518		0.370962		0.33793
Q8WX93_Y_1348_P	P	Q8WX93_Y_1348	PALLD_Y_1348	Q8WX93	23022	PALLD	Y	1348	1	SQSTKPKKVRPSASRYAALSDQGLDIKAAFQ	170640000	1.04991		0.865921		0.935632		0.873145		0.82609		0.857534		1.04368		0.896662		0.954636		0.970164
E7EPJ1_Y_77_P	P	E7EPJ1_Y_77	NA_Y_77	E7EPJ1			Y	77	1	YSEEEDVKTCARDSGYDSLSNRLSILDRLLH	14696000		0.310921		0.22361		0.366897		0.28509		0.371072		0.33265		0.389046		0.325557		0.397582		0.230275
Q5T4P3_Y_116_P	P	Q5T4P3_Y_116	NA_Y_116	Q5T4P3			Y	116	1	TLTLRKGGNNKLIKIYHRDGKYGFSDPLTFN	23100000000	0.541083	0.421463	0.429122	0.490147	0.271238	0.93002	0.679437	0.514485	0.499843	0.755818	0.471824	0.71406	0.506954	0.608765	1.13511	0.311432	0.651681	0.157265	0.122313	0.48006
Q92630_Y_382_P	P	Q92630_Y_382	DYRK2_Y_382	Q92630	8445	DYRK2	Y	382	0.999991	IDFGSSCYEHQRVYTYIQSRFYRAPEVILGA	38639000	2.90733		3.07262		2.36414		2.29005		3.39485		2.83741		2.15301		2.29786		2.63656		2.61098
Q92734_Y_392_P	P	Q92734_Y_392	TFG_Y_392	Q92734	10342	TFG	Y	392	1	GPNPYARNRPPFGQGYTQPGPGYR_______	172460000	0.627886	0.398714	0.498497	0.311836	0.577834	0.261969	0.511782	0.250724	0.544265	0.333093	0.444751	0.244738	0.653098	0.283674	0.444742	0.247354	0.616477	0.340192	0.515258	0.392383
Q92796_Y_673_P	P	Q92796_Y_673	DLG3_Y_673	Q92796	1741	DLG3	Y	673	1	HTTRPRRDNEVDGQDYHFVVSREQMEKDIQD	200480000	0.082825	0.454298	0.113589	0.46353	0.121719	0.472316	0.0899478	0.452897	0.123635	0.452211	0.106765	0.579425	0.110819	0.47843	0.0911677	0.517284	0.119764	0.401912	0.100307	0.432768
C9JXK9_Y_110_P	P	C9JXK9_Y_110	NA_Y_110	C9JXK9			Y	110	0.915036	VSGQCPPPSTRGGMDYAYIPPPGLQPEPGYG	302550000	1.36897	4.3328	0.828062	3.21434	1.06469	3.62866	0.8455	3.77552	0.783404	2.8451	1.1671	3.8824	1.08392	3.17514	0.674161	2.87023	0.753269	3.51477	0.753725	2.22969
C9JXK9_Y_154_P	P	C9JXK9_Y_154	NA_Y_154	C9JXK9			Y	154	1	AAGPGYGGRNDSDPTYGQQGHPNTWKREPGY	67544000	0.378568		0.408866		0.375043		0.341915		0.40913		0.327811		0.406499		0.37286		0.534909		0.391097
Q96HC4_Y_251_P	P	Q96HC4_Y_251	PDLIM5_Y_251	Q96HC4	10611	PDLIM5	Y	251	0.876348	NGPPRKHIVERYTEFYHVPTHSDASKKRLIE	307800000	1.11766		1.18691		0.977063		0.963349		1.11213		1.04138		1.09876		1.15632		1.23441		1.85391
U3KQU8_Y_205_P	P	U3KQU8_Y_205	NA_Y_205	U3KQU8			Y	205	1	HAADLLREQANKRNGYEIGTIKLFYSAKNTS	62603000	2.83506		2.69067		2.22973		2.77602		2.03435		2.47038		2.33642		2.61472		2.25273		3.68715
Q96RT1_Y_1042_P	P	Q96RT1_Y_1042	ERBIN_Y_1042	Q96RT1	55914	ERBIN	Y	1042	1	NMNFSNHNNVRANTAYHLHQRLGPARHGEMW	39655000	0.213893		0.204042		0.136373		0.18004		0.149435		0.13559		0.213972		0.153963		0.172762		0.152198
Q99569_Y_1168_P	P	Q99569_Y_1168	PKP4_Y_1168	Q99569	8502	PKP4	Y	1168	1	STDYSTQYGLKSTTNYVDFYSTKRPSYRAEQ	232430000	1.8926	2.08857	1.54332	2.02926	1.91526	2.11899	1.71503	1.81937	1.51238	2.0439	1.854	1.70568	2.23919	1.87468	1.74238	1.71172	1.69781	1.58034	1.75457	2.52532
Q99569_Y_1156_P	P	Q99569_Y_1156	PKP4_Y_1156	Q99569	8502	PKP4	Y	1156	0.999897	DPYFDDRVHFPASTDYSTQYGLKSTTNYVDF	102870000	0.420403	0.598725	0.355936	0.771984	0.324976	0.698244	0.377522	0.723324	0.430776	0.608864	0.304428	0.734388	0.363867	0.629201	0.368305	0.61098	0.386749	0.633373	0.310234	0.641737
Q99569_Y_494_P	P	Q99569_Y_494	PKP4_Y_494	Q99569	8502	PKP4	Y	494	1	AEPYRPIQYRVQECNYNRLQHAVPADDGTTR	136360000	0.666912	0.576385	0.686229	0.678074	0.605798	0.574049	0.529386	0.584605	0.6937	0.513219	0.467115	0.516716	0.637555	0.641272	0.522928	0.692849	0.83472	0.641309	0.619171	0.615704
Q99959_Y_166_P	P	Q99959_Y_166	PKP2_Y_166	Q99959	5318	PKP2	Y	166	0.99841	SPDSSPERAHYTHSDYQYSQRSQAGHTLHHQ	10448000	0.238526		0.223208		0.300616		0.252448		0.243404		0.214585		0.223167		0.232992		0.247649		0.234292
Q9BY89_Y_979_P	P	Q9BY89_Y_979	KIAA1671_Y_979	Q9BY89	85379	KIAA1671	Y	979	1	LVPEDSPHVGHRRTDYVSPTASALRKPQLSH	73884000	0.374114	1.11101	0.379182	1.09014	0.317955	0.987171	0.299128	1.08507	0.310547	0.910735	0.326456	1.14565	0.305727	1.00781	0.272636	1.13994	0.295612	0.960998	0.348545	1.03573
Q9H2C0_Y_431_P	P	Q9H2C0_Y_431	GAN_Y_431	Q9H2C0	8139	GAN	Y	431	0.997369	YAAMKKKIYAMGGGSYGKLFESVECYDPRTQ	9021300		0.564745		0.632243		0.594721		0.430942		0.587313		0.401773		0.597544		0.530871		0.744246		0.564483
E7ENS9_Y_177_P	P	E7ENS9_Y_177	NA_Y_177	E7ENS9			Y	177	1	AAVGELPEKSKLQEIYQELTELKAAVGELPE	1032300000		1.23249		1.23557		1.107		1.18042		1.0601		1.41418		1.085		1.05706		0.889441		1.19041
Q9H422_Y_359_P	P	Q9H422_Y_359	HIPK3_Y_359	Q9H422	10114	HIPK3	Y	359	1	DFGSASHVSKTVCSTYLQSRYYRAPEIILGL	100250000	0.613589	1.24491	0.756573	1.17821	0.727061	1.2102	0.723728	1.16893	0.719247	1.42644	0.717819	1.08504	0.709451	1.22626	0.814321	1.31561	0.72688	1.11389	0.59942	1.41045
Q9H467_Y_275_P	P	Q9H467_Y_275	CUEDC2_Y_275	Q9H467	79004	CUEDC2	Y	275	1	FKDVRNPEAEEMKATYINLKPARKYRFH___	96599000	0.426513		0.473904		0.378126		0.381577		0.395691		0.362214		0.416422		0.387936		0.39263		0.348309
H0YAT1_Y_117_P	P	H0YAT1_Y_117	NA_Y_117	H0YAT1			Y	117	1	THSEEFTNSLKTKSQYHDLQAPDNQQTKDIW	19824000		0.676663		0.63791		0.537742		0.548078		0.483877		0.558912		0.510231		0.514098		0.618075		0.565143
H3BUZ5_Y_531_P	P	H3BUZ5_Y_531	NA_Y_531	H3BUZ5			Y	531	1	PGQISAHFQKSSAIRYQEVWTSSTSPRQKIP	13847000		0.39641		0.451435		0.545937		0.411452		0.547684		0.405408		0.56913		0.471549		0.546111		0.420212
A0JP02_Y_156_P	P	A0JP02_Y_156	NA_Y_156	A0JP02			Y	156	1	LADLRGGNRPNTGPLYTEADRVIQRTNSMQQ	86682000	0.681761		0.563898		0.550819		0.594894		0.604615		0.486982		0.700457		0.480369		0.700144		0.523661
A0JP02_Y_194_P	P	A0JP02_Y_194	NA_Y_194	A0JP02			Y	194	1	QKGRGHEEETRGVISYQTLPRNMPSHRAQIM	31028000		0.531541		0.408403		0.426873		0.485984		0.428737		0.440982		0.413158		0.361386		0.318135		0.631699
F5H1Y4_Y_402_P	P	F5H1Y4_Y_402	NA_Y_402	F5H1Y4			Y	402	1	PLDDGASKLDDLHTLYHKKSY__________	364940000	0.751134	0.828069	0.704384	1.09142	0.421707	1.17974	0.673171	0.851712	0.817776	1.05245	0.558461	0.807725	0.6602	1.11092	0.612937	1.03989	0.583291	0.806615	0.400233	0.905567
J9JIE0_Y_9_P	P	J9JIE0_Y_9	NA_Y_9	J9JIE0			Y	9	1	_______MYPTRGVGYETILKEQKGQSMFVE	187520000	1.48037	2.75373	1.48661	2.43922	1.37388	2.63003	1.41091	2.60882	1.50269	2.55096	1.24954	2.41566	1.37491	2.36478	1.3866	2.53769	1.30401	2.5124	1.36923	2.34819
A0A7I2V4K0_Y_1995_P	P	A0A7I2V4K0_Y_1995	NA_Y_1995	A0A7I2V4K0			Y	1995	0.99633	KPPRPPKKKYQKAGLYSDVYKTTDPKSRLIQ	55589000		1.06535		1.25322		1.22319		1.29797		1.27547		1.48931		1.36861		1.86752		1.31543		1.32404
Q9NSC7_Y_564_P	P	Q9NSC7_Y_564	ST6GALNAC1_Y_564	Q9NSC7	55808	ST6GALNAC1	Y	564	1	FSDHYYDTSWKRLIFYINHDFKLEREVWKRL	46276000		0.387673		0.744429		0.760501		0.389416		0.268956		0.27728		1.54744		0.364223		1.65608		0.499032
J3KQ32_Y_97_P	P	J3KQ32_Y_97	NA_Y_97	J3KQ32			Y	97	1	SRVPVPDERFDFLCQYHKPASKIPAFLNVVD	18830000		0.201211		0.23544		0.197909		0.263695		0.237419		0.226459		0.215609		0.204411		0.230285		0.199607
Q9NWQ8_Y_317_P	P	Q9NWQ8_Y_317	PAG1_Y_317	Q9NWQ8	55824	PAG1	Y	317	1	REEDPTLTEEEISAMYSSVNKPGQLVNKSGQ	108440000		0.432176		0.486428		0.549902		0.497528		0.383168		0.552209		0.40595		0.595546		0.465035		0.471602
A0A087WVF7_Y_1425_P	P	A0A087WVF7_Y_1425	NA_Y_1425	A0A087WVF7			Y	1425	1	TNCLGPRKLLHSGKLYKTKSNKELHGFLFND	547820000	0.282197	0.143882	0.30803	0.114908	0.361722	0.0835408	0.382182	0.119608	0.213283	0.0861937	0.327301	0.122942	0.338836	0.0761205	0.309091	0.0941672	0.25999	0.109465	0.483518	0.0888099
A0A087WVF7_Y_951_P	P	A0A087WVF7_Y_951	NA_Y_951	A0A087WVF7			Y	951	1	IIPGSEVKREEPEALYAAVNKKPTSAAYSVG	373820000	0.571225	0.377069	0.676734	0.384531	0.647242	0.358955	0.667686	0.3386	0.610278	0.418019	0.681315	0.3842	0.640306	0.405469	0.671768	0.416853	0.692592	0.49459	0.64942	0.524359
Q9P0K7_Y_583_P	P	Q9P0K7_Y_583	RAI14_Y_583	Q9P0K7	26064	RAI14	Y	583	1	VIKPPVEEYEEMKSSYCSVIENMNKEKAFLF	40468000	0.486571		0.554955		0.490727		0.54102		0.458368		0.496176		0.500652		0.527667		0.503498		0.480285
A2A3M4_Y_51_P	P	A2A3M4_Y_51	NA_Y_51	A2A3M4			Y	51	1	RRGGRRPAKDARASTYGVAVRVQGIAGQPFV	29370000	0.933083		1.22131		1.13774		1.38614		1.1784		1.22277		1.13758		1.52428		1.288		1.20987
Q9UGI8_Y_72_P	P	Q9UGI8_Y_72	TES_Y_72	Q9UGI8	26136	TES	Y	72	1	NEEDRKVGKLFEDTKYTTLIAKLKSDGIPMY	306280000	1.11192	3.76796	1.13317	2.9101	1.08961	3.13512	1.02601	3.14298	1.07044	3.11355	1.00252	3.09972	1.22712	3.06469	0.905327	2.82353	1.05006	3.09762	0.946748	2.85319
Q9UHR4_Y_274_P	P	Q9UHR4_Y_274	BAIAP2L1_Y_274	Q9UHR4	55971	BAIAP2L1	Y	274	1	QASPMIERSNVVRKDYDTLSKCSPKMPPAPS	6378400000	1.01266	1.87717	0.874824	1.54827	1.04709	1.43462	0.791477	1.30404	0.774337	1.52664	0.927447	1.21264	0.943305	1.49775	0.84869	1.78096	1.02605	1.98105	1.0723	2.04825
Q9UJM3_Y_394_P	P	Q9UJM3_Y_394	ERRFI1_Y_394	Q9UJM3	54206	ERRFI1	Y	394	0.98455	ILPIIENGKKVSSTHYYLLPERPPYLDKYEK	421060000	3.16122	1.167	3.24259	1.15414	2.03726	1.07859	2.74918	1.04533	3.77355	0.994657	2.60469	1.06127	2.95721	0.987842	3.12113	1.04367	2.8849	1.19468	1.87486	1.24458
D6R9V8_Y_142_P	P	D6R9V8_Y_142	CDV3_Y_142	D6R9V8	55573	CDV3	Y	142	1	EVSKNQALKLQLDNQYAVLENQKSSHSQYN_	50573000		1.18173		1.22793		1.08967		1.17008		1.17565		1.03093		1.08609		1.03228		1.02706		1.13406
Q9UM54_Y_1041_P	P	Q9UM54_Y_1041	MYO6_Y_1041	Q9UM54	4646	MYO6	Y	1041	1	DEAQADLALRRSLDSYPVSKNDGTRPKMTPE	49766000		1.36439		1.04314		0.58597		1.42718		0.779779		1.43143		0.744638		0.827596		1.04328		1.15108
Q5H907_Y_241_P	P	Q5H907_Y_241	NA_Y_241	Q5H907			Y	241	1	KEYTDVYPEIIERAGYSLEKVFGIQLKEIDK	37346000	1.01759		1.3619		1.46517		1.49859		1.12592		1.36522		1.37632		1.25488		1.26133		1.87525
Q9UQB8_Y_353_P	P	Q9UQB8_Y_353	BAIAP2_Y_353	Q9UQB8	10458	BAIAP2	Y	353	1	SNTLPVRKSVTPKNSYATTENKTLPRSSSMA	15206000	0.453427		0.407667		0.487404		0.430542		0.399982		0.382553		0.491599		0.341758		0.591236		0.475651
Q9UQB8_Y_491_P	P	Q9UQB8_Y_491	BAIAP2_Y_491	Q9UQB8	10458	BAIAP2	Y	491	1	RAFPAQTASGFKQRPYSVAVPAFSQGLDDYG	452950000	0.51316	0.208707	0.431937	0.148663	0.38735	0.165501	0.374868	0.155183	0.393579	0.159838	0.352324	0.151258	0.416846	0.132899	0.378397	0.173078	0.410366	0.194423	0.402537	0.186391
Q9UQB8_Y_164_P	P	Q9UQB8_Y_164	BAIAP2_Y_164	Q9UQB8	10458	BAIAP2	Y	164	0.999981	QGSKNPQKYSDKELQYIDAISNKQGELENYV	231540000	0.281333	1.6952	0.230992	1.71314	0.255314	1.98108	0.241552	1.87296	0.238453	2.10157	0.213318	1.7301	0.287444	1.93424	0.267913	1.926	0.288049	1.539	0.176007	1.65039
Q9Y237_Y_122_P	P	Q9Y237_Y_122	PIN4_Y_122	Q9Y237	5303	PIN4	Y	122	1	DKPVFTDPPVKTKFGYHIIMVEGRK______	72526000		1.36152		1.12618		1.08733		1.35667		1.25895		1.32134		1.31754		1.20959		1.12148		1.27543
E9PK71_Y_26_P	P	E9PK71_Y_26	NA_Y_26	E9PK71			Y	26	1	LQPEAETARGTSRGQYHTLQAGFSSRSQGLS	467260000	0.256304	1.49211	0.234292	1.69285	0.231556	1.59163	0.244944	1.73659	0.252135	1.65836	0.21666	1.49753	0.272113	1.5811	0.23928	1.72874	0.244192	1.47867	0.246648	1.59621
E9PK71_Y_137_P	P	E9PK71_Y_137	NA_Y_137	E9PK71			Y	137	1	SLRSLRLGPGGLDDRYSLVSEQLEPAATSTY	546210000	0.943587	0.444798	1.04594	0.348458	1.04701	0.385568	0.968421	0.332908	0.843364	0.401103	0.927608	0.348892	0.926833	0.371789	1.03629	0.309934	1.06082	0.294826	1.05053	0.39883
Q9Y5K6_Y_361_P	P	Q9Y5K6_Y_361	CD2AP_Y_361	Q9Y5K6	23607	CD2AP	Y	361	1	KAPAPKPELIAAEKKYFSLKPEEKDEKSTLE	1904600000	1.07072	0.283306	0.74064	0.177089	0.586564	0.140373	0.571333	0.15277	0.97375	0.15826	0.603798	0.201373	0.736282	0.181143	0.690402	0.222828	0.767304	0.271381	0.582548	0.215662
Q9Y5S2_Y_1638_P	P	Q9Y5S2_Y_1638	CDC42BPB_Y_1638	Q9Y5S2	9578	CDC42BPB	Y	1638	1	APTNLARQPPSRNKPYISWPSSGGSEPSVTV	436970000	0.780761	0.848242	0.694202	1.0943	0.783349	1.013	0.863841	1.10042	0.719045	1.0008	0.72387	0.863361	0.680564	0.967102	0.707303	1.156	0.589577	1.12466	0.890478	1.11794
A0A286YF23_Y_989_P	P	A0A286YF23_Y_989	NA_Y_989	A0A286YF23			Y	989	1	ALVELFLNELKKDSGYVIALRSYITDNCSLL	11813000		0.594813		0.445343		0.502616		0.510966		0.527194		0.503634		0.506282		0.550654		0.578669		0.654585
A0A286YF23_Y_1249_P	P	A0A286YF23_Y_1249	NA_Y_1249	A0A286YF23			Y	1249	1	SLLTGFFPPSTRLMPYLTKFLQDSGPSQELA	80884000	0.64618		0.628882		0.503328		0.574503		0.819162		0.655659		0.676554		0.538295		0.620687		0.5034
A0A0U1RQL9_Y_31_P	P	A0A0U1RQL9_Y_31	NA_Y_31	A0A0U1RQL9			Y	31	1	PGVCDHGTGDRRDPWYSTVGLLPPVRAMSQR	993930000	0.926121	2.09607	0.815645	2.95809	0.710457	1.92074	0.890499	2.45205	0.601534	2.37735	0.81401	2.44657	0.890632	2.19751	0.746487	2.14201	0.71948	2.02691	1.18822	2.2435
A0A7I2V395_Y_704_P	P	A0A7I2V395_Y_704	NA_Y_704	A0A7I2V395			Y	704	1	PESQEHPEADPGAAPYLKTKFICVTPFIDAV	79119000	0.938065	0.964045	0.790688	1.23982	0.820482	0.822559	0.753954	1.04918	0.891001	0.938987	0.705407	1.03683	0.785874	1.03724	0.658456	1.06353	0.72144	1.18833	0.766893	1.11492
