# Supplementary material for: CCT3/ACTN4/TFRC axis protects hepatocellular carcinoma cells from ferroptosis by inhibiting iron endocytosis
Source: J Exp Clin Cancer Res. 2024 Aug 29;43:245. doi: 10.1186/s13046-024-03169-7 (PMC11360757; doi:10.1186/s13046-024-03169-7)
Supplement: Supplementary file 2 — Supplementary Material 2 [file 13046_2024_3169_MOESM2_ESM.xlsx]

## Sheet: 97L
Uniprot ID	Gene name	Gene id	Unique peptides	Sequence length	Score	Intensity	NCD rep1	NCD rep2	NCD rep3	NCS rep1	NCS rep2	NCS rep3	SIS rep1	SIS rep2	SIS rep3	Foldchange NCS vs NCD	Foldchange SIS vs NCD	Foldchange SIS vs NCS
Q5T670			2	855	10.403	136980000	0.181541	0.234122	0.190429	0.152729	0.216937	0.238173	0.195113	0.253794	0.161417	0.00415211	0.0100383	0.00588617
A0A024RBG1	NUDT4	11163	1	181	58.067	1046300000	0.765683	0.744912	0.732453	0.779929	0.759097	0.706504	0.741587	0.729042	0.695537	0.00159602	-0.0503165	-0.0519125
P07919	UQCRH	7388	2	91	12.488	1087600000	0.641037	0.582842	0.422581	0.714583	0.808581	0.55423	0.548803	0.876556	0.566395	0.335408	0.274672	-0.0607352
D6R9D6			5	393	63.856	2606100000	1.91106	1.95634	1.67696	1.90853	1.85463	1.83665	1.7153	2.06359	1.62188	0.0143608	-0.0378538	-0.0522146
F8WEZ4			1	135	6.1751	341040000	0.580763	0.59088	0.7114	0.469549	0.559877	0.755408	0.609579	0.485391	0.609553	-0.0772768	-0.143698	-0.0664209
A0AVT1	UBA6	55236	14	1052	152.11	3870000000	1.90304	2.01306	1.90292	1.87734	1.95159	2.09632	1.88843	2.01426	1.93307	0.0261023	0.00414589	-0.0219564
A0JNW5	BLTP3B	23074	4	1464	31.699	263360000	0.296293	0.319623	0.284033	0.279092	0.299514	0.29677	0.266887	0.33525	0.315313	-0.0399396	0.0277868	0.0677263
A0MZ66	SHTN1	57698	13	631	100.31	3290000000	1.67853	1.568	1.59399	1.67786	1.76075	1.76137	1.7254	2.10668	2.00841	0.103345	0.270929	0.167584
A1A4S6	ARHGAP10	79658	6	786	37.525	218340000	0.329012	0.333792	0.310045	0.314303	0.320532	0.342714	0.328534	0.320486	0.298093	0.00695325	-0.0386814	-0.0456347
G3V311			2	724	16.603	83256000	0.119371	0.129351	0.118444	0.115541	0.1082	0.117218	0.115548	0.114246	0.105369	-0.106832	-0.131568	-0.0247361
B7ZLP8			2	766	11.733	55008000	0.114011	0.121295	0.118748	0.115953	0.103917	0.141489	0.122738	0.106832	0.111538	0.029468	-0.0537417	-0.0832097
A3KN83	SBNO1	55206	4	1393	32.66	203330000	0.157958	0.169192	0.165444	0.139184	0.138886	0.14594	0.131399	0.13048	0.139745	-0.216302	-0.294553	-0.0782505
A4D1E9	GTPBP10	85865	3	387	20.896	194250000	0.12423	0.117876	0.122954	0.118121	0.169988	0.131921	0.12921	0.14462	0.134802	0.202356	0.16267	-0.0396861
A4FU01	MTMR11	10903	2	709	13.241	117010000	0.132931	0.155317	0.112478	0.145539	0.149356	0.13375	0.132148	0.147165	0.113909	0.0971645	-0.0272756	-0.12444
A5YKK6	CNOT1	23019	24	2376	243.85	3688500000	2.86404	2.85839	2.89448	2.90216	2.81539	2.86511	2.87393	3.01808	2.9315	-0.0057474	0.0341792	0.0399266
H3BTL1			2	75	15.608	362630000	0.629655	0.573501	0.548294	0.578761	0.540362	0.43019	0.60304	0.508681	0.46925	-0.17692	-0.147739	0.0291817
A6ND36	FAM83G	644815	2	823	14.269	3270000000	0.0586393	0.0741233	0.0455515	0.0658541	0.0690456	0.0607356	0.0531249	0.0697814	0.0562807	0.133746	0.00704545	-0.126701
A6NDG6	PGP	283871	4	321	33.994	1078300000	0.860223	0.94525	0.928725	0.939225	0.949515	0.975628	0.893423	0.974604	0.975452	0.0671	0.0565398	-0.0105601
A0A286YEU2			2	582	11.235	83511000	0.0576217	0.0670981	0.0561637	0.0534563	0.0642131	0.0632019	0.0515128	0.0728996	0.0610324	-9.7e-05	0.035929	0.036026
A6NHQ2			1	334	10.55	683580000	0.367336	0.367571	0.40433	0.347775	0.380465	0.399341	0.387386	0.353469	0.365035	-0.0148353	-0.042858	-0.0280227
A0A8I5KRS9			14	1961	123.57	857980000	1.04802	1.05581	0.978897	1.1682	1.02765	0.969113	1.0804	0.889473	0.939018	0.0379833	-0.0837341	-0.121717
Q96HA1	POM121	9883	2	1249	23.087	249340000	0.284171	0.29274	0.221654	0.257189	0.255357	0.240073	0.232782	0.269403	0.230393	-0.0854918	-0.124428	-0.0389365
Q9NQA3			3	447	20.994	544760000	0.275365	0.271302	0.291649	0.267752	0.276548	0.278473	0.306171	0.28075	0.292884	-0.0270025	0.0696883	0.0966908
J3QR35			1	66	7.3755	71332000	0.0143309	0.0142523	0.0149908	0.0104787	0.0121541	0.0149676	0.0119811	0.0108118	0.0104479	-0.212717	-0.390517	-0.1778
P62308	SNRPG	6637	3	76	35.124	7104900000	0.479339	0.544891	0.547208	0.518607	0.571342	0.51057	0.553489	0.591083	0.507624	0.0264538	0.0722997	0.0458459
A8MXV4	NUDT19	390916	3	375	21.672	220190000	0.211543	0.219573	0.237423	0.222432	0.212576	0.225064	0.238499	0.186202	0.252184	-0.0183892	0.0178988	0.036288
A0A087WW78			1	93	6.1132	8628500	0.0098187	0.0110862	0.0111233	0.00876945	0.00736324	0.0101645	0.00955073	0.0113603	0.00897587	-0.284436	-0.0998302	0.184606
I3L2L5			1	92	6.7393	210510000	0.142838	0.151932	0.174306	0.130413	0.153595	0.161537	0.132693	0.129405	0.149498	-0.0742484	-0.18859	-0.114341
F8VZJ2			4	136	65.412	4417300000	0.616499	0.641205	0.652453	0.628141	0.677186	0.615991	0.612447	0.696969	0.617512	0.00840477	0.0126111	0.00420636
E9PRG8			2	123	30.786	981720000	0.297559	0.300195	0.260619	0.296444	0.355837	0.289878	0.297114	0.355132	0.283742	0.134365	0.124884	-0.00948193
L0R819			2	96	16.704	368430000	0.188236	0.190482	0.178063	0.186671	0.192488	0.167558	0.186042	0.24095	0.202462	-0.0263154	0.176991	0.203306
O00116	AGPS	8540	13	658	265.63	4019600000	1.70074	1.71971	1.70244	1.81379	1.64473	1.7361	1.78394	1.56995	1.68818	0.0200588	-0.0229422	-0.0430011
D6R9M0			4	519	35.881	758600000	0.467995	0.468351	0.495877	0.463585	0.470597	0.48801	0.483062	0.443855	0.486218	-0.010139	-0.0193576	-0.0092186
O00148	DDX39A	10212	3	427	32.359	536880000	0.242904	0.247589	0.351834	0.276586	0.232534	0.26764	0.346543	0.174966	0.287117	-0.116909	-0.0589072	0.0580014
O00151	PDLIM1	9124	16	329	255.04	17300000000	3.96646	4.01802	4.11483	4.32054	4.50531	4.21297	3.94275	4.72547	4.56427	0.107889	0.129161	0.0212723
O00154	ACOT7	11332	7	380	89.37	3723700000	0.492043	0.494929	0.603823	0.49702	0.449092	0.543335	0.57552	0.421244	0.543474	-0.0949715	-0.0465942	0.0483773
F5H6E2			15	1039	181.29	13200000000	4.23123	4.25317	4.4619	4.0489	4.05415	4.39594	4.67885	3.99213	4.32124	-0.0507296	0.00510746	0.055837
H3BNE1			4	97	48.406	460240000	0.65456	0.660112	0.635772	0.631472	0.749071	0.60869	0.609125	0.731385	0.614708	0.0284095	0.00352655	-0.0248829
A0A804HKH9			6	315	111.7	1745500000	1.46877	1.41793	1.35037	1.47442	1.38693	1.42039	1.3106	1.40292	1.41605	0.0151289	-0.0370722	-0.0522011
O00178	GTPBP1	9567	4	669	28.865	306120000	0.422242	0.451844	0.40779	0.430584	0.492038	0.482649	0.413264	0.53267	0.428351	0.132592	0.100423	-0.0321687
O00186	STXBP3	6814	5	592	34.203	407830000	0.433195	0.473304	0.475468	0.407961	0.420088	0.465953	0.452289	0.404992	0.452534	-0.0948831	-0.0773613	0.0175218
E9PRZ9			1	90	6.3841	11200000000	0.180666	0.175175	0.152637	0.171017	0.225244	0.186428	0.151968	0.26051	0.204907	0.196539	0.279984	0.0834455
O00194	RAB27B	5874	3	218	34.511	1468900000	1.79479	1.61561	1.3432	1.72624	1.69816	1.44456	1.31365	1.33898	1.0958	0.0345914	-0.342739	-0.377331
A0A8Q3WKK0			15	1049	129.25	2720000000	2.36485	2.66207	2.55204	2.37426	2.54677	2.66997	2.36579	2.75513	2.58018	0.00228931	0.0230644	0.0207751
B1ANM0			1	167	6.5981	93196000	0.178953	0.237926	0.182733	0.145703	0.204211	0.181978	0.134414	0.192064	0.144662	-0.172897	-0.347877	-0.17498
E9PKH6			2	138	29.802	125040000	0.141119	0.147228	0.146802	0.149991	0.151998	0.146937	0.142796	0.159347	0.161138	0.0449705	0.090381	0.0454106
F8U8C0			1	310	11.502	103570000	0.0981136	0.0875961	0.151501	0.080499	0.0804428	0.131952	0.122829	0.0587877	0.135214	-0.203271	-0.0899379	0.113333
O00221	NFKBIE	4794	2	500	17.695	335180000	0.437473	0.474142	0.517524	0.4059	0.44526	0.484133	0.489531	0.375904	0.465755	-0.0979903	-0.102429	-0.00443915
O00231	PSMD11	5717	13	422	122.95	14500000000	2.13122	2.34897	2.19895	2.24737	2.27256	2.23541	2.27872	2.4287	2.2339	0.016367	0.0555472	0.0391803
O00232	PSMD12	5718	10	456	113.01	8987700000	1.51705	1.54072	1.63149	1.62748	1.56632	1.51317	1.77747	1.50104	1.63357	0.0054383	0.0669777	0.0615394
F5H5V4			7	153	55.449	9276500000	0.964431	1.02354	0.838444	1.04401	1.27435	1.08976	0.943568	1.47128	1.13655	0.270005	0.329413	0.0594078
E5RIM7			3	73	42.313	622380000	0.387987	0.367469	0.348337	0.356176	0.400996	0.368484	0.350774	0.483012	0.424165	0.028297	0.188605	0.160308
O00257	CBX4	8535	1	560	6.6184	17160000	0.0674202	0.0695153	0.0542741	0.0778026	0.079741	0.0761232	0.0690498	0.0943183	0.0805903	0.289298	0.35148	0.0621825
O00264	PGRMC1	10857	4	195	34.468	2225500000	1.05983	0.953232	0.917937	0.910464	0.962621	0.912204	0.867266	0.724963	0.759609	-0.0735647	-0.317603	-0.244038
O00267	SUPT5H	6829	9	1087	73.595	2945700000	1.40862	1.33121	1.30324	1.3395	1.37375	1.37164	1.36589	1.54129	1.3171	0.0148485	0.0632551	0.0484066
A0A8I5KRH3			1	323	15.368	96922000	0.0546754	0.0504445	0.0449644	0.0586798	0.058989	0.0430826	0.0556531	0.0639612	0.0494496	0.0990586	0.171797	0.072738
O00273	DFFA	1676	2	331	22.091	129360000	0.308751	0.209372	0.273948	0.240186	0.230923	0.3474	0.251637	0.225524	0.27379	0.0473677	-0.0769119	-0.12428
O00291	HIP1	3092	8	1037	53.364	885880000	0.663861	0.663905	0.585854	0.667582	0.669086	0.666369	0.62591	0.709161	0.624395	0.0658853	0.0341559	-0.0317294
O00299	CLIC1	1192	11	241	251.33	15500000000	2.59743	2.81062	2.92988	2.88281	2.70897	2.75278	3.05653	2.34721	2.70083	0.00114659	-0.0409544	-0.042101
O00303	EIF3F	8665	7	357	128.13	9321600000	1.00671	0.979045	1.15707	0.963809	0.993629	1.03717	1.15174	0.933261	0.951202	-0.0696963	-0.0497956	0.0199007
O00308	WWP2	11060	1	870	6.7864	19365000	0.0219975	0.0239324	0.0164264	0.0241735	0.0196756	0.0191593	0.0207132	0.0264635	0.0247507	0.0150082	0.206004	0.190996
H0YD97			3	189	21.9	300010000	0.33387	0.293527	0.288978	0.327552	0.31673	0.284784	0.323953	0.321138	0.304404	0.0198436	0.0512232	0.0313796
B8ZZF7			6	259	80.519	5536300000	1.88799	1.77445	1.72308	1.92862	1.65046	1.80243	1.81447	1.62011	1.5468	-0.00107273	-0.112537	-0.111464
O00399	DCTN6	10671	2	190	14.25	756460000	0.184723	0.187906	0.174205	0.169938	0.166743	0.181357	0.159406	0.16316	0.154069	-0.0780432	-0.198219	-0.120176
O00401	WASL	8976	2	505	18.691	277860000	0.19083	0.177474	0.164308	0.170567	0.159632	0.168751	0.149419	0.178926	0.13459	-0.0941867	-0.202277	-0.10809
O00410	IPO5	3843	14	1097	172.44	6197700000	1.98302	1.9479	2.05691	2.05318	2.05644	1.96115	2.05726	2.12267	2.13385	0.0198471	0.0764713	0.0566242
O00411	POLRMT	5442	5	1230	34.036	465580000	0.467065	0.415326	0.384768	0.434534	0.416687	0.39949	0.405815	0.391808	0.389564	-0.0188482	-0.094049	-0.0752008
O00418	EEF2K	29904	2	725	11.417	119970000	0.228187	0.205999	0.205922	0.244399	0.232527	0.249932	0.223623	0.276763	0.236385	0.183358	0.202901	0.0195429
O00422	SAP18	10284	2	153	14.443	165290000	0.128305	0.129169	0.110197	0.13294	0.135141	0.125782	0.113009	0.132777	0.124814	0.0992746	0.0114441	-0.0878305
O00425	IGF2BP3	10643	13	579	168.52	11800000000	3.13861	3.20195	3.13962	3.34621	3.34404	3.38734	3.36381	3.59303	3.51668	0.0881643	0.143759	0.0555951
O00429	DNM1L	10059	12	736	175.2	4419700000	1.98283	2.04136	2.1094	2.07983	2.02349	2.13604	2.12136	2.00011	2.0516	0.0246666	0.00925497	-0.0154116
O00442	RTCA	8634	2	366	16.195	318470000	0.404246	0.392462	0.455255	0.386914	0.375302	0.438456	0.398437	0.275577	0.3425	-0.0603491	-0.300561	-0.240212
O00443	PIK3C2A	5286	9	1686	58.135	995590000	0.985787	1.08728	1.10002	0.887783	1.01239	1.06213	0.973572	0.920398	0.995277	-0.0991662	-0.135193	-0.036027
A0A6Q8PHD2			6	424	145.48	1536100000	0.865363	0.75663	0.809485	0.868433	0.842239	0.924135	1.07572	0.796414	0.95677	0.115864	0.218408	0.102544
F8W785	GOLIM4	27333	4	668	28.356	458040000	0.233902	0.20657	0.202476	0.181443	0.195603	0.178304	0.144506	0.163096	0.155066	-0.211307	-0.47473	-0.263423
A0A2R8Y7A0			1	199	6.7419	51366000	0.0988785	0.0904945	0.121245	0.102503	0.089423	0.11513	0.113541	0.0770147	0.109358	-0.0166386	-0.0505971	-0.0339585
O00468	AGRN	375790	4	2068	38.573	88161000	0.0786304	0.079586	0.069456	0.0914323	0.088843	0.0756506	0.0795964	0.0930413	0.0765123	0.168767	0.130056	-0.0387118
O00469	PLOD2	5352	9	737	80.504	2001300000	0.909114	1.56353	1.04811	0.713896	1.1693	0.727879	0.669097	1.4586	1.30049	-0.431243	-0.0384377	0.392805
F8W9B8			3	643	22.528	513740000	0.507824	0.535687	0.499309	0.485346	0.540663	0.525728	0.5352	0.5693	0.528539	0.00831486	0.0819899	0.0736751
O00483	NDUFA4	4697	3	81	22.362	1181200000	0.701799	0.593654	0.518104	0.547939	0.445883	0.470074	0.517296	0.485722	0.437878	-0.309009	-0.331856	-0.0228469
O00487	PSMD14	10213	5	310	34.867	3179500000	0.492979	0.499956	0.465086	0.487223	0.499342	0.501622	0.526178	0.527571	0.487972	0.0295449	0.0805303	0.0509855
O00488	ZNF593	51042	1	134	6.6968	1556200000	0.0601201	0.0556626	0.0532323	0.0683549	0.0831927	0.0532533	0.0529081	0.0755043	0.0664749	0.277071	0.205488	-0.0715821
O00499	BIN1	274	5	593	45.538	800690000	0.598289	0.666679	0.582017	0.652408	0.678525	0.636674	0.628008	0.821881	0.715229	0.091271	0.229274	0.138003
O00505	KPNA3	3839	1	521	9.3837	40039000	0.035071	0.0405142	0.0412518	0.0363916	0.0346392	0.0334425	0.0376057	0.036714	0.0387744	-0.161363	-0.0469746	0.114389
H7C279			1	247	6.7212	50640000	0.0887024	0.0870413	0.100366	0.0840253	0.0857708	0.0942974	0.105743	0.0790699	0.103086	-0.0641914	0.0603213	0.124513
O00515	LAD1	3898	4	517	75.085	181760000	0.329985	0.357794	0.248905	0.36776	0.462813	0.259312	0.379763	0.595815	0.285602	0.21854	0.429141	0.2106
B3KXD6	PES1	23481	3	449	27.835	561650000	0.536883	0.525611	0.542379	0.535461	0.542589	0.551396	0.532508	0.51503	0.558648	0.0219234	0.00118002	-0.0207434
O00560	SDCBP	6386	5	298	95.416	1217800000	0.90171	0.868319	1.136	0.897352	0.868951	0.889911	0.887373	0.768493	0.927564	-0.129678	-0.169762	-0.0400836
O00566	MPHOSPH10	10199	6	681	35.482	1269500000	0.951091	0.963365	0.840906	0.939384	0.932113	0.953728	0.887023	1.03781	0.976409	0.0361242	0.074431	0.0383068
O00567	NOP56	10528	7	594	58.876	2570300000	0.880783	0.880716	0.861105	0.865578	0.878833	0.876645	0.837927	0.820182	0.802116	-0.000851523	-0.0922098	-0.0913582
A0A0D9SF53			0	733	284.4	39000000000	3.54638	3.89003	4.0876	3.63874	3.51576	3.66169	3.7172	3.05409	3.48665	-0.0914515	-0.167902	-0.0764502
D6RHI9			2	253	13.849	208520000	0.287744	0.260445	0.310422	0.28044	0.297473	0.295703	0.279857	0.261061	0.299156	0.0249946	-0.0314885	-0.0564831
O00622	CCN1	3491	6	381	46.729	403780000	0.373326	0.39442	0.288398	0.340727	0.375359	0.284007	0.370007	0.46415	0.283051	-0.0786729	0.0810902	0.159763
O00625	PIR	8544	3	290	21.42	444760000	0.32236	0.313294	0.293242	0.321605	0.337168	0.313623	0.3494	0.41338	0.353954	0.066026	0.265695	0.199669
A0A7I2YQ95			4	477	271.01	2047100000	0.289647	0.27968	0.340851	0.32585	0.252915	0.280113	0.310283	0.220094	0.298239	-0.0836954	-0.135445	-0.0517494
O00743	PPP6C	5537	7	305	107.02	5717600000	1.34822	1.39099	1.47149	1.2815	1.26332	1.4251	1.39635	1.20512	1.32736	-0.0849497	-0.099963	-0.0150133
O00762	UBE2C	11065	4	179	78.028	946430000	0.579705	0.68219	0.604981	0.490559	0.476519	0.486574	0.426552	0.4655	0.45466	-0.360944	-0.471185	-0.110241
F2Z2Y4	PDXK	8566	4	272	48.232	2103600000	0.762684	0.881339	0.696819	0.80647	0.796407	0.853959	0.739105	0.858806	0.771913	0.0697744	0.0177524	-0.0520221
O14494	PLPP1	8611	1	284	6.1402	89588000	0.0731844	0.0660282	0.0754535	0.0611593	0.0689453	0.0680491	0.0756869	0.0706662	0.0828625	-0.115474	0.0946104	0.210085
H0Y488			7	1901	76.447	393680000	0.754607	0.745761	0.704232	0.768827	0.747567	0.697352	0.702142	0.768263	0.677505	0.00597224	-0.0375829	-0.0435552
O14524	NEMP1	23306	2	444	13.006	421100000	0.23564	0.220649	0.19187	0.220132	0.226691	0.215433	0.197778	0.205248	0.194636	0.0310403	-0.11702	-0.14806
O14530	TXNDC9	10190	2	226	16.442	754570000	0.243393	0.270306	0.237191	0.2364	0.276462	0.240473	0.233992	0.281898	0.23798	0.00468902	0.00571342	0.0010244
O14545	TRAFD1	10906	4	582	41.626	1023600000	0.285333	0.316312	0.274766	0.278416	0.32359	0.365502	0.212587	0.315276	0.25835	0.142665	-0.156687	-0.299352
O14548	COX7A2L	9167	3	114	27.344	509590000	0.61913	0.564014	0.506853	0.522529	0.539839	0.527321	0.497364	0.540038	0.439937	-0.0882749	-0.194019	-0.105744
H3BNK3			2	111	20.708	1845200000	0.5367	0.444921	0.656261	0.546775	0.481282	0.482571	0.694344	0.348305	0.684853	-0.116683	0.076857	0.19354
H3BRL3			2	300	12.682	1042600000	0.104178	0.0942872	0.092858	0.0937269	0.0970928	0.10805	0.0880449	0.102008	0.0868248	0.0368972	-0.0733687	-0.110266
A0A7I2V365			6	1537	44.782	358940000	0.476286	0.513525	0.537984	0.451103	0.461244	0.528844	0.479565	0.43984	0.472346	-0.0841888	-0.13455	-0.0503617
M0QXB4	COPE	11316	4	331	52.921	3665600000	0.661474	0.694814	0.793992	0.721932	0.68101	0.710885	0.802259	0.720709	0.779819	-0.0246674	0.0988569	0.123524
A6NJH9	EIF1AY	9086	2	127	14.406	1219900000	0.19925	0.19419	0.168768	0.200391	0.224585	0.199781	0.181129	0.246187	0.208654	0.152191	0.177856	0.0256645
O14617	AP3D1	8943	16	1153	143.66	3590800000	2.03705	2.21962	2.06429	2.02781	2.11222	2.08658	2.33236	2.56394	2.04788	-0.0216963	0.13566	0.157357
E9PP76			1	68	9.8305	90959000	0.181547	0.157293	0.176282	0.188575	0.181102	0.171341	0.189095	0.196207	0.222606	0.0707604	0.238938	0.168177
A0A494C1P1			2	426	12.406	76446000	0.233749	0.272412	0.209636	0.282788	0.304613	0.287861	0.228054	0.37019	0.289708	0.290162	0.31093	0.0207674
O14646	CHD1	1105	4	1710	25.008	336390000	0.368431	0.397177	0.37002	0.345502	0.352328	0.367166	0.33445	0.370897	0.387863	-0.0926431	-0.0549184	0.0377246
O14647	CHD2	1106	2	1828	12.588	139930000	0.0724256	0.079603	0.0669923	0.0747362	0.0793256	0.0781084	0.0767989	0.0789358	0.0784085	0.0841142	0.0963225	0.0122083
O14656	TOR1A	1861	3	332	28.298	318270000	0.368878	0.432155	0.487378	0.357043	0.411968	0.427058	0.405605	0.373516	0.468878	-0.107292	-0.0459763	0.061316
O14657	TOR1B	27348	3	336	36.884	396660000	0.314693	0.437097	0.336862	0.328636	0.43083	0.35328	0.296743	0.524079	0.335112	0.0315817	0.0865169	0.0549353
B7ZBM8			1	219	6.2379	99591000	0.106276	0.0922663	0.0910046	0.106685	0.0964912	0.0832216	0.0939337	0.0905055	0.0901082	-0.0157781	-0.0767442	-0.0609661
O14672	ADAM10	102	1	748	8.4013	103940000	0.0870319	0.0821956	0.0790589	0.0792195	0.0782156	0.0926725	0.0786173	0.0696895	0.0652286	0.0105437	-0.21753	-0.228074
E9PN66			1	62	20.324	53475000	0.0677078	0.060039	0.0522107	0.0608685	0.0502744	0.0521591	0.0622588	0.0491455	0.0605381	-0.140114	-0.065732	0.0743818
O14684	PTGES	9536	1	152	6.3555	47886000	0.0914621	0.0611825	0.0672457	0.0827459	0.0706504	0.0726372	0.0798237	0.0649598	0.0613273	0.0397524	-0.0933635	-0.133116
C9JBU8			1	136	13.025	22313000	0.0641832	0.0765461	0.0621076	0.0657854	0.0846178	0.065173	0.0621119	0.0917743	0.0658677	0.0878779	0.115569	0.0276912
J3KQ37			0	1625	11.581	135380000	0.15239	0.15307	0.147852	0.161913	0.158737	0.137941	0.135945	0.172191	0.139944	0.0167059	-0.0167425	-0.0334484
C9JLV4			2	1163	11.265	121190000	0.13678	0.137842	0.108749	0.120405	0.120675	0.117344	0.118538	0.14902	0.115614	-0.0970775	-0.000751253	0.0963262
O14730	RIOK3	8780	3	519	36.647	350790000	0.394174	0.385199	0.343718	0.397599	0.418728	0.469737	0.364307	0.403559	0.349303	0.195488	-0.00762731	-0.203115
O14732	IMPA2	3613	3	288	48.614	3780000000	1.26702	1.23299	1.20746	1.2916	1.36551	1.3594	1.35012	1.46384	1.32384	0.115508	0.158426	0.0429184
O14737	PDCD5	9141	9	125	75.868	14000000000	3.67586	3.53588	3.92681	3.35419	3.57377	3.75855	3.21148	3.5243	3.70204	-0.0597708	-0.0937406	-0.0339698
O14744	PRMT5	10419	5	637	33.338	3436600000	1.52029	1.48784	1.34364	1.49372	1.40805	1.55116	1.38739	1.40283	1.32155	0.0331534	-0.0818403	-0.114994
O14745	NHERF1	9368	10	358	105.92	8970800000	2.12767	2.04748	1.85615	2.10415	2.30493	2.0347	1.79213	2.55916	2.19617	0.0954401	0.118467	0.0230268
O14763	TNFRSF10B	8795	1	440	7.5981	118910000	0.106943	0.106141	0.11297	0.0871499	0.100451	0.0992034	0.0877477	0.0571937	0.0705608	-0.185045	-0.597411	-0.412366
A0A0S2Z5C6			1	594	6.073	45767000	0.11548	0.0999028	0.131041	0.10023	0.109611	0.130186	0.127784	0.0988661	0.13358	-0.0268891	0.0563806	0.0832697
A0A2R8Y7U1			3	400	19.371	1074300000	0.48388	0.49203	0.465253	0.442713	0.441092	0.527832	0.493028	0.489397	0.504927	-0.0298649	0.045512	0.0753768
O14776	TCERG1	10915	8	1098	83.377	2242500000	1.27602	1.26418	1.2745	1.26807	1.19121	1.24738	1.25346	1.15753	1.17963	-0.0414471	-0.087336	-0.0458889
O14777	NDC80	10403	3	642	18.363	223630000	0.335565	0.358479	0.315664	0.366232	0.364918	0.371083	0.291155	0.374756	0.350273	0.12649	0.00922359	-0.117266
F8WAR6			1	672	6.5852	31075000	0.0216781	0.0251444	0.0242997	0.0219625	0.0212984	0.0192465	0.0208349	0.025226	0.0175037	-0.186276	-0.162079	0.0241963
A0A075B780			5	766	30.687	188850000	0.188688	0.213595	0.274114	0.222337	0.224292	0.246195	0.284476	0.200057	0.272288	0.0346159	0.16208	0.127464
O14802	POLR3A	11128	7	1390	64.343	346960000	0.743899	0.755102	0.784869	0.76814	0.714553	0.796579	0.753232	0.733866	0.739385	-0.00290735	-0.0367136	-0.0338063
O14818	PSMA7	5688	8	248	68.298	11200000000	3.64233	3.81095	3.86332	3.67633	3.81539	3.89207	3.88366	3.83355	3.69035	0.00854174	0.0115507	0.00300894
O14828	SCAMP3	10067	3	347	65.179	1186600000	0.541136	0.497504	0.621474	0.492854	0.444029	0.503199	0.556112	0.374719	0.566953	-0.205132	-0.148453	0.0566787
C9IYS5			2	176	12.342	82184000	0.11969	0.125043	0.120145	0.115995	0.115461	0.128325	0.118251	0.141946	0.146641	-0.0202859	0.157046	0.177332
O14841	OPLAH	26873	5	1288	71.734	197470000	0.253869	0.259454	0.213734	0.281931	0.269415	0.26465	0.254417	0.273666	0.267173	0.166493	0.12935	-0.0371427
Q5VV89			2	166	16.946	536160000	0.377652	0.252604	0.289108	0.290581	0.254168	0.312634	0.324893	0.204614	0.274109	-0.100696	-0.194131	-0.0934351
O14907	TAX1BP3	30851	1	124	23.624	1973500000	0.421716	0.455105	0.459664	0.433926	0.47914	0.448134	0.416795	0.471619	0.435911	0.0264368	-0.0131847	-0.0396215
O14908	GIPC1	10755	4	333	41.99	207530000	0.262491	0.287634	0.269104	0.270966	0.29791	0.289109	0.258963	0.269633	0.264435	0.0666857	-0.0468886	-0.113574
A0A499FJS7			4	692	28.441	266980000	0.458106	0.477069	0.425557	0.460149	0.472846	0.436627	0.440644	0.529721	0.431566	0.0093944	0.0430326	0.0336382
F8WEW1			1	46	7.6789	156400000	0.137551	0.122529	0.117966	0.130741	0.108594	0.105358	0.102644	0.104048	0.100745	-0.133254	-0.298271	-0.165017
O14933	UBE2L6	9246	2	153	18.009	135070000	0.0466765	0.0468119	0.0778643	0.0515498	0.0468055	0.0590911	0.0746413	0.0295027	0.0770691	-0.122108	0.0807188	0.202827
A0A2U3TZN6			5	880	44.299	1290800000	0.728601	0.694191	0.696522	0.66055	0.650037	0.702101	0.74421	0.639354	0.676961	-0.0744731	-0.0405851	0.033888
O14948	TFEC	22797	1	347	6.0159	153580000	0.094742	0.0901039	0.0828381	0.0850193	0.0925668	0.0991092	0.0899822	0.092049	0.113376	0.0477679	0.142175	0.0944067
O14949	UQCRQ	27089	2	82	12.845	415650000	0.336348	0.339436	0.247081	0.30844	0.354412	0.33605	0.277818	0.435981	0.305959	0.114223	0.144035	0.0298119
P19105	MYL12A	10627	10	171	164.77	14000000000	2.31418	2.27453	2.21814	2.45483	2.39359	2.30732	2.37929	2.57892	2.44212	0.0721128	0.120601	0.0484881
O14957	UQCR11	10975	1	56	6.9081	47321000	0.121354	0.0980404	0.20711	0.137931	0.0779864	0.159088	0.181321	0.0515517	0.146575	-0.185647	-0.168658	0.0169895
A0A7I2V5A3			8	800	58.279	3335400000	1.67131	1.76953	1.60145	1.65952	1.77092	1.58295	1.44492	1.79679	1.45299	-0.00829243	-0.103045	-0.0947522
A8MY26	VPS26C	10311	3	172	36.636	90260000	0.0868545	0.0874885	0.10956	0.100595	0.0810658	0.100381	0.11182	0.073461	0.101202	-0.00949319	0.0130513	0.0225445
O14974	PPP1R12A	4659	11	1030	91.408	2857100000	1.26384	1.32272	1.25249	1.29308	1.38585	1.3163	1.1908	1.42442	1.30219	0.0575331	0.0291544	-0.0283787
O14976	GAK	2580	11	1311	82.077	958360000	0.884209	0.901435	0.942263	0.866212	0.860715	0.888576	0.932483	0.915814	0.881217	-0.0607058	0.000849167	0.061555
A0A087WUK2	HNRNPDL	9987	7	363	56.656	2645500000	1.16251	1.02982	1.31721	1.18512	1.03001	1.16944	1.30259	0.871494	1.24118	-0.052313	-0.0392857	0.0130273
O14980	XPO1	7514	23	1071	251.36	14700000000	4.23974	4.20556	4.22719	4.45753	4.31031	4.53245	3.83715	3.78008	3.86123	0.0697564	-0.142771	-0.212528
O14981	BTAF1	9044	2	1849	14.471	82309000	0.0871298	0.0909134	0.0867041	0.0936476	0.0960687	0.0894777	0.0971124	0.091948	0.0827814	0.0766519	0.038151	-0.038501
O15013	ARHGEF10	9639	2	1369	15.91	159290000	0.160241	0.183859	0.176181	0.162912	0.182326	0.164779	0.178688	0.17435	0.172751	-0.0287445	0.0151948	0.0439394
O15027	SEC16A	9919	15	2357	201.91	1820000000	1.73984	1.73449	1.5116	1.73713	1.70496	1.68202	1.75583	2.05542	1.7028	0.0394367	0.145247	0.10581
O15031	PLXNB2	23654	9	1838	80.055	634480000	1.03976	0.973271	1.04572	0.941181	0.890435	0.998706	1.00739	0.812997	0.932852	-0.111975	-0.151813	-0.0398381
E7ET15			14	1028	112.55	2362400000	1.48198	1.45892	1.45224	1.48531	1.43068	1.49527	1.49569	1.31619	1.38496	0.00594219	-0.0659451	-0.0718873
O15056	SYNJ2	8871	6	1496	40.712	583160000	0.567503	0.580521	0.621756	0.557191	0.581024	0.561067	0.54076	0.614245	0.565611	-0.0586455	-0.0406448	0.0180007
O15067	PFAS	5198	8	1338	62.292	1405400000	1.00463	1.02829	0.865376	1.0631	1.01583	1.01425	0.974831	1.10727	0.918714	0.0938796	0.0501457	-0.0437339
O15084	ANKRD28	23243	2	1053	23.189	83690000	0.130961	0.124471	0.153774	0.128563	0.113463	0.141748	0.144195	0.102063	0.136583	-0.0925681	-0.0960822	-0.00351416
O15085	ARHGEF11	9826	7	1522	51.36	357950000	0.427419	0.455835	0.506259	0.420206	0.437669	0.458904	0.495371	0.469019	0.463549	-0.0775655	0.0393552	0.116921
O15111	CHUK	1147	1	745	6.6336	54883000	0.13235	0.138951	0.124235	0.122943	0.117266	0.142	0.119066	0.12437	0.116469	-0.0494532	-0.136193	-0.0867396
O15118	NPC1	4864	5	1278	64.06	3560900000	2.19272	2.39686	2.22067	1.86106	2.21735	2.24632	1.70851	1.95683	1.97958	-0.106704	-0.270753	-0.164049
A0A087WU14			1	206	20.234	60193000	0.0382052	0.0325941	0.0385904	0.0296777	0.0276992	0.0307038	0.0351368	0.0237229	0.0331405	-0.31258	-0.249768	0.0628125
H3BV04			1	194	32.069	531250000	0.0193094	0.0161674	0.013553	0.0166814	0.0135062	0.0180266	0.0144345	0.0126419	0.0144927	-0.0242007	-0.238145	-0.213944
O15143	ARPC1B	10095	4	372	179.61	7767500000	2.34	2.50753	2.45517	2.38594	2.2374	2.3793	2.28991	2.25138	2.30353	-0.060532	-0.0934182	-0.0328862
O15144	ARPC2	10109	13	300	172.56	12600000000	3.00172	3.24661	3.07374	3.04343	3.14295	3.19244	2.9488	2.97489	2.86679	0.00875365	-0.0847099	-0.0934635
O15145	ARPC3	10094	3	178	26.507	2990000000	1.15247	1.03531	1.30078	0.982472	0.87246	1.19228	1.02522	0.734242	1.03175	-0.195145	-0.32174	-0.126596
C9J9P4			2	248	22.397	135010000	0.136199	0.128326	0.136377	0.118898	0.113621	0.120076	0.105624	0.124122	0.112732	-0.185237	-0.227237	-0.0419999
O15164	TRIM24	8805	3	1050	18.291	122610000	0.147336	0.154162	0.143081	0.15422	0.160033	0.152361	0.136981	0.191788	0.159185	0.069793	0.134305	0.0645122
O15173	PGRMC2	10424	2	223	17.123	919350000	0.108155	0.0801917	0.0985413	0.0896031	0.0713458	0.0919033	0.104837	0.0569374	0.082711	-0.182194	-0.230739	-0.0485457
O15212	PFDN6	10471	9	129	95.003	2125200000	1.18374	1.162	1.25227	1.18776	1.38134	1.29142	1.19423	1.57225	1.45113	0.101595	0.229223	0.127628
O15213	WDR46	9277	1	610	6.7164	193520000	0.0310587	0.0372015	0.0227671	0.0354891	0.0378181	0.0335108	0.0309472	0.0407197	0.0356691	0.230784	0.237764	0.0069795
O15228	GNPAT	8443	3	680	19.77	211450000	0.284715	0.289813	0.258093	0.281154	0.26032	0.274556	0.288214	0.297967	0.278148	-0.0290378	0.0539217	0.0829595
O15234	CASC3	22794	3	703	27.295	236810000	0.218342	0.221923	0.188112	0.199577	0.226297	0.195377	0.20509	0.251405	0.186159	-0.0164546	0.0324116	0.0488662
O15243	LEPROT	54741	1	131	9.4839	18591000	0.0327408	0.0289355	0.0249709	0.0298416	0.0363099	0.0265003	0.0253039	0.0304702	0.0265924	0.0966659	-0.0730963	-0.169762
O15247	CLIC2	1193	4	247	48.061	177970000	0.177784	0.178238	0.18909	0.184276	0.181825	0.190667	0.209412	0.184594	0.199845	0.0305258	0.123548	0.0930224
O15254	ACOX3	8310	2	700	16.879	26586000	0.0383257	0.0383461	0.0482013	0.0403658	0.0386932	0.0444414	0.0469389	0.0391229	0.0457915	-0.0159481	0.0784709	0.094419
Q5T093			1	117	9.5895	82681000	0.0568274	0.058788	0.0521962	0.0606253	0.0653597	0.0541278	0.0588353	0.0670334	0.056112	0.102058	0.116943	0.0148851
Q5T8U5			3	186	23.327	2225700000	0.652785	0.634752	0.714462	0.613708	0.589417	0.652609	0.734349	0.458398	0.621458	-0.109451	-0.142103	-0.032652
O15269	SPTLC1	10558	3	473	30.229	970090000	0.409918	0.463754	0.407819	0.331486	0.362719	0.382362	0.31798	0.374058	0.367627	-0.251385	-0.274217	-0.0228319
H0YJV2			2	407	21.539	52372000	0.0840091	0.0939872	0.0811729	0.0825503	0.0940779	0.0903726	0.0887268	0.105619	0.0871105	0.0429495	0.119016	0.0760666
O15294	OGT	8473	11	1046	102.46	2649700000	1.80073	2.00026	2.02252	1.74855	1.79269	1.9022	1.76611	1.61249	1.75582	-0.0973721	-0.181689	-0.084317
O15305	PMM2	5373	9	246	98.293	6677500000	1.49765	1.50618	1.45166	1.52015	1.49127	1.48837	1.54549	1.66642	1.47013	0.0142722	0.0715538	0.0572816
A0A8I5KR14			7	629	62.36	465810000	0.520344	0.573275	0.528732	0.534298	0.53507	0.53981	0.526703	0.592774	0.564375	-0.011761	0.0536803	0.0654412
E7ES08			4	188	33.81	1897500000	0.766478	0.773669	0.802607	0.746939	0.754728	0.752362	0.805441	0.728592	0.837647	-0.0556995	0.0177035	0.073403
O15355	PPM1G	5496	9	546	69.04	11800000000	1.25888	1.29747	1.2968	1.26739	1.51948	1.34346	1.29948	1.57087	1.4308	0.100219	0.158687	0.0584674
O15357	INPPL1	3636	4	1258	45.282	221280000	0.264737	0.279918	0.26804	0.27941	0.273468	0.272499	0.276391	0.294825	0.272275	0.0223398	0.0536603	0.0313205
O15371	EIF3D	8664	12	548	147.96	9729600000	1.97108	2.12627	2.28749	1.96119	1.99105	2.14302	2.03558	1.97209	2.08548	-0.066964	-0.0674662	-0.000502204
O15372	EIF3H	8667	9	352	120.4	7386700000	1.83567	1.92531	1.99428	1.77102	1.75767	1.88194	1.7767	1.80542	1.84484	-0.0890852	-0.0847346	0.00435068
E7EWK7			2	184	11.757	89994000	0.141614	0.145037	0.144369	0.140395	0.138872	0.151709	0.155476	0.143774	0.154388	-0.000148978	0.0737852	0.0739341
O15382	BCAT2	587	5	392	63.77	1560000000	1.00567	0.964723	0.936037	0.950328	0.942282	0.977041	0.983048	0.954392	0.933769	-0.0183745	-0.0175916	0.000782917
O15397	IPO8	10526	3	1037	18.554	206940000	0.109379	0.116274	0.0983096	0.108314	0.112225	0.104847	0.102078	0.105986	0.0948173	0.006323	-0.0970725	-0.103395
O15400	STX7	8417	2	261	15.636	152320000	0.247579	0.270062	0.22914	0.24625	0.282033	0.242404	0.228152	0.289212	0.250271	0.0454583	0.0397326	-0.00572568
J3QQV2			2	417	11.239	65416000	0.102042	0.117225	0.0866607	0.111766	0.123181	0.101307	0.089115	0.129074	0.107646	0.136362	0.090954	-0.0454079
H0Y8Q6			1	300	6.5275	16961000	0.0507389	0.0517165	0.0346759	0.0492912	0.0546936	0.0445827	0.0417425	0.0737724	0.0373619	0.115561	0.156812	0.0412513
O15440	ABCC5	10057	1	1437	6.2777	69960000	0.0496589	0.0600277	0.0463754	0.0448919	0.0625152	0.0549889	0.0413858	0.0633043	0.0520234	0.0573965	0.00600917	-0.0513873
O15446	POLR1G	10849	4	510	49.806	385600000	0.245149	0.261452	0.241861	0.245092	0.249721	0.227678	0.235495	0.274181	0.229024	-0.0509498	-0.018941	0.0320088
C9JN43			1	101	7.7682	52029000	0.0985725	0.112611	0.109177	0.0866001	0.0927029	0.0904668	0.0979307	0.106749	0.109119	-0.247968	-0.029859	0.218109
A0A7I2V4L6			4	191	28.965	1425400000	1.48443	1.55351	1.23106	1.37783	1.55679	1.263	1.36134	1.42497	1.22523	-0.024325	-0.0897396	-0.0654146
B1ALC0			3	135	57.053	789800000	0.594556	0.553309	0.635859	0.607258	0.538285	0.580338	0.567197	0.496637	0.598298	-0.0475596	-0.101858	-0.0542982
O15514	POLR2D	5433	2	142	13.152	114280000	0.107886	0.106288	0.141741	0.112051	0.110341	0.114133	0.138771	0.0875784	0.131401	-0.0808164	0.00741724	0.0882336
O15523	DDX3Y	8653	1	660	6.8566	32359000	0.0299224	0.0297591	0.0334835	0.0288503	0.0314581	0.0303733	0.0328289	0.0213222	0.0304205	-0.038976	-0.139614	-0.100638
E9PER6			3	529	17.633	754750000	0.256708	0.302771	0.283236	0.246932	0.275817	0.278967	0.261967	0.288954	0.273405	-0.0719542	-0.0318317	0.0401224
Q6P1N7			1	156	8.3848	54662000	0.0908319	0.093574	0.0843512	0.0785481	0.0821328	0.0904432	0.0739454	0.0849425	0.0817795	-0.0979017	-0.159261	-0.0613595
O15541	RNF113A	7737	2	343	14.021	310860000	0.144362	0.126339	0.138672	0.139179	0.144722	0.139205	0.141715	0.158153	0.156806	0.0476064	0.157752	0.110146
H0Y6I7			3	999	24.638	85872000	0.200945	0.213556	0.187888	0.200359	0.203245	0.199506	0.198925	0.220425	0.185693	0.00172511	0.00634339	0.00461828
O43143	DHX15	1665	13	795	103.58	4572300000	2.39501	2.63994	2.39602	2.55571	2.60427	2.60434	2.39842	2.4163	2.43561	0.0633092	-0.0355062	-0.0988154
O43148	RNMT	8731	8	476	54.218	2765600000	0.776269	0.749611	0.747367	0.793993	0.763752	0.746616	0.824079	0.765847	0.79894	0.0196122	0.0715722	0.05196
O43149	ZZEF1	23140	4	2961	39.127	1991400000	0.236613	0.221424	0.260018	0.232446	0.216794	0.250976	0.272006	0.218854	0.257765	-0.0362982	0.060148	0.0964462
O43156	TTI1	9675	1	1089	16.187	25154000	0.0209805	0.0215339	0.024084	0.024801	0.0229068	0.0202096	0.0262722	0.0246812	0.0225197	0.0282942	0.141727	0.113433
O43159	RRP8	23378	4	456	30.787	114920000	0.267894	0.31814	0.250505	0.30972	0.314259	0.288513	0.269667	0.363657	0.287091	0.125377	0.137851	0.0124743
A0A8I5KSY3			3	114	51.797	8158100000	1.96564	1.39274	1.36565	1.83356	1.63915	1.35508	1.74555	1.13998	1.27062	0.031346	-0.18477	-0.216116
O43172	PRPF4	9128	8	522	70.92	2745700000	1.30123	1.36523	1.21166	1.35504	1.36107	1.37321	1.30074	1.45125	1.3556	0.0765097	0.0829363	0.00642664
A0A286YF22			6	526	77.748	969120000	0.490941	0.557475	0.491628	0.518918	0.532342	0.531042	0.461905	0.606133	0.565172	0.0390533	0.0847388	0.0456855
O43181	NDUFS4	4724	2	175	12.078	72165000	0.126457	0.121725	0.125524	0.122493	0.113048	0.115711	0.119132	0.121394	0.113052	-0.0893985	-0.0798787	0.00951984
O43237	DYNC1LI2	1783	8	492	83.141	2190700000	1.01375	1.07732	0.983747	1.10767	1.07713	1.05821	1.02204	1.14172	1.03064	0.0768303	0.055044	-0.0217863
O43242	PSMD3	5709	22	534	242.51	13700000000	2.47071	2.43717	2.50512	2.39044	2.32033	2.42647	2.48304	2.39912	2.3891	-0.0546915	-0.0278519	0.0268396
O43252	PAPSS1	9061	4	624	41.132	1490000000	0.337554	0.35253	0.357198	0.329281	0.347888	0.376428	0.346997	0.339412	0.331431	0.0086739	-0.0411389	-0.0498128
O43264	ZW10	9183	2	779	17.902	139770000	0.212265	0.218549	0.201861	0.204414	0.208021	0.230339	0.245262	0.237771	0.233595	0.0228484	0.179761	0.156912
O43290	SART1	9092	7	800	77.417	683220000	0.553901	0.537357	0.507063	0.583943	0.57874	0.549347	0.581569	0.708765	0.579377	0.099151	0.226259	0.127108
E9PLG8			2	81	13.357	523540000	0.11138	0.0986857	0.106034	0.0993416	0.113865	0.100295	0.103246	0.102063	0.114379	-0.0119127	0.0162857	0.0281984
D6RBU4			2	452	28.552	183670000	0.182973	0.190822	0.223602	0.184329	0.168426	0.201225	0.187717	0.134403	0.167144	-0.108855	-0.288076	-0.179221
O43324	EEF1E1	9521	4	174	37.216	1462800000	0.65609	0.631355	0.716366	0.635543	0.616057	0.746035	0.714451	0.600703	0.688401	-0.00445328	-0.000184122	0.00426916
O43353	RIPK2	8767	2	540	14.601	227560000	0.221254	0.217626	0.206936	0.236067	0.213313	0.212348	0.208415	0.223503	0.223324	0.0351153	0.0209041	-0.0142111
A0A7P0T8C3			2	184	14.609	187190000	0.213556	0.224611	0.197951	0.223553	0.233036	0.212803	0.199827	0.246132	0.220374	0.0735531	0.0669449	-0.00660822
O43390	HNRNPR	10236	14	633	130.31	6567900000	1.98265	2.0147	1.7692	2.03161	1.94529	1.77778	1.83598	1.84594	1.51823	-0.00296966	-0.149153	-0.146183
O43395	PRPF3	9129	8	683	97.216	1366600000	1.00384	0.97729	1.05224	1.03296	0.970355	0.943366	1.04736	0.895721	0.978322	-0.0418266	-0.0542593	-0.0124327
K7ER96			6	281	136.04	1931600000	0.708102	0.687398	0.63751	0.730761	0.695805	0.701536	0.664306	0.754712	0.71111	0.06595	0.0673226	0.00137258
O43399	TPD52L2	7165	11	206	126.24	14100000000	2.06275	1.96092	2.02462	2.05387	2.3247	2.11641	2.09226	2.61521	2.41594	0.102799	0.236042	0.133243
O43402	EMC8	10328	3	210	28.673	352740000	0.54173	0.630393	0.482122	0.672605	0.710765	0.574089	0.536774	0.793262	0.581822	0.24281	0.208803	-0.0340066
F6QUN3			1	176	7.7682	259310000	0.52366	0.519542	0.523179	0.512135	0.523855	0.553233	0.499042	0.525752	0.500781	0.0208872	-0.0380819	-0.0589691
E9PSD3			2	348	12.034	69194000	0.15045	0.165654	0.159334	0.145803	0.163836	0.177849	0.14488	0.175388	0.180405	0.0361094	0.0746127	0.0385033
O43432	EIF4G3	8672	3	1585	21.485	176250000	0.195468	0.204329	0.269546	0.205752	0.184589	0.230143	0.241727	0.181213	0.229649	-0.109351	-0.0365721	0.0727793
O43447	PPIH	10465	3	177	26.869	423060000	0.320775	0.325267	0.32092	0.341277	0.328331	0.357047	0.322774	0.345457	0.365833	0.086421	0.0967943	0.0103733
H3BLU7			3	314	28.506	764090000	0.879743	0.94825	0.902227	0.836077	0.865657	0.916207	0.904578	0.890879	0.88022	-0.0605848	-0.029113	0.0314718
O43493	TGOLN2	10618	5	437	43.847	448370000	0.625311	0.626091	0.560645	0.545771	0.600488	0.46852	0.458234	0.6273	0.611798	-0.166283	-0.0943504	0.0719323
J3QLB5			1	47	10.015	60194000	0.101767	0.115164	0.114056	0.100901	0.0982099	0.110177	0.0921783	0.0739837	0.0870321	-0.0978236	-0.386532	-0.288709
R4GMU8			1	79	23.281	42825000	0.116483	0.0986348	0.119269	0.120125	0.0990192	0.0964874	0.123899	0.102339	0.112898	-0.0832781	0.0203429	0.103621
G3V3Q2			1	141	15.13	57848000	0.0532759	0.0517278	0.0657521	0.0493938	0.0410514	0.0592928	0.0510652	0.0317895	0.0475694	-0.189494	-0.388724	-0.19923
O43570	CA12	771	2	354	20.55	385610000	0.380681	0.303212	0.342748	0.338692	0.272458	0.306417	0.348267	0.238212	0.316004	-0.162046	-0.185961	-0.0239149
O43583	DENR	8562	5	198	109.56	2351400000	0.931388	0.689945	0.753883	1.04977	0.828633	0.75664	0.888317	0.924349	1.06125	0.14977	0.274959	0.125189
O43592	XPOT	11260	12	962	121.56	1707800000	1.1373	1.15459	1.22331	1.1884	1.11551	1.22423	1.16066	1.02164	1.09202	0.0053016	-0.102409	-0.10771
O43598	DNPH1	10591	1	174	68.528	417260000	0.166011	0.169039	0.17364	0.171265	0.154505	0.186444	0.188084	0.160266	0.1858	0.00996021	0.0704579	0.0604977
O43615	TIMM44	10469	10	452	104.08	3346100000	2.06171	2.63977	1.71917	2.18425	2.17281	1.79874	2.03932	3.73883	1.84099	-0.0607741	0.24691	0.307684
O43617	TRAPPC3	27095	5	180	35.921	815010000	0.725358	0.821334	0.719523	0.777075	0.846966	0.792418	0.68742	0.972032	0.746162	0.0926101	0.0861211	-0.00648898
M0R1L7			2	159	36.614	1898500000	0.628003	0.614769	0.549365	0.619418	0.6439	0.62519	0.496245	0.753545	0.617552	0.0755662	0.0593052	-0.016261
C9J0K5			1	75	5.994	239730000	0.120632	0.130641	0.144217	0.110021	0.143498	0.143059	0.130889	0.143949	0.155119	0.00396313	0.120548	0.116585
A0A087WYV6	TSPAN6	7105	2	129	12.141	170310000	0.305661	0.294738	0.291707	0.28062	0.295052	0.290538	0.285606	0.311849	0.309879	-0.0424984	0.0244182	0.0669166
O43660	PLRG1	5356	4	514	30.36	877310000	1.02782	1.10172	0.977594	1.03032	1.04641	1.03207	1.00193	1.15615	1.03994	0.000770364	0.0415927	0.0408223
O43670	ZNF207	7756	3	478	49.581	989300000	0.150744	0.158368	0.156395	0.139956	0.152965	0.150548	0.13655	0.168957	0.136357	-0.0699697	-0.0751987	-0.00522902
E7EWP0			2	177	11.898	311820000	0.328901	0.241181	0.204076	0.274984	0.32846	0.229044	0.237597	0.314247	0.259612	0.1048	0.0678845	-0.036916
O43678	NDUFA2	4695	1	99	15.478	64965000	0.0655355	0.060775	0.0663045	0.067842	0.0592482	0.0605959	0.0692561	0.0525549	0.0663766	-0.037398	-0.033548	0.00384999
O43681	GET3	439	5	348	62.451	2364800000	0.728662	0.744629	0.843729	0.731237	0.75215	0.860475	0.840759	0.704411	0.812148	0.0166167	0.0248758	0.00825912
O43684	BUB3	9184	6	328	45.032	2668200000	0.685951	0.700984	0.641962	0.754182	0.708817	0.73386	0.605768	0.690299	0.616383	0.114747	-0.0852743	-0.200021
K7EMK9			2	178	19.801	696890000	0.812127	0.734666	0.617557	0.70089	0.74771	0.625983	0.701933	0.711852	0.671473	-0.0611121	-0.0537077	0.00740438
O43707	ACTN4	81	37	911	323.31	200000000000	14.2514	14.9577	15.8118	15.2835	15.2127	15.2251	15.5783	15.332	16.4566	0.0222744	0.0732886	0.0510142
F8VRU3			1	121	10.481	112980000	0.0376563	0.0463426	0.0435837	0.0391223	0.0464925	0.0439084	0.0384939	0.0543658	0.0396726	0.0217784	0.0549116	0.0331332
O43719	HTATSF1	27336	7	755	52.405	4026800000	0.639323	0.666566	0.580149	0.688941	0.728017	0.658637	0.63098	0.844464	0.732051	0.138167	0.227052	0.0888851
Q15438	CYTH1	9267	1	398	7.0841	147680000	0.0888309	0.105581	0.106592	0.0707868	0.0755946	0.0831823	0.0762988	0.0623478	0.0698287	-0.390885	-0.529903	-0.139018
O43741	PRKAB2	5565	1	272	17.226	29344000	0.0319154	0.0304543	0.0266035	0.032115	0.0262017	0.0274422	0.033978	0.0315019	0.0265525	-0.0530819	0.0487722	0.101854
O43747	AP1G1	164	11	822	118.17	5594900000	2.59413	2.60999	2.67041	2.51151	2.44637	2.8071	2.58277	2.37073	2.56596	-0.020213	-0.0665653	-0.0463523
O43752	STX6	10228	1	255	11.074	192360000	0.219926	0.235197	0.223653	0.174205	0.194837	0.226453	0.183255	0.190989	0.208987	-0.188846	-0.218871	-0.0300251
A0A7I2V697			9	262	96.239	4110000000	1.83701	1.71496	1.66639	1.77636	2.06825	1.83343	1.73467	2.51718	2.03127	0.121798	0.267883	0.146086
O43768	ENSA	2029	2	121	11.8	583500000	0.422897	0.38714	0.319624	0.4388	0.397939	0.395236	0.387666	0.58637	0.533721	0.125083	0.416514	0.291432
O43776	NARS1	4677	14	548	112.23	8200000000	1.41002	1.38238	1.53738	1.41637	1.4647	1.5284	1.53626	1.4586	1.5007	0.0263104	0.0542041	0.0278936
E9PDF6	MYO1B	4430	16	1107	187.71	4045900000	2.32795	2.30612	2.34426	2.16685	2.12991	2.26336	2.17115	2.0691	2.10315	-0.0891583	-0.137622	-0.0484633
B0QYW5			3	225	18.454	280650000	0.0851534	0.0808597	0.0840399	0.0824234	0.0868163	0.0897682	0.0951751	0.0708122	0.0912575	0.0507626	0.0409089	-0.00985373
O43809	NUDT21	11051	6	227	56.505	2522200000	1.36511	1.41703	1.26422	1.33263	1.25588	1.27478	1.25007	1.29635	1.24353	-0.0667965	-0.0944441	-0.0276476
O43813	LANCL1	10314	3	399	25.438	328720000	0.538615	0.533621	0.49456	0.528578	0.514775	0.539166	0.515932	0.577624	0.571909	0.014406	0.0881087	0.0737027
O43815	STRN	6801	3	780	32.755	743580000	1.29431	1.3136	1.35168	1.17095	1.19293	1.34079	1.29266	1.14963	1.1081	-0.0960048	-0.157373	-0.061368
O43818	RRP9	9136	1	475	8.5982	167710000	0.0971957	0.106928	0.0815421	0.0956989	0.0986826	0.0897289	0.0856356	0.106207	0.101702	-0.00787665	0.0392483	0.047125
A0A7P0T893			4	679	37.279	373580000	0.490299	0.447513	0.445278	0.490094	0.48502	0.431305	0.436273	0.482543	0.473262	0.0241309	0.00934538	-0.0147855
A0A087X2E5	IDH3B	3420	5	376	98.155	1277100000	0.975751	0.974064	0.919168	1.02128	1.09224	0.920289	1.0475	1.1646	0.947442	0.0805898	0.139174	0.0585847
O43847	NRDC	4898	8	1151	65.849	1069100000	0.954518	1.01935	0.979621	0.970101	1.05242	0.961028	1.02141	1.1239	1.00838	0.0146106	0.0946197	0.080009
O43852	CALU	813	11	315	178.87	8203200000	2.04684	2.35237	2.60569	2.13138	2.8469	2.47067	1.91704	2.81669	2.73258	0.0886727	0.0920318	0.00335908
O43865	AHCYL1	10768	3	530	35.027	1097600000	0.63143	0.627789	0.562086	0.63549	0.541744	0.608345	0.610559	0.67875	0.59099	-0.0285793	0.0459901	0.0745695
O43913	ORC5	5001	3	435	19.244	254170000	0.295081	0.326982	0.318965	0.322895	0.341293	0.326575	0.315127	0.346863	0.329823	0.074301	0.0758294	0.00152842
O43920	NDUFS5	4725	2	106	26.688	525840000	0.290174	0.291127	0.301054	0.283073	0.265025	0.288732	0.29795	0.270598	0.284898	-0.0764216	-0.0480577	0.0283639
K7ES57			1	211	7.5306	77816000	0.125484	0.147409	0.116243	0.138021	0.15366	0.141583	0.126378	0.201811	0.169257	0.154974	0.354267	0.199293
O60216	RAD21	5885	6	631	80.011	976190000	0.282898	0.262284	0.299598	0.284014	0.247043	0.298741	0.28505	0.235355	0.301388	-0.0258171	-0.039803	-0.0139858
O60218	AKR1B10	57016	15	316	289.06	243000000000	17.7784	14.0055	18.9553	16.9394	13.5585	16.4026	17.5684	11.2592	15.5172	-0.113503	-0.194336	-0.0808336
O60220	TIMM8A	1678	4	97	58.453	2245500000	1.00904	0.825579	1.29911	0.934625	0.849687	1.07893	1.13153	0.681819	1.24268	-0.130233	-0.0362266	0.094006
O60231	DHX16	8449	6	1041	62.714	568820000	0.744082	0.778028	0.87001	0.798064	0.699773	0.804978	0.831388	0.673853	0.772485	-0.0548919	-0.0706958	-0.0158039
E9PN57			1	60	11.707	63259000	0.143689	0.134983	0.15633	0.148796	0.137461	0.149928	0.150646	0.130645	0.171024	0.00391788	0.056311	0.0523931
O60244	MED14	9282	3	1454	18.751	183330000	0.229846	0.255854	0.26631	0.215633	0.211695	0.231815	0.210297	0.1955	0.209093	-0.190159	-0.290424	-0.100265
O60256	PRPSAP2	5636	5	369	52.067	832530000	0.427419	0.508447	0.575023	0.472652	0.482692	0.532416	0.522017	0.505925	0.459311	-0.0222551	-0.0227477	-0.000492541
O60264	SMARCA5	8467	14	1052	99.671	3917100000	2.08692	2.02625	2.02578	1.99143	1.81503	1.95424	2.14647	1.86312	1.92948	-0.0917454	-0.0477518	0.0439936
O60271	SPAG9	9043	21	1321	258.26	7395900000	3.62495	3.89625	3.61738	4.09135	4.44344	3.80604	3.7207	4.61568	3.96965	0.147873	0.1438	-0.00407343
O60287	URB1	9875	10	2271	71.09	1027600000	1.18429	1.22354	1.22201	1.15002	1.15812	1.23867	1.23178	1.18536	1.18509	-0.0333838	-0.0110121	0.0223717
B4DR12			1	320	8.6513	75639000	0.044164	0.0467496	0.0656015	0.0404144	0.0378603	0.052455	0.0583248	0.0379175	0.0653548	-0.259714	0.0460994	0.305813
O60292	SIPA1L3	23094	5	1781	34.351	240420000	0.375804	0.350877	0.385687	0.335684	0.345117	0.379505	0.424663	0.354148	0.382681	-0.0691542	0.0623461	0.1315
O60293	ZFC3H1	196441	1	1989	7.0939	22706000	0.0184442	0.0177943	0.0126045	0.0217774	0.0199556	0.0174709	0.0193648	0.0213415	0.0231735	0.277541	0.387206	0.109665
O60306	AQR	9716	4	1485	33.832	213530000	0.171139	0.177921	0.176456	0.169288	0.16448	0.171161	0.166582	0.153936	0.164766	-0.0576534	-0.114908	-0.0572546
A0A2R8Y3X5			11	854	102.52	1369700000	0.958251	0.91253	0.942915	0.96751	0.946006	1.0228	1.07246	0.959077	1.07577	0.0615435	0.143202	0.0816585
A0A8Q3WLB2			2	1837	22.734	80384000	0.0871237	0.120905	0.0824544	0.0984534	0.108494	0.0833236	0.0903844	0.137077	0.150508	-0.00105357	0.379816	0.38087
O60341	KDM1A	23028	14	852	128.32	2898700000	1.46002	1.47058	1.58451	1.45555	1.33436	1.41419	1.58654	1.43591	1.4615	-0.102963	-0.0099896	0.092973
O60361			1	137	-2	75856000	0.0841865	0.0715249	0.0941467	0.0841417	0.0969137	0.0999413	0.0997805	0.0974604	0.13338	0.169444	0.404071	0.234627
H0YB97			1	175	6.3674	100300000	0.150921	0.149022	0.134617	0.115789	0.117818	0.104196	0.111306	0.108403	0.107426	-0.363378	-0.409673	-0.0462952
O60437	PPL	5493	2	1756	11.119	19068000	0.0460132	0.0610297	0.0405698	0.0511903	0.0596664	0.0531121	0.0480754	0.0626666	0.0516806	0.151604	0.137936	-0.0136686
C9JSR4			2	356	25.465	210480000	0.138243	0.152713	0.16724	0.154447	0.161093	0.160909	0.155101	0.183501	0.175382	0.0563609	0.165762	0.109401
O60488	ACSL4	2182	17	711	200.92	9478700000	2.32244	2.34303	2.77358	2.33292	2.1365	2.38974	2.62044	1.91016	2.48929	-0.117088	-0.0836701	0.0334178
O60502	OGA	10724	2	916	15.859	162060000	0.0907523	0.0869111	0.111262	0.0950169	0.0891079	0.100035	0.104414	0.0820127	0.0964849	-0.0239905	-0.0303451	-0.00635457
O60504	SORBS3	10174	3	671	17.906	121650000	0.18293	0.188393	0.187721	0.172878	0.196678	0.199733	0.189326	0.228804	0.185614	0.0261958	0.110971	0.0847752
O60506	SYNCRIP	10492	20	623	323.31	22600000000	6.41281	6.56037	6.39906	7.00467	6.58244	6.03659	6.58396	6.25307	5.84958	0.0186058	-0.0519866	-0.0705924
C9J3I4			1	140	6.9545	13254000	0.0148119	0.0121199	0.0127102	0.0123096	0.0114795	0.0140461	0.012606	0.0119832	0.013552	-0.0673002	-0.055683	0.0116172
Q5SRN1			1	539	6.4632	105390000	0.215484	0.241107	0.191551	0.24588	0.246585	0.248707	0.201701	0.268797	0.206382	0.193497	0.0625899	-0.130907
O60524	NEMF	9147	3	1076	24.062	131320000	0.217497	0.222625	0.202816	0.211023	0.213471	0.217583	0.19604	0.220655	0.217092	-0.00193305	-0.0206831	-0.01875
O60547	GMDS	2762	2	372	15.481	317820000	0.382866	0.403591	0.456761	0.416452	0.430315	0.394035	0.461206	0.40128	0.407409	-0.00280542	0.0306316	0.033437
O60563	CCNT1	904	3	726	26.987	164080000	0.20461	0.200258	0.176225	0.198969	0.184869	0.182347	0.178587	0.184769	0.187394	-0.0374993	-0.0773735	-0.0398742
O60566	BUB1B	701	2	1050	13.193	189850000	0.505119	0.568973	0.528833	0.499098	0.574078	0.596806	0.48474	0.646337	0.586512	0.0591252	0.0996782	0.0405529
O60568	PLOD3	8985	7	738	78.574	2396900000	1.36352	1.39942	1.47924	1.35108	1.37769	1.49598	1.41278	1.24554	1.37712	-0.0059412	-0.0720778	-0.0661366
A0A8I5KT16			3	136	23.888	1224500000	0.119806	0.134649	0.134241	0.130196	0.126712	0.136458	0.135257	0.130765	0.125498	0.0172299	0.0104435	-0.00678643
A0A2R8Y5N1			16	1250	116.98	4769200000	2.46251	2.54274	2.33282	2.80018	2.74249	2.58574	2.82931	2.80465	2.55294	0.147572	0.157916	0.0103441
O60645	EXOC3	11336	6	745	50.253	695200000	0.5656	0.543674	0.5184	0.579237	0.514954	0.559293	0.540306	0.574702	0.600969	0.0226963	0.0762177	0.0535214
O60664	PLIN3	10226	13	434	211.49	11200000000	2.97761	2.8409	2.72275	3.09445	3.41107	2.95452	2.91183	3.82446	3.4254	0.147394	0.250618	0.103224
O60678	PRMT3	10196	5	531	58.513	841730000	0.961861	0.991216	1.08351	1.02672	1.03373	1.08576	1.05792	0.954576	1.03102	0.0511654	0.00328587	-0.0478795
O60684	KPNA6	23633	3	536	59.757	2827800000	0.399449	0.416747	0.382038	0.402553	0.398784	0.411328	0.429559	0.448559	0.415249	0.017271	0.110223	0.0929515
O60701	UGDH	7358	28	494	323.31	199000000000	13.0331	12.1493	14.2313	12.9969	11.7997	12.8553	14.3418	10.5242	12.4528	-0.065977	-0.0787924	-0.0128155
O60749	SNX2	6643	9	519	95.363	3390800000	1.44588	1.46367	1.46505	1.46686	1.47129	1.56419	1.3953	1.47091	1.49153	0.0415231	-0.00557386	-0.0470969
O60762	DPM1	8813	4	260	49.348	1186200000	0.750385	0.740497	0.871747	0.685981	0.633122	0.85443	0.842263	0.635395	0.859438	-0.120351	-0.0156759	0.104675
O60763	USO1	8615	12	962	105.9	6277200000	2.61561	2.57212	2.47045	2.68762	2.82499	2.71345	2.68933	3.15846	2.93044	0.1032	0.196928	0.0937276
O60784	TOM1	10043	3	492	22.105	62658000	0.177185	0.189146	0.191479	0.199217	0.248654	0.195094	0.19668	0.274962	0.255015	0.204969	0.3815	0.176531
P62807	H2BC5	3017	2	126	102.69	247000000000	6.36876	5.52318	6.7667	6.04033	5.12311	6.27113	6.92666	4.81165	6.23133	-0.0978925	-0.054283	0.0436095
O60825	PFKFB2	5208	6	505	42.649	1773900000	1.05983	1.19416	1.1478	1.00679	1.056	1.23357	1.05732	1.2053	1.13777	-0.0454179	-0.00059006	0.0448279
O60826	CCDC22	28952	2	627	34.053	83920000	0.0892348	0.091304	0.0802752	0.0917231	0.086315	0.0857021	0.0913775	0.0885918	0.0801717	0.0160968	-0.00372717	-0.0198239
A0A5H1ZRR1			4	213	30.908	1231500000	0.615092	0.650602	0.562114	0.612862	0.71971	0.611045	0.580625	0.915685	0.670197	0.0886292	0.245256	0.156627
A0A8Q3WLG7			7	474	47.479	2557200000	0.701187	0.749214	0.714976	0.749107	0.744559	0.721427	0.738021	0.776201	0.70125	0.0327481	0.0329954	0.000247273
A0A087WUT6			18	1220	263.72	4358300000	1.98008	2.01685	1.94136	2.12704	2.01562	1.96539	2.16545	2.03428	2.07379	0.0406636	0.0792296	0.038566
O60869	EDF1	8721	5	148	43.333	1799700000	0.395281	0.438128	0.379635	0.43308	0.441751	0.418722	0.3834	0.478197	0.410944	0.0927075	0.0690809	-0.0236266
O60870	KIN	22944	3	393	27.045	530970000	0.579809	0.677888	0.50408	0.609954	0.625295	0.589624	0.513625	0.740673	0.561319	0.0507653	0.043429	-0.00733622
O60879	DIAPH2	1730	3	1101	17.889	427860000	0.344548	0.352015	0.337991	0.360057	0.339646	0.336772	0.338206	0.344731	0.335776	0.00267524	-0.0222602	-0.0249354
O60884	DNAJA2	10294	5	412	53.634	708200000	0.467621	0.46573	0.680609	0.525014	0.449314	0.503741	0.570974	0.470149	0.531714	-0.126891	-0.0372355	0.0896557
M0QZD9			1	572	12.28	196140000	0.290027	0.252095	0.258281	0.272182	0.215161	0.255921	0.266439	0.227426	0.224772	-0.106851	-0.155462	-0.048611
O60888	CUTA	51596	1	179	13.591	205260000	0.0893388	0.0829089	0.0941829	0.0879112	0.0757736	0.089674	0.089059	0.0796662	0.0966961	-0.0725777	-0.00547547	0.0671022
O60921	HUS1	3364	1	280	12.999	65823000	0.0505505	0.0492421	0.0436475	0.0461619	0.0398297	0.0467217	0.0448337	0.0386203	0.0406041	-0.112136	-0.209431	-0.0972952
E5RGS4			3	117	17.952	2671400000	0.566469	0.493989	0.522035	0.518686	0.525861	0.557982	0.491139	0.585736	0.577437	0.0181508	0.0640328	0.0458821
O60927	PPP1R11	6992	1	126	40.962	374140000	0.101571	0.101284	0.0969051	0.0988499	0.100115	0.10316	0.0974446	0.119106	0.0993045	0.0113347	0.0754551	0.0641203
O60934	NBN	4683	7	754	50.444	371130000	0.402159	0.389999	0.417825	0.385275	0.382878	0.392033	0.400535	0.39777	0.390441	-0.0606298	-0.0255458	0.035084
O60942	RNGTT	8732	3	597	26.299	282600000	0.301763	0.327254	0.338187	0.312744	0.283609	0.322768	0.352313	0.279537	0.321758	-0.0735664	-0.0204244	0.0531419
A0A590UJS8			2	693	14.288	168200000	0.273046	0.223955	0.16572	0.228026	0.264216	0.200456	0.206125	0.224964	0.200177	0.0638236	-0.0701544	-0.133978
E9PSG0			1	349	7.4675	87031000	0.0914438	0.0970837	0.0927349	0.0954081	0.0987828	0.100624	0.0895521	0.110167	0.1049	0.067894	0.115087	0.0471934
O75063	FAM20B	9917	1	409	7.427	18247000	0.0362367	0.036842	0.0468105	0.0351634	0.0345138	0.0428958	0.0343875	0.0312961	0.0389033	-0.0908401	-0.197	-0.10616
O75083	WDR1	9948	15	606	233.93	25900000000	3.36342	3.58796	3.42219	3.46554	3.41844	3.53916	3.58222	3.58797	3.51296	0.00687521	0.0424243	0.0355491
O75113	N4BP1	9683	2	896	15.261	271310000	0.309804	0.345975	0.333322	0.313553	0.329684	0.364065	0.309797	0.360809	0.329465	0.0263081	0.0159148	-0.0103933
O75116	ROCK2	9475	7	1388	51.1	551610000	0.810658	0.827617	0.766987	0.821696	0.811947	0.776625	0.835934	0.87244	0.841859	0.00299958	0.0844346	0.0814351
E3W994			5	1273	35.499	651050000	0.395141	0.416299	0.396199	0.365518	0.40298	0.391178	0.38903	0.41361	0.382588	-0.0584685	-0.0270253	0.0314432
O75131	CPNE3	8895	12	537	191.88	3721700000	1.72277	1.8344	1.76167	1.77456	1.65784	1.73484	1.82538	1.72807	1.74558	-0.0417162	-0.00538194	0.0363343
O75146	HIP1R	9026	10	1068	83.1	2131700000	1.49765	1.60021	1.40206	1.62626	1.63943	1.71412	1.77744	2.0985	1.9914	0.146192	0.382808	0.236616
O75152	ZC3H11A	9877	5	810	36.537	332600000	0.536155	0.537974	0.523628	0.520261	0.517181	0.548884	0.530025	0.498382	0.527728	-0.0103578	-0.0380802	-0.0277224
K7EIG1			22	1251	203.54	4614600000	2.60404	2.87492	2.63906	2.66034	2.85599	2.7779	2.53655	3.00916	2.81085	0.0309789	0.0417796	0.0108008
O75157	TSC22D2	9819	2	780	22.393	760470000	1.09807	0.971912	0.965069	1.10153	1.15304	0.980888	1.17237	1.48111	1.13488	0.0922495	0.31985	0.2276
O75165	DNAJC13	23317	21	2243	152.6	3251300000	1.93975	1.93516	2.10976	1.83758	1.7543	2.01131	2.10269	1.72513	2.05957	-0.0950246	-0.0236467	0.0713779
J3KP75			2	622	17.385	69855000	0.126604	0.125014	0.093705	0.139818	0.138464	0.118506	0.148471	0.188545	0.158839	0.200418	0.521971	0.321553
B7Z6J7			6	718	51.198	627940000	0.597071	0.61375	0.543892	0.631155	0.615119	0.551655	0.596956	0.680229	0.572627	0.0351012	0.0761435	0.0410423
E9PH18			4	211	44.256	336960000	0.28053	0.327973	0.270878	0.286875	0.295761	0.263496	0.262243	0.336417	0.280301	-0.0556062	-0.000690303	0.0549159
O75223	GGCT	79017	6	188	110.41	4211700000	1.15657	1.23599	1.17249	1.19628	1.30285	1.31567	1.09887	1.42782	1.30082	0.0976857	0.102483	0.00479779
F5H5N1			1	182	9.0435	176620000	0.0996862	0.116806	0.0875078	0.113558	0.103559	0.0735242	0.0892199	0.118059	0.0851333	-0.0648296	-0.0560699	0.00875969
A0A7I2V5E2			3	334	28.885	458590000	0.36367	0.305533	0.366654	0.305093	0.261	0.288701	0.307335	0.212717	0.262788	-0.277175	-0.404036	-0.12686
O75312	ZPR1	8882	5	459	56.968	391940000	0.406779	0.416197	0.402896	0.375267	0.41572	0.429225	0.389799	0.475937	0.44306	-0.00667794	0.0944313	0.101109
H7C0E6			1	150	7.2644	14138000	0.0265691	0.0238792	0.0444069	0.0274667	0.0215476	0.0300993	0.0375462	0.0191301	0.0345157	-0.2618	-0.0568194	0.204981
O75323	NIPSNAP2	2631	2	286	19.255	645910000	0.622251	0.648791	0.618426	0.636918	0.619308	0.643974	0.635037	0.625564	0.621007	0.00817186	-0.00601397	-0.0141858
O75340	PDCD6	10016	5	191	99.347	1739400000	1.25105	1.31456	1.70795	1.20875	1.12848	1.61529	1.55731	1.03258	1.66294	-0.112665	-0.00701796	0.105647
E5RIW3			3	84	20.297	1889600000	0.463993	0.451	0.468199	0.515001	0.615033	0.467845	0.479285	0.632932	0.557067	0.208156	0.271228	0.0630718
O75348	ATP6V1G1	9550	3	118	28.259	1728100000	0.879008	0.937268	0.803838	0.883342	0.969137	0.781767	0.764457	0.96459	0.854721	0.00776039	-0.0201529	-0.0279132
O75351	VPS4B	9525	4	444	54.32	1454700000	0.569468	0.589691	0.608732	0.569086	0.512168	0.558037	0.571044	0.560563	0.574168	-0.108957	-0.0516022	0.0573547
O75362	ZNF217	7764	3	1048	29.879	1619300000	0.256818	0.299856	0.240094	0.259541	0.274378	0.270498	0.262107	0.325493	0.284473	0.0137823	0.130288	0.116505
A0A8I5KS04			9	322	106.06	2479800000	1.56563	1.63089	1.5234	1.58016	1.54218	1.51419	1.71093	1.59852	1.58507	-0.0257181	0.0524031	0.0781212
O75368	SH3BGRL	6451	6	114	77.8	3875500000	1.27302	1.16014	1.56873	1.23376	1.1496	1.3236	1.41873	1.07006	1.4805	-0.110439	-0.0117973	0.0986418
O75369	FLNB	2317	89	2602	323.31	205000000000	26.6425	32.9292	29.6355	26.6018	31.3593	29.8325	24.8612	28.0456	25.5772	-0.0230466	-0.184762	-0.161716
O75376	NCOR1	9611	4	2440	26.527	328440000	0.187165	0.212871	0.160673	0.194586	0.219436	0.202638	0.154087	0.226167	0.151651	0.137222	-0.0760826	-0.213305
O75380	NDUFS6	4726	2	124	11.288	113120000	0.158338	0.14451	0.139026	0.138227	0.130858	0.129542	0.118478	0.143241	0.119418	-0.148595	-0.213324	-0.0647287
O75381	PEX14	5195	1	377	6.9281	30119000	0.0170723	0.0133455	0.0115598	0.0163589	0.0165096	0.014331	0.0158707	0.0125289	0.0165138	0.169153	0.0975257	-0.0716278
O75386	TULP3	7289	1	442	6.6715	55240000	0.0409404	0.0397805	0.0505159	0.0394131	0.039314	0.0449571	0.0404346	0.0292969	0.0431314	-0.0855114	-0.217601	-0.13209
O75390	CS	1431	7	466	67.522	15600000000	2.81001	2.49219	2.66158	2.50395	2.55658	2.51447	2.68195	2.40077	2.58921	-0.0722086	-0.053864	0.0183445
I3L0X5			4	176	38.749	231720000	0.224969	0.223349	0.219989	0.230997	0.247122	0.216131	0.202736	0.262164	0.243973	0.0549443	0.0850154	0.030071
O75396	SEC22B	9554	4	215	53.824	2766300000	0.550382	0.561885	0.504239	0.501826	0.544881	0.521654	0.472536	0.480641	0.484304	-0.0436221	-0.169336	-0.125714
A0A8Q3SIG7			9	915	66.27	2071700000	1.15168	1.15317	1.1832	1.15472	1.16586	1.1345	1.14387	1.20769	1.15361	-0.0137015	0.00706324	0.0207647
O75410	TACC1	6867	6	805	52.469	727570000	0.477553	0.508566	0.468742	0.473483	0.520697	0.521497	0.463234	0.564109	0.516939	0.059081	0.0860551	0.0269741
O75420			4	1035	34.243	195330000	0.220838	0.25085	0.244684	0.227719	0.227872	0.227921	0.238744	0.239305	0.251679	-0.067741	0.0266508	0.0943918
C9JNK6			1	207	7.2184	536200000	0.0296024	0.0339261	0.0239624	0.0302381	0.0349571	0.0330375	0.0294589	0.0378743	0.0307274	0.167072	0.164544	-0.00252824
O75436	VPS26A	9559	9	327	103.02	3000000000	1.45463	1.41533	1.62686	1.44867	1.37576	1.47683	1.53182	1.31298	1.55717	-0.0641471	-0.0307585	0.0333886
G3V0E4			3	490	42.196	690890000	1.06858	0.958496	0.945449	0.958575	1.0038	0.89933	0.992979	1.11333	0.929902	-0.0548138	0.0305867	0.0854005
O75446	SAP30	8819	1	220	9.655	289960000	0.0105328	0.0103871	0.0108691	0.00955191	0.0107964	0.0141827	0.010412	0.0124325	0.0119188	0.11936	0.129033	0.00967324
E9PFL1			1	301	18.331	54852000	0.0193663	0.0184595	0.0219692	0.0212424	0.0174463	0.02303	0.018279	0.0116644	0.014518	0.0456815	-0.427475	-0.473156
O75475	PSIP1	11168	3	530	18.08	169960000	0.145072	0.151128	0.15297	0.141986	0.121627	0.150147	0.156175	0.128891	0.155052	-0.118464	-0.02937	0.0890935
O75477	ERLIN1	10613	2	348	12.456	159520000	0.280811	0.27317	0.261893	0.278315	0.25482	0.259508	0.271206	0.260271	0.267624	-0.0416763	-0.0299704	0.0117059
A0A1B0GVT7			1	255	6.4899	10353000	0.00979851	0.00851732	0.0153984	0.0122255	0.00932113	0.0134856	0.017581	0.00672585	0.0153803	0.0553282	0.235317	0.179988
O75489	NDUFS3	4722	4	264	35.601	672560000	0.428992	0.417098	0.478914	0.415813	0.371778	0.41683	0.452114	0.349233	0.424869	-0.137656	-0.111782	0.0258739
Q5JRI1	SRSF10	10772	5	172	42.886	3291900000	0.997902	0.941004	1.00663	0.989715	0.88578	0.954513	0.980705	0.859715	1.01933	-0.0577219	-0.0426401	0.0150819
A0A8I5KTJ3			2	54	37.071	829390000	0.0970122	0.112855	0.11318	0.0926166	0.0913208	0.0903647	0.0877197	0.0868305	0.124555	-0.235979	-0.111093	0.124886
A0A0C4DGA2	ECI2	10455	1	364	7.4779	856130000	0.4169	0.353566	0.399841	0.397319	0.354391	0.399836	0.430363	0.308266	0.39646	-0.0233158	-0.0440801	-0.0207642
O75525	KHDRBS3	10656	1	346	6.8131	24890000	0.0571921	0.0542208	0.0613322	0.057781	0.0539009	0.0491872	0.0618986	0.0492337	0.0547248	-0.102758	-0.0587047	0.0440531
O75530	EED	8726	5	441	35.993	417740000	0.479658	0.506737	0.457086	0.483718	0.462999	0.498882	0.481908	0.528251	0.495838	0.00211514	0.0611659	0.0590507
O75531	BANF1	8815	2	89	75.88	1076500000	0.793463	0.702569	0.866897	0.997804	0.81918	0.728059	0.984027	0.60141	1.0104	0.107114	0.135623	0.0285087
O75533	SF3B1	23451	16	1304	173.11	10100000000	3.19135	3.19187	3.25539	3.26802	3.17625	3.23812	3.22869	3.07054	3.09228	0.00653671	-0.0374701	-0.0440069
O75534	CSDE1	7812	14	798	153.32	5151800000	2.53067	2.86779	2.63291	2.5003	2.7427	2.74242	2.36429	2.76845	2.77936	-0.00827789	-0.0215863	-0.0133084
O75569	PRKRA	8575	3	313	27.944	214970000	0.252168	0.262817	0.249969	0.250051	0.262425	0.256604	0.2537	0.282018	0.267146	0.00776152	0.0697826	0.062021
H7C3U4			2	1061	11.272	217210000	0.127296	0.172684	0.144449	0.13561	0.17079	0.137258	0.146751	0.234859	0.243162	-0.00250508	0.491376	0.493881
O75607	NPM3	10360	1	178	9.4608	5591900	0.00169456	0.00239805	0.00483099	0.00223368	0.00114058	0.00307195	0.00295565	0.000849563	0.00277125	-0.469177	-0.440315	0.0288619
A0A087X1K9	LYPLA1	10434	3	166	19.985	3195900000	0.276669	0.288585	0.274462	0.268392	0.288349	0.280836	0.267429	0.304591	0.271053	-0.00367956	0.00575688	0.00943644
J3QSB2			2	276	29.371	293170000	0.236209	0.246247	0.247298	0.256824	0.241479	0.227066	0.275538	0.220903	0.238299	-0.00869795	0.00982237	0.0185203
O75629	CREG1	8804	1	220	9.5466	9983100	0.0568256	0.0484722	0.0415479	0.0670966	0.0798484	0.0593808	0.0361719	0.0687965	0.0441306	0.490622	0.0219696	-0.468653
O75643	SNRNP200	23020	30	2136	285.1	9877800000	4.6209	4.85826	4.53256	4.69602	4.54921	4.80695	4.48582	4.60006	4.38303	0.0041591	-0.0570008	-0.0611599
A0A2R8Y4R7			1	331	7.7487	82580000	0.117774	0.105088	0.134415	0.106204	0.0933761	0.112045	0.12121	0.0857354	0.0960876	-0.19723	-0.237571	-0.0403408
O75663	TIPRL	261726	2	272	19.939	216720000	0.323033	0.313934	0.365437	0.316302	0.281267	0.302485	0.313294	0.287337	0.326422	-0.155383	-0.112741	0.0426418
A0A0A6YYC0			2	704	17.257	137660000	0.120222	0.140253	0.145043	0.130958	0.131703	0.13218	0.143761	0.12166	0.137805	-0.038496	-0.00817593	0.0303201
O75683	SURF6	6838	4	361	40.923	520420000	0.756932	0.765404	0.677785	0.773849	0.766186	0.761067	0.751169	0.789413	0.715627	0.0647421	0.0363174	-0.0284247
O75688	PPM1B	5495	5	479	40.755	790580000	0.633755	0.639281	0.610686	0.608527	0.627601	0.659595	0.587164	0.671905	0.620608	0.00916228	-0.0031005	-0.0122628
O75691	UTP20	27340	11	2785	83.052	1915700000	0.827914	0.914002	0.810571	0.80113	0.840162	0.863222	0.785753	0.862857	0.804906	-0.0273723	-0.0570521	-0.0296798
E9PF10	NUP155	9631	12	1327	144.09	1478100000	1.04936	1.13625	1.08387	1.08097	1.05257	1.18733	1.03725	1.09248	1.08376	0.0224963	-0.0249234	-0.0474197
O75695	RP2	6102	5	350	29.556	702620000	0.843762	0.803502	0.777268	0.723624	0.805717	0.74087	0.716969	0.711705	0.706884	-0.0948803	-0.183093	-0.0882123
O75717	WDHD1	11169	3	1129	22.902	234480000	0.332267	0.306632	0.310791	0.319638	0.26877	0.350776	0.301209	0.269413	0.270747	-0.0160487	-0.174718	-0.15867
C9JP16			7	358	55.888	1050000000	0.753628	0.838599	0.959856	0.767241	0.87289	0.939206	0.84618	0.844244	0.950923	0.0153247	0.0495981	0.0342735
O75746	SLC25A12	8604	2	678	14.121	142710000	0.215398	0.153494	0.173481	0.159904	0.167202	0.163139	0.171645	0.10414	0.159504	-0.145786	-0.317313	-0.171527
A0A1B0GVZ1			1	101	9.1344	116480000	0.199966	0.177858	0.257021	0.18039	0.168842	0.191507	0.210576	0.132364	0.208389	-0.231473	-0.203494	0.0279791
A0A2R8Y606			2	71	11.828	175870000	0.326839	0.314019	0.328246	0.29121	0.280479	0.31141	0.304674	0.280401	0.300591	-0.134078	-0.12989	0.00418777
O75794	CDC123	8872	5	336	67.117	478840000	0.591955	0.634412	0.73086	0.535884	0.538522	0.554245	0.5295	0.444562	0.507186	-0.265134	-0.401998	-0.136865
A0A087X1N3	RPP40	10799	3	321	30.058	556910000	0.166488	0.177785	0.206465	0.181157	0.152686	0.194333	0.171607	0.144923	0.154561	-0.0603496	-0.225364	-0.165014
O75821	EIF3G	8666	4	320	116.1	5097300000	1.06215	1.00446	1.05839	1.14943	1.12303	1.02971	1.09551	1.07989	1.18214	0.0795599	0.103546	0.0239864
O75822	EIF3J	8669	7	258	71.537	9083300000	3.05208	3.11608	3.06353	3.08165	3.12698	3.00358	2.91477	2.98546	2.86945	-0.00304829	-0.0740712	-0.0710229
O75828	CBR3	874	4	277	56.072	2724800000	0.78869	0.705513	0.950879	0.808373	0.6382	0.801053	0.856076	0.60594	0.813889	-0.121481	-0.103443	0.0180378
B1AJY5			8	185	202.66	4072700000	1.24542	1.10896	1.2892	1.20162	1.12719	1.28255	1.27892	1.13254	1.23118	-0.0128169	-0.000370568	0.0124463
H0YJ47			1	197	8.5742	367980000	0.297345	0.288081	0.309423	0.275074	0.240856	0.328373	0.310755	0.224532	0.279902	-0.0838841	-0.134509	-0.0506248
O75844	ZMPSTE24	10269	6	475	59.952	4183200000	1.37313	1.18912	1.04579	1.28155	1.34024	1.09078	1.14156	0.969643	0.874055	0.0412046	-0.273358	-0.314562
O75864	PPP1R37	284352	2	691	10.682	70171000	0.0272967	0.0331409	0.0272326	0.0260673	0.0361831	0.0315099	0.0308755	0.0427556	0.0369633	0.0968908	0.33512	0.23823
O75874	IDH1	3417	18	414	225.31	37200000000	5.60907	5.60714	5.46795	5.9679	5.71199	6.53857	5.76044	5.40102	5.68109	0.126922	0.0136324	-0.11329
O75884	RBBP9	10741	1	186	9.4065	79836000	0.0361363	0.0284028	0.0751421	0.0392888	0.0163872	0.0413926	0.0578422	0.0102716	0.0435672	-0.525062	-0.322755	0.202307
O75896	TUSC2	11334	2	110	11.941	87469000	0.129199	0.14725	0.143225	0.128155	0.132176	0.139205	0.120643	0.120668	0.140728	-0.0709431	-0.135549	-0.0646058
G3V2Q3			1	227	8.9844	84982000	0.108173	0.0942702	0.14699	0.106823	0.0889217	0.106558	0.142862	0.0593665	0.1214	-0.209025	-0.110678	0.098347
O75915	ARL6IP5	10550	3	188	50.133	2883800000	0.63865	0.575256	0.580243	0.574373	0.582306	0.57007	0.533872	0.494983	0.518839	-0.0552412	-0.213181	-0.157939
B4DGW0			1	282	6.2178	43370000	0.167694	0.16554	0.184413	0.150403	0.142195	0.177488	0.15706	0.1445	0.167596	-0.139047	-0.141902	-0.00285507
O75934	BCAS2	10286	6	225	61.455	1622800000	0.758829	0.722439	0.716366	0.786961	0.731168	0.703357	0.752882	0.732405	0.736223	0.0155736	0.0155897	1.6e-05
X6RCK5			2	151	13.375	532800000	0.348532	0.358372	0.319892	0.339892	0.365827	0.344088	0.327848	0.43068	0.35786	0.0319762	0.120691	0.0887145
O75937	DNAJC8	22826	4	253	24.402	1806800000	0.635774	0.635658	0.759096	0.642205	0.641917	0.691213	0.68735	0.71052	0.769043	-0.0397575	0.0937874	0.133545
O75940	SMNDC1	10285	1	238	7.5428	76711000	0.149844	0.148133	0.174675	0.157228	0.161401	0.14488	0.157277	0.134863	0.172632	-0.0281816	-0.0242618	0.00391978
O75947	ATP5PD	10476	8	161	66.103	1334800000	0.926248	0.739591	0.86067	0.856379	0.909627	0.777072	0.856985	0.749273	0.922634	0.00943045	0.00136012	-0.00807032
J3QQK7			1	36	6.5981	8413800	0.0171604	0.0191592	0.0154541	0.0158354	0.0162841	0.0104518	0.0085167	0.0153081	0.00985936	-0.282339	-0.620148	-0.337809
O75955	FLOT1	10211	6	427	58.802	493300000	0.367225	0.329728	0.399957	0.360284	0.288099	0.355658	0.392632	0.266307	0.386322	-0.127628	-0.0695818	0.0580459
O75962	TRIO	7204	6	3097	34.314	269530000	0.328987	0.407485	0.361318	0.320748	0.362282	0.350375	0.345305	0.388353	0.332361	-0.0871957	-0.0423689	0.0448268
A0A8I5KT86			2	75	33.58	478030000	0.500279	0.315157	0.29343	0.364603	0.352672	0.331434	0.353327	0.295459	0.336015	-0.0804699	-0.171181	-0.0907107
O75976	CPD	1362	7	1380	58.599	543350000	0.72958	0.642451	0.745557	0.600226	0.58434	0.666636	0.496979	0.400628	0.510773	-0.193959	-0.588385	-0.394426
O76003	GLRX3	10539	10	335	86.083	8560000000	3.82076	3.66597	3.81705	3.74923	3.67131	3.91107	3.63328	3.52017	3.50565	0.00354663	-0.0847205	-0.0882671
J3QSV6			14	430	106.7	7071600000	1.76163	2.05319	1.63301	2.01766	2.08687	1.99388	1.97949	2.0183	1.77747	0.16275	0.0842037	-0.0785458
O76024	WFS1	7466	4	890	34.236	470220000	0.263666	0.26383	0.228518	0.257791	0.287175	0.245222	0.232344	0.270552	0.247334	0.063784	-0.0110776	-0.0748616
O76031	CLPX	10845	6	633	45.031	1327300000	0.839295	0.789406	0.691512	0.759945	0.712169	0.646973	0.724208	0.77565	0.668071	-0.130815	-0.0979401	0.0328751
A0A6Q8PF21			2	213	19.593	153170000	0.177276	0.184578	0.154816	0.186867	0.179448	0.175517	0.170928	0.218634	0.189108	0.0686003	0.163497	0.0948967
H0YB13			1	123	6.7892	49913000	0.0633082	0.0456656	0.0401398	0.0640671	0.0567883	0.0393376	0.0514709	0.0473264	0.0397298	0.1034	-0.106244	-0.209644
O76070	SNCG	6623	8	127	79.885	8690900000	2.30843	1.92724	2.12112	2.54952	2.41901	2.23887	2.56526	3.05924	3.2605	0.18118	0.483071	0.301891
O76071	CIAO1	9391	2	339	26.359	346280000	0.183365	0.175385	0.192138	0.201089	0.168011	0.161427	0.199488	0.161956	0.183554	-0.0543306	-0.0155059	0.0388246
O76080	ZFAND5	7763	1	213	6.6107	102120000	0.168428	0.181555	0.162911	0.125026	0.134582	0.14364	0.111194	0.162011	0.144901	-0.346993	-0.294789	0.052204
O76094	SRP72	6731	11	671	92.547	8405800000	2.9901	3.13447	2.78277	3.1507	3.19308	3.01794	2.97229	3.23481	3.00312	0.0717781	0.0482408	-0.0235373
O76095	JTB	10899	1	146	8.4073	110550000	0.105567	0.119631	0.10851	0.0798222	0.111687	0.0782787	0.0714801	0.101503	0.0863053	-0.306758	-0.364029	-0.0572713
O94760	DDAH1	23576	6	285	57.487	1865100000	1.5165	1.46831	1.65111	1.49991	1.54849	1.55901	1.69058	1.67202	1.80126	-0.00890308	0.155593	0.164496
O94763	URI1	8725	2	535	12.166	54020000	0.0398873	0.0443336	0.046972	0.0446138	0.0424679	0.0405252	0.0408298	0.0519183	0.0488822	-0.0399828	0.11044	0.150423
G3V150	B3GAT3	26229	1	319	8.8746	23635000	0.0287555	0.0219358	0.0360246	0.0237288	0.0225853	0.0324762	0.0302328	0.0163684	0.0292326	-0.138279	-0.193457	-0.0551785
O94776	MTA2	9219	8	668	110.4	3216700000	0.898528	1.06232	0.885865	0.948583	0.968636	0.896112	0.929791	1.11315	0.862189	-0.0170161	0.0293076	0.0463237
O94804	STK10	6793	4	968	28.546	456610000	0.451002	0.496559	0.46463	0.479837	0.5302	0.459508	0.53027	0.524061	0.451046	0.0574354	0.092189	0.0347536
O94817	ATG12	9140	2	140	13.069	318300000	0.121923	0.115912	0.12753	0.113373	0.108272	0.118929	0.121384	0.115523	0.141672	-0.101366	0.0512595	0.152626
O94822	LTN1	26046	4	1766	23.96	150430000	0.20149	0.252825	0.20231	0.191794	0.237855	0.218737	0.195875	0.260905	0.213491	-0.0182139	0.0296768	0.0478908
O94826	TOMM70	9868	15	608	137.94	4222900000	2.61659	2.12537	1.77397	2.45647	2.69594	2.16484	2.32103	2.28253	2.03206	0.167331	0.0262613	-0.14107
Q5T4X2			1	181	7.5975	48923000	0.021981	0.0234088	0.0256688	0.0203436	0.0169744	0.0272531	0.0294173	0.0198789	0.0221437	-0.138121	0.00772063	0.145841
O94842	TOX4	9878	3	621	19.376	96114000	0.167106	0.167363	0.153759	0.16021	0.17977	0.169057	0.152101	0.179918	0.167609	0.0602128	0.0332961	-0.0269166
O94855	SEC24D	9871	2	1032	15.117	219870000	0.237458	0.219109	0.214523	0.234698	0.219801	0.244013	0.238408	0.20839	0.208535	0.0577794	-0.0342793	-0.0920587
O94874	UFL1	23376	13	794	109.48	2109800000	1.896	1.93267	1.94056	1.89082	1.85964	2.05079	1.96298	1.87479	2.11604	0.00798429	0.0454339	0.0374496
O94880	PHF14	9678	4	948	24.904	230300000	0.263244	0.314381	0.249347	0.292014	0.335342	0.253684	0.270954	0.441374	0.297375	0.0913681	0.288021	0.196653
O94887	FARP2	9855	2	1054	13.211	81336000	0.262687	0.256012	0.265868	0.262052	0.237941	0.242153	0.232418	0.231597	0.229622	-0.0801933	-0.177716	-0.0975224
C9JAT7			4	327	28.399	276060000	0.182759	0.176155	0.171504	0.185603	0.183716	0.184694	0.184661	0.204926	0.21272	0.0627896	0.18337	0.12058
E5RG77			3	152	25.753	799810000	0.485483	0.468209	0.48947	0.481048	0.46345	0.527023	0.507225	0.522343	0.578433	0.0280745	0.156035	0.127961
O94905	ERLIN2	11160	5	339	45.077	1452600000	1.32374	1.36653	1.33864	1.29953	1.34195	1.41058	1.40673	1.63886	1.5658	0.0082627	0.19481	0.186547
O94906	PRPF6	24148	15	941	168.92	3307700000	2.17644	2.33742	2.03468	2.33789	2.34009	2.25951	2.19221	2.36917	2.11245	0.0832396	0.0273398	-0.0558997
O94907	DKK1	22943	1	266	52.689	665800000	0.490788	0.569539	0.33629	0.410711	0.445575	0.267742	0.244101	0.308955	0.249899	-0.313258	-0.798545	-0.485287
E9PKN0			2	784	13.079	80636000	0.122088	0.120061	0.113477	0.128695	0.119329	0.110907	0.118832	0.119804	0.117298	0.0133422	0.0012491	-0.0120931
O94915	FRYL	285527	8	3013	53.075	463540000	0.592598	0.651565	0.612547	0.586163	0.653059	0.661675	0.597725	0.66009	0.639277	0.0339329	0.0310419	-0.00289101
O94925	GLS	2744	3	669	41.218	760560000	0.470589	0.559519	0.398263	0.447703	0.474464	0.390401	0.441029	0.555822	0.402799	-0.121979	-0.029305	0.0926736
O94927	HAUS5	23354	4	633	35.992	76280000	0.100372	0.109158	0.089144	0.110989	0.116722	0.104204	0.0867301	0.134366	0.0944133	0.15224	0.0791141	-0.0731256
K7ES23			1	120	6.4452	18862000	0.153565	0.166956	0.135783	0.162013	0.177543	0.15492	0.152349	0.190134	0.172924	0.115906	0.175721	0.0598146
O94964	SOGA1	140710	6	1423	42.913	1085900000	0.496057	0.545939	0.524127	0.470305	0.507786	0.515366	0.504008	0.553929	0.514441	-0.0685415	0.00575105	0.0742925
E7ESU0			2	1180	14.198	98578000	0.105408	0.120344	0.110849	0.105728	0.115798	0.107281	0.110596	0.131858	0.122435	-0.0337973	0.116424	0.150221
O94967	WDR47	22911	2	919	10.381	64863000	0.133096	0.159959	0.124655	0.149805	0.155429	0.159324	0.134375	0.169334	0.145937	0.153354	0.106287	-0.0470673
O94973	AP2A2	161	8	939	70.705	1947700000	1.40494	1.3757	1.45933	1.39633	1.30901	1.42777	1.47873	1.29718	1.35706	-0.0368281	-0.036879	-5.09e-05
O94979	SEC31A	22872	15	1220	147.17	6447700000	4.13504	4.38116	4.30458	4.16183	4.12104	4.15174	4.29279	3.70511	3.72344	-0.0441246	-0.129347	-0.0852224
O94992	HEXIM1	10614	3	359	25.155	1077700000	0.270134	0.274104	0.261698	0.270538	0.294508	0.289706	0.276028	0.376382	0.310184	0.0848403	0.256263	0.171422
O95071	UBR5	51366	6	2799	52.619	409090000	0.500432	0.547575	0.513687	0.499299	0.543785	0.527729	0.512156	0.586591	0.516248	0.00840018	0.0484174	0.0400172
O95084	PRSS23	11098	3	383	25.283	240650000	0.335002	0.341118	0.301626	0.328419	0.279713	0.242796	0.33658	0.256559	0.253978	-0.200421	-0.206896	-0.0064759
A0A087WZX2	NDUFB6	4712	2	97	13.934	297270000	0.114017	0.0945533	0.117741	0.107912	0.102048	0.101244	0.11359	0.0853128	0.103829	-0.0683881	-0.108212	-0.0398241
O95149	SNUPN	10073	2	360	12.858	53998000	0.0582012	0.0603164	0.0531056	0.0556556	0.0648534	0.0648174	0.0583108	0.0723934	0.0598405	0.110824	0.150885	0.0400609
O95155	UBE4B	10277	7	1302	74.551	385010000	0.369857	0.355411	0.39166	0.350207	0.319265	0.370172	0.378714	0.287172	0.376051	-0.103447	-0.100268	0.00317898
O95159	ZFPL1	7542	3	310	32.85	784550000	0.340405	0.33921	0.322918	0.364725	0.326934	0.329464	0.364062	0.319962	0.342872	0.026507	0.0346401	0.00813311
A0A6Q8PHC9			8	1346	54.121	403280000	0.369514	0.371511	0.38164	0.367141	0.331102	0.375212	0.392737	0.339338	0.361421	-0.0646658	-0.0379788	0.0266869
F2Z3P9			1	69	15.789	53397000	0.0668328	0.0604127	0.0585796	0.0649395	0.0660078	0.0695672	0.0665425	0.0640953	0.0635118	0.109761	0.0632239	-0.0465374
O95182	NDUFA7	4701	1	113	16.065	45536000	0.0403408	0.0352683	0.0329731	0.0347812	0.0251569	0.0276071	0.0265292	0.0289699	0.0282374	-0.310686	-0.374859	-0.0641721
O95183	VAMP5	10791	2	116	23.959	126300000	0.172387	0.175419	0.16215	0.156335	0.157835	0.141364	0.154266	0.168351	0.148581	-0.162817	-0.11404	0.0487761
O95202	LETM1	3954	3	739	23.119	258710000	0.164763	0.147205	0.164648	0.154358	0.160757	0.167346	0.165739	0.171392	0.167051	0.0175827	0.0811174	0.0635347
F6PQP6			2	409	16.806	246940000	0.335137	0.381859	0.368934	0.343297	0.379785	0.347785	0.318333	0.391633	0.358817	-0.0201521	-0.0229614	-0.00280927
O95218	ZRANB2	9406	1	330	8.261	366160000	0.0394247	0.0358417	0.0392869	0.035947	0.0340963	0.0451062	0.0397073	0.0420849	0.041497	0.00748884	0.106027	0.0985382
O95219	SNX4	8723	3	450	28.975	231700000	0.296905	0.313481	0.291504	0.308377	0.299005	0.306771	0.286151	0.32259	0.314636	0.0194833	0.0339673	0.014484
O95232	LUC7L3	51747	10	432	74.041	3782400000	1.41008	1.47867	1.29311	1.521	1.63743	1.43719	1.39233	1.8317	1.57763	0.136112	0.199387	0.0632745
O95239	KIF4A	24137	4	1232	69.614	272270000	0.390606	0.414845	0.417665	0.416907	0.364825	0.38522	0.375357	0.384439	0.358312	-0.0678172	-0.129502	-0.0616843
O95292	VAPB	9217	3	243	47.578	1403600000	1.41253	1.19014	1.18581	1.29128	1.24621	1.08607	1.16968	0.921225	1.04364	-0.064211	-0.273363	-0.209152
O95295	SNAPIN	23557	3	136	23.065	457910000	0.217877	0.204589	0.225274	0.21116	0.200273	0.203077	0.209499	0.193442	0.224453	-0.0759774	-0.0460428	0.0299346
O95297	MPZL1	9019	2	269	32.845	91444000	0.135403	0.146616	0.132301	0.116572	0.138707	0.137266	0.121643	0.120539	0.121077	-0.077888	-0.189744	-0.111856
O95299	NDUFA10	4705	3	355	34.402	381250000	0.537722	0.482724	0.450245	0.482095	0.483079	0.426681	0.45075	0.42333	0.402666	-0.0794841	-0.204022	-0.124538
O95302	FKBP9	11328	4	570	25.901	499290000	0.336361	0.386863	0.445466	0.329054	0.439001	0.407309	0.378714	0.50881	0.441864	0.00821513	0.18587	0.177655
O95336	PGLS	25796	6	258	66.137	8600500000	2.73738	2.66887	2.93749	2.60974	2.59418	2.94015	3.06741	2.61107	2.99833	-0.0349432	0.056473	0.0914163
O95340	PAPSS2	9060	4	614	27.024	3092900000	0.348813	0.394845	0.373264	0.361695	0.381998	0.406822	0.359027	0.398652	0.369128	0.042752	0.0127129	-0.0300391
O95347	SMC2	10592	21	1197	189.79	3519900000	3.74697	3.75954	3.55374	3.77117	3.48225	3.73728	3.54201	3.37455	3.32481	-0.00910075	-0.110976	-0.101875
O95352	ATG7	10533	4	703	24.16	220700000	0.214988	0.219647	0.218708	0.202791	0.202758	0.22526	0.218032	0.208638	0.23313	-0.0506373	0.0141865	0.0648238
E7EMZ9			8	2826	61.848	1134400000	0.750201	0.736025	0.730209	0.748102	0.796479	0.744991	0.748756	0.878311	0.825502	0.046837	0.146053	0.0992157
O95361	TRIM16	10626	9	564	111.34	953700000	0.837031	0.87981	0.996779	0.933039	0.985179	0.928138	0.972488	0.966152	1.03554	0.0688971	0.132272	0.0633747
A0A3B3ITR6			1	433	7.0365	37605000	0.0337964	0.0377902	0.0331193	0.0358513	0.0369043	0.0362495	0.0277385	0.0436064	0.0356399	0.0580528	0.0310619	-0.0269909
O95372	LYPLA2	11313	3	231	35.134	823420000	0.328485	0.34217	0.284902	0.32511	0.30785	0.316426	0.305024	0.34361	0.305215	-0.00934916	-0.00258106	0.0067681
O95373	IPO7	10527	18	1038	269.75	12500000000	4.04686	4.36288	4.67895	4.2995	4.46342	4.36831	4.31482	3.86102	4.36775	0.00468001	-0.0613704	-0.0660504
O95376	ARIH2	10425	3	493	24.791	97680000	0.114023	0.129198	0.120652	0.119099	0.115827	0.122014	0.124322	0.120034	0.119936	-0.0277521	0.00166077	0.0294129
O95391	SLU7	10569	2	586	13.005	33816000	0.0832687	0.0806106	0.0639436	0.0809113	0.0767833	0.0747746	0.070459	0.0848231	0.0675698	0.0291278	-0.0318269	-0.0609548
A0A494C1Q4			8	427	79.439	1600000000	1.19261	1.24545	1.10132	1.22874	1.27134	1.22375	1.14398	1.33438	1.12034	0.0732933	0.0239793	-0.049314
O95396	MOCS3	27304	3	460	40.724	75128000	0.0801051	0.0841713	0.10531	0.0802769	0.0886568	0.0891402	0.102669	0.0686725	0.104485	-0.0629661	0.033012	0.0959781
A0A6I8PIX7			13	1904	116.64	2162100000	1.3872	1.33817	1.19616	1.43847	1.30579	1.26614	1.66917	1.50454	1.38629	0.0323294	0.217616	0.185287
O95429	BAG4	9530	2	457	16.251	96255000	0.133298	0.13928	0.14665	0.121912	0.130837	0.137682	0.126	0.132529	0.139998	-0.102669	-0.0730586	0.0296107
O95433	AHSA1	10598	10	338	192.04	5796800000	1.57389	1.59953	1.77781	1.68061	1.60928	1.69348	1.88413	1.76013	1.85401	0.00933392	0.151189	0.141855
A0A494C0Q6			5	581	47.112	623900000	0.644708	0.651904	0.630668	0.605249	0.603604	0.654509	0.644933	0.641348	0.679578	-0.0486594	0.0285934	0.0772528
O95456	PSMG1	8624	3	288	30.155	764540000	0.438244	0.456157	0.417079	0.432308	0.413643	0.421414	0.418684	0.385744	0.375878	-0.0493634	-0.152035	-0.102672
O95470	SGPL1	8879	2	568	16.793	240310000	0.476188	0.477069	0.377217	0.481217	0.494831	0.403831	0.391863	0.423523	0.383944	0.0526024	-0.149712	-0.202315
O95478	NSA2	10412	6	260	39.67	1260300000	1.05897	1.11966	1.01908	1.05897	1.15304	1.16653	1.06655	1.18601	1.13788	0.079363	0.0844339	0.00507092
O95486	SEC24A	10802	3	1093	30.345	512110000	0.321889	0.33416	0.374842	0.321673	0.30429	0.339127	0.339853	0.266583	0.321957	-0.095156	-0.151084	-0.0559282
O95487	SEC24B	10427	3	1268	59.48	712620000	0.486762	0.536547	0.476612	0.520288	0.535664	0.50776	0.501071	0.59339	0.497698	0.0600883	0.0860971	0.0260088
O95497	VNN1	8876	3	513	18.603	1705100000	0.287769	0.304571	0.341162	0.261529	0.268634	0.258825	0.301209	0.26956	0.255599	-0.242649	-0.175869	0.0667794
M0QXB5			4	260	75.114	628490000	0.392711	0.399923	0.350748	0.430653	0.423375	0.382268	0.398192	0.42129	0.385007	0.112718	0.0751139	-0.0376041
A0A7P0TA76			10	712	136.44	5215200000	2.83296	2.41854	2.68641	2.74323	2.46943	2.46596	2.74937	2.05064	2.47467	-0.0479128	-0.125876	-0.0779635
B9ZVN9			10	1659	70.285	520630000	0.37395	0.41219	0.410541	0.364011	0.365025	0.418989	0.380882	0.366827	0.38102	-0.0598848	-0.0843389	-0.0244542
O95613	PCNT	5116	2	3336	11.027	27224000	0.0627575	0.0679133	0.07242	0.0636812	0.0553883	0.0672845	0.0743616	0.0532174	0.0698672	-0.124079	-0.040665	0.0834135
O95619	YEATS4	8089	2	227	11.342	117500000	0.114751	0.116212	0.113093	0.109535	0.110742	0.115319	0.109278	0.111039	0.113949	-0.0359211	-0.0416476	-0.0057265
O95628	CNOT4	4850	2	575	13.417	63528000	0.0602321	0.0601975	0.0627338	0.0565121	0.0654563	0.0568194	0.0599369	0.0571156	0.0612622	-0.0348829	-0.0387063	-0.00382342
A0A804HJC8			6	435	45.194	815110000	0.83954	0.880773	0.867403	0.846228	0.816029	0.915736	0.932973	0.972583	0.979956	-0.00543132	0.157148	0.162579
K7ESH8			1	40	8.4776	23363000	0.0270489	0.0811993	0.0316894	0.0518009	0.0842096	0.0438636	0.0340773	0.152695	0.029408	0.362204	0.627453	0.265249
O95714	HERC2	8924	6	4834	40.089	266790000	0.230776	0.233488	0.281875	0.23243	0.217445	0.268064	0.273884	0.232929	0.30289	-0.0555816	0.117949	0.173531
O95721	SNAP29	9342	3	258	42.74	598050000	0.229931	0.203021	0.306397	0.207819	0.197379	0.24771	0.236534	0.19731	0.2824	-0.179374	-0.0458049	0.133569
O95747	OXSR1	9943	3	527	38.506	567550000	0.276253	0.284384	0.320123	0.275894	0.283659	0.298945	0.302195	0.266169	0.300976	-0.0369366	-0.0188281	0.0181085
O95749	GGPS1	9453	3	300	22.258	350440000	0.504416	0.500408	0.507331	0.4937	0.487548	0.553563	0.525304	0.574013	0.491453	0.0214545	0.0731201	0.0516656
O95757	HSPA4L	22824	11	839	91.395	3214700000	1.06123	1.1063	1.05064	1.10021	1.14437	1.12815	1.05085	1.17737	1.09519	0.0676732	0.0464196	-0.0212536
O95758	PTBP3	9991	5	552	75.889	872160000	0.454661	0.460126	0.460047	0.431938	0.422982	0.436423	0.442218	0.405157	0.400394	-0.0903865	-0.139907	-0.0495208
O95759	TBC1D8	11138	3	1140	23.69	78021000	0.0765315	0.0773782	0.0892381	0.0767082	0.0748426	0.082837	0.0847718	0.0703207	0.0812507	-0.0529363	-0.0409505	0.0119858
O95782	AP2A1	160	13	977	292.96	7643900000	2.64302	2.78695	2.68315	2.5639	2.67123	2.8969	2.82273	2.88936	2.89855	0.0033584	0.0858621	0.0825037
B9EGQ5			1	832	6.9736	32212000	0.0301041	0.0283309	0.0314954	0.0337074	0.0321964	0.0283928	0.0371965	0.0291536	0.0314556	0.068398	0.12111	0.0527117
A2A376			4	722	33.234	85005000	0.18334	0.180281	0.200883	0.179359	0.170761	0.183838	0.186909	0.152558	0.190557	-0.0802594	-0.0909303	-0.0106709
O95793	STAU1	6780	9	577	113.03	5200000000	2.33223	2.40592	2.20735	2.19149	2.22086	2.26257	2.26089	2.36742	2.1559	-0.0573284	-0.0338984	0.0234301
O95801	TTC4	7268	2	387	16.992	101130000	0.0328155	0.0327888	0.028412	0.0293319	0.0297172	0.0346717	0.0298327	0.037222	0.0347629	-0.00453986	0.115005	0.119545
O95810	CAVIN2	8436	6	425	52.761	1209500000	0.533047	0.48633	0.539838	0.565438	0.55018	0.523035	0.541984	0.663637	0.742295	0.0716923	0.321113	0.249421
O95816	BAG2	9532	11	211	197.79	5131400000	1.6964	1.74411	1.7831	1.8038	1.98955	1.83712	1.73404	2.24973	2.05811	0.10821	0.209952	0.101742
O95817	BAG3	9531	14	575	247.42	7393100000	3.06555	3.09326	2.95262	3.0235	3.55386	2.87029	3.02713	4.35301	3.29863	0.0522783	0.228997	0.176719
E7ENQ1			3	1154	19.431	322430000	0.188652	0.19102	0.213264	0.165539	0.176354	0.197488	0.196998	0.18182	0.191274	-0.136568	-0.0566808	0.079887
H7C3S0			1	96	7.2683	80915000	0.0626718	0.0606561	0.0601876	0.063623	0.0632034	0.0613439	0.0593109	0.0667413	0.0553293	0.0361382	-0.0168738	-0.053012
A0A6Q8PHC0			8	609	77.813	3807400000	1.12549	0.925041	1.09473	1.1432	1.02822	1.07571	1.2684	0.853716	1.11501	0.0459832	0.0415325	-0.00445071
O95833	CLIC3	9022	1	236	27.865	101500000	0.0265385	0.032071	0.0270509	0.0268434	0.0314732	0.032652	0.0242583	0.0334836	0.0253792	0.0867394	-0.0434124	-0.130152
A0A0C4DGQ7			3	427	26.354	1059100000	0.127657	0.129339	0.122961	0.131872	0.125616	0.142015	0.135466	0.156885	0.148023	0.072372	0.212894	0.140522
O95848	NUDT14	256281	1	222	8.515	69890000	0.041687	0.0402945	0.0455624	0.0369145	0.0341916	0.0501896	0.0421551	0.0372707	0.0431274	-0.0724655	-0.0575855	0.01488
O95861	BPNT1	10380	3	308	44.622	2023800000	0.738942	0.688417	0.728544	0.718812	0.606225	0.784325	0.767779	0.641072	0.690487	-0.0314848	-0.0383569	-0.00687204
O95865	DDAH2	23564	2	285	29.946	240480000	0.230402	0.205891	0.201397	0.236828	0.212232	0.208454	0.238919	0.254988	0.253407	0.0441663	0.228857	0.184691
O95881	TXNDC12	51060	3	172	26.275	2258100000	0.831402	0.985215	0.859946	0.830103	1.09367	0.934732	0.916957	1.39024	1.3936	0.0948797	0.467455	0.372575
F2Z2R1			1	163	8.1561	6693300	0.0062941	0.00728326	0.014728	0.00688994	0.0061456	0.00845796	0.00740818	0.0038941	0.00971094	-0.397173	-0.429777	-0.0326036
A0A087WT34			2	130	18.447	191350000	0.161128	0.178866	0.158118	0.198181	0.200838	0.198839	0.165774	0.197659	0.202529	0.263333	0.184234	-0.0790987
O95994	AGR2	10551	9	175	189.96	29700000000	2.23947	2.15622	2.75454	2.27037	2.23855	2.47804	2.4557	2.17972	3.36201	-0.0333229	0.161549	0.194872
A0A087WWW9			1	222	14.375	148840000	0.253367	0.268359	0.214683	0.282169	0.34009	0.242655	0.220336	0.386185	0.272129	0.232051	0.254783	0.0227321
O96000	NDUFB10	4716	3	172	22.903	993400000	0.195089	0.183893	0.18413	0.198831	0.178989	0.191122	0.205897	0.178338	0.187368	0.0148609	0.0215895	0.0067286
O96005	CLPTM1	1209	3	669	27.27	360450000	0.450078	0.391114	0.433115	0.41162	0.394336	0.404506	0.409137	0.315681	0.372835	-0.0741548	-0.215291	-0.141137
O96007	MOCS2	4338	1	188	6.7928	51031000	0.026697	0.0262126	0.0262574	0.0285527	0.026983	0.0256643	0.0238796	0.0283819	0.0294093	0.0365802	0.0449213	0.00834102
O96008	TOMM40	10452	3	361	50.874	2858500000	1.18043	0.852299	0.820634	1.05279	1.09647	1.02116	1.10401	0.840706	0.964662	0.152004	0.0280436	-0.12396
O96011	PEX11B	8799	2	259	12.906	102140000	0.120773	0.12168	0.132532	0.136197	0.136172	0.166514	0.131823	0.12528	0.153259	0.227002	0.130061	-0.096941
O96013	PAK4	10298	6	591	42.926	905920000	0.882374	0.910549	0.947693	0.859392	0.786739	0.892501	0.826212	0.784626	0.786689	-0.110448	-0.192953	-0.082504
O96018	APBA3	9546	1	575	8.0355	27157000	0.0602456	0.0589861	0.063995	0.0610694	0.0605523	0.0661958	0.0701898	0.0551541	0.0667805	0.0357021	0.068411	0.0327089
O96019	ACTL6A	86	6	429	70.646	2609300000	1.39466	1.50086	1.2459	1.51164	1.51254	1.40108	1.35823	1.62627	1.36224	0.0956321	0.069805	-0.0258271
E9PKT9			1	83	8.7003	111140000	0.166599	0.15714	0.156351	0.160422	0.190383	0.154849	0.140397	0.205229	0.170599	0.0748467	0.104696	0.0298498
P00167	CYB5A	1528	4	134	33.422	516290000	0.325579	0.307509	0.312565	0.293193	0.306439	0.324472	0.309339	0.30641	0.294346	-0.033257	-0.0552928	-0.0220358
P07327	ADH1A	124	1	375	6.7584	125790000	0.19895	0.178357	0.223334	0.177789	0.158737	0.223471	0.23759	0.145621	0.27278	-0.101084	0.127173	0.228257
P00338	LDHA	3939	18	332	323.31	139000000000	10.8651	11.4293	12.2556	10.3809	11.3571	12.1363	10.8663	10.3331	10.473	-0.0284917	-0.125458	-0.096966
P00352	ALDH1A1	216	12	501	323.31	249000000000	24.2494	22.7702	27.6482	24.4273	22.8517	26.9713	26.3481	20.8445	25.7898	-0.0080907	-0.0329378	-0.0248471
P00367	GLUD1	2746	13	558	207.19	22600000000	4.27621	4.03002	3.79251	4.29284	4.20525	3.55038	4.37462	3.85919	3.60876	-0.00600675	-0.0308742	-0.0248675
P00374	DHFR	1719	5	187	50.413	956280000	0.666614	0.607693	0.680189	0.669009	0.600882	0.674604	0.782081	0.743255	0.777454	-0.00740094	0.236587	0.243988
A0A8J8YWN6			4	345	39.249	1393100000	0.454869	0.404208	0.45044	0.440762	0.488858	0.40796	0.492573	0.377025	0.440549	0.0305902	0.000693701	-0.0298965
P00390	GSR	2936	13	522	311.61	21900000000	2.75855	2.77456	3.26161	2.80964	2.69794	2.90616	2.83903	2.3959	2.73511	-0.0638894	-0.142051	-0.0781616
P00403	COX2	4513	1	227	6.1912	38362000	0.0877601	0.0815729	0.074534	0.0878425	0.0854628	0.0776052	0.082859	0.0842489	0.0702393	0.0410784	-0.0390957	-0.0801741
P00441	SOD1	6647	6	154	97.858	16500000000	1.01497	1.01539	0.846263	1.05062	1.10671	0.975	0.931434	1.29626	1.10195	0.122857	0.210989	0.0881315
P00488	F13A1	2162	3	732	27.736	378960000	0.239324	0.255508	0.270893	0.285944	0.298683	0.299887	0.258617	0.358026	0.321519	0.208058	0.293009	0.0849507
P00491	PNP	4860	6	289	108.83	5508400000	1.68881	1.74615	1.84029	1.66777	1.62182	1.82009	1.74527	1.55231	1.73535	-0.0460082	-0.06784	-0.0218318
P00492	HPRT1	3251	7	218	62.064	10800000000	1.03052	1.11423	1.0893	1.02768	1.07305	1.1721	1.07837	1.06014	1.01513	0.0171966	-0.0363221	-0.0535187
P00505	GOT2	2806	9	430	81.228	4636100000	2.51807	2.27504	2.54234	2.46673	2.81611	2.69721	2.70947	2.73933	2.58642	0.121511	0.131452	0.00994118
P00533	EGFR	1956	10	1210	91.504	2303100000	1.29052	1.4575	1.15939	1.07769	1.33973	1.20554	0.890136	1.11637	1.01352	-0.109038	-0.371651	-0.262612
P00558	PGK1	5230	27	417	323.31	224000000000	15.6086	14.5093	16.2635	15.901	14.7859	15.4433	17.146	13.8703	15.6009	-0.00783576	0.00731329	0.0151491
Q5T9B7	AK1	203	8	210	89.107	4223100000	2.36332	2.1997	2.12489	2.43041	2.31696	2.2234	2.45783	2.42595	2.6789	0.059765	0.177343	0.117578
A0A8Q3WKZ1			3	441	20.866	178230000	0.223494	0.229384	0.271023	0.234444	0.232878	0.262632	0.261544	0.203575	0.28717	0.0120154	0.0554968	0.0434814
E5RID5			2	97	29.17	366960000	0.497758	0.218945	0.496601	0.398064	0.195389	0.368798	0.34456	0.118812	0.346366	-0.334456	-0.583413	-0.248958
Q5T6L6			1	198	8.3934	66762000	0.0610539	0.0642281	0.065477	0.0630996	0.0623161	0.0676527	0.0670565	0.0674009	0.0711455	0.0173614	0.10811	0.090749
Q5H9A7			3	143	21.484	147970000	0.394021	0.409144	0.380858	0.352829	0.394186	0.353099	0.312619	0.300255	0.266907	-0.106044	-0.428481	-0.322437
P01034	CST3	1471	3	146	19.299	118390000	0.384493	0.324373	0.275041	0.293045	0.441422	0.352024	0.37735	0.679871	0.273551	0.143081	0.435669	0.292588
P01111	NRAS	4893	1	189	30.007	176420000	0.181462	0.166842	0.174871	0.193544	0.147809	0.141623	0.161721	0.116681	0.147053	-0.115342	-0.298287	-0.182945
H0YMD1			2	948	12.33	214790000	0.353757	0.403002	0.334357	0.262935	0.331195	0.285671	0.264691	0.308854	0.265724	-0.310554	-0.378599	-0.0680443
P02545	LMNA	4000	2	664	323.31	246000000000	13.8922	14.5575	12.5872	14.7151	15.4584	13.6199	13.8229	16.655	14.5618	0.0937939	0.134279	0.0404854
Q6P163			1	72	6.1077	121050000	0.208465	0.2733	0.168666	0.224706	0.286738	0.183226	0.196323	0.379883	0.198609	0.0949278	0.252452	0.157524
P02656	APOC3	345	1	99	26.73	63378000	0.0323315	0.0356764	0.0288471	0.0330101	0.0365233	0.0235386	0.0284913	0.0420381	0.0414625	-0.0574789	0.209496	0.266975
J3QKN5			1	41	10.887	36214000	0.0390637	0.0401757	0.0324894	0.0386111	0.0346836	0.0303003	0.0375882	0.0463681	0.0447338	-0.109048	0.2039	0.312948
P02751	FN1	2335	21	2477	226	5263400000	2.38498	2.32967	1.94259	2.29041	2.40132	2.04514	2.14098	2.28262	1.75435	0.0171548	-0.107795	-0.12495
P02786	TFRC	7037	14	760	159.33	7856200000	2.60196	2.70181	2.72333	2.27677	2.55228	2.6388	2.15482	2.18909	2.37143	-0.104186	-0.257419	-0.153233
P02792	FTL	2512	1	175	-2	367830000	0.0238633	0.0255061	0.0215254	0.0222485	0.0254555	0.0228667	0.0196068	0.0270442	0.0225529	-0.00661032	-0.0348274	-0.028217
E9PRK8			2	95	13.097	230770000	0.227832	0.275503	0.263269	0.218404	0.295425	0.277955	0.202061	0.313485	0.271504	0.0466238	0.037975	-0.00864874
P03928	ATP8	4509	2	68	17.702	191300000	0.159898	0.149056	0.121086	0.142504	0.171176	0.141003	0.14025	0.18159	0.139227	0.0803898	0.100505	0.0201147
P04040	CAT	847	9	527	87.91	2374500000	1.38665	1.38912	1.35472	1.37772	1.38105	1.50226	1.53269	1.47881	1.54999	0.0448945	0.143196	0.0983018
A0A8I5KSB0			2	573	12.05	55848000	0.032326	0.0348613	0.0347251	0.0341917	0.0348783	0.0331262	0.0320078	0.0339182	0.0337942	0.00401316	-0.0313701	-0.0353832
A0A0G2JNZ5			1	449	9.6879	562280000	0.231045	0.241277	0.239913	0.240609	0.250359	0.284784	0.245552	0.289083	0.272807	0.12324	0.181005	0.0577641
P04066	FUCA1	2517	2	466	16.413	198300000	0.264951	0.233539	0.265188	0.264284	0.23938	0.28122	0.278101	0.242172	0.270481	0.0395174	0.0502675	0.01075
P04075	ALDOA	226	23	364	323.31	190000000000	8.07721	8.49185	8.26209	8.74513	8.8091	8.22325	8.32891	8.96566	8.77789	0.0539606	0.0703758	0.0164152
P04080	CSTB	1476	4	98	99.728	32500000000	1.38169	1.21188	1.37238	1.29054	1.27213	1.24911	1.28417	1.20392	1.36091	-0.0572004	-0.0431828	0.0140177
P04083	ANXA1	301	10	346	323.31	117000000000	10.3945	10.1233	9.99458	11.2517	9.82457	9.42739	11.9514	9.69643	10.0726	-0.000414844	0.0560157	0.0564305
P04114	APOB	338	2	4563	12.136	191940000	0.208692	0.209152	0.175189	0.191445	0.259747	0.191036	0.17367	0.270001	0.148541	0.114975	-0.00199776	-0.116973
A2A2V1			1	249	14.862	192080000	0.072701	0.0555251	0.0595352	0.0698193	0.0619072	0.0548429	0.0570869	0.036759	0.0596372	-0.00918728	-0.290821	-0.281634
P04179	SOD2	6648	3	222	27.502	299230000	0.283944	0.261792	0.277488	0.285775	0.275466	0.274572	0.296009	0.258976	0.308922	0.021894	0.06959	0.047696
P04181	OAT	4942	1	439	6.1688	1236100000	0.4394	0.533372	0.442751	0.391937	0.488407	0.415111	0.388296	0.486347	0.396753	-0.127876	-0.154923	-0.0270464
P04183	TK1	7083	6	234	56.03	2287300000	1.19677	1.09781	1.11595	1.05797	0.898169	1.02704	1.03739	0.791682	0.908988	-0.193144	-0.316842	-0.123698
P04350	TUBB4A	10382	2	444	41.933	1756700000	0.672795	0.643356	0.660699	0.6845	0.644509	0.74149	0.673608	0.73223	0.739452	0.0667751	0.117969	0.0511939
P04406	GAPDH	2597	17	335	323.31	324000000000	14.9979	14.6809	16.7334	15.3903	12.8216	14.5602	17.0869	11.1563	14.6694	-0.117833	-0.1131	0.00473327
P04424	ASL	435	4	464	70.644	860170000	0.420125	0.422838	0.431494	0.432821	0.440469	0.467609	0.452359	0.495993	0.512381	0.0733192	0.196811	0.123492
P04632	CAPNS1	826	5	268	131.39	16400000000	1.65895	1.74502	1.71794	1.61326	1.75122	1.835	1.63928	1.90924	1.77229	0.0216885	0.0549668	0.0332784
P04792	HSPB1	3315	14	205	168.6	56800000000	3.08666	2.70781	2.89593	3.19865	2.90619	2.95452	3.27114	3.10572	3.38832	0.0599869	0.168225	0.108238
P04843	RPN1	6184	15	607	229.13	24700000000	5.2899	4.78982	4.44279	4.95423	5.10894	4.22929	4.55051	3.91027	3.81857	-0.0230363	-0.242056	-0.219019
P04844	RPN2	6185	10	631	123.7	5235500000	0.915233	0.836618	1.01148	0.927911	0.822617	0.828527	0.938778	0.660531	0.811935	-0.0995639	-0.196629	-0.0970646
P04899	GNAI2	2771	3	355	38.676	5465400000	1.50157	1.4014	1.25987	1.35896	1.44902	1.28522	1.21234	1.30443	1.2065	-0.0243437	-0.160999	-0.136655
Q93077	H2AC6	8334	1	130	7.059	1020000000	0.131983	0.11898	0.149814	0.137297	0.101411	0.133875	0.146041	0.0997113	0.128774	-0.105237	-0.0977319	0.00750481
P04920	SLC4A2	6522	5	1241	42.49	300730000	0.274227	0.297982	0.267077	0.238668	0.263063	0.283355	0.214682	0.251102	0.228413	-0.0963114	-0.273819	-0.177507
P05023	ATP1A1	476	15	1023	207.11	8649600000	2.2514	2.07804	1.97481	1.91382	2.1216	1.99467	1.86091	1.86744	1.92404	-0.0641456	-0.157465	-0.093319
P05026	ATP1B1	481	8	303	86.69	5439800000	2.02456	1.756	1.63352	1.5431	1.69479	1.60109	1.42348	1.40522	1.55571	-0.162016	-0.304335	-0.14232
P05067	APP	351	7	770	83.102	998030000	0.823998	0.901095	0.790951	0.797746	1.00681	0.836219	0.757184	0.890989	0.759862	0.0698025	-0.0633009	-0.133103
P05091	ALDH2	217	14	517	190.03	22300000000	3.5484	3.17574	2.95537	3.28398	2.96585	2.89965	3.57663	2.92978	2.88725	-0.0812449	-0.0432464	0.0379985
P05114	HMGN1	3150	7	100	72.825	1230000000	0.500873	0.472263	0.392753	0.627771	0.616179	0.457075	0.475194	0.651022	0.661427	0.316565	0.388219	0.0716544
P05121	SERPINE1	5054	2	402	12.67	1933200000	1.28978	1.42722	1.52768	0.938168	1.06166	1.21504	0.93007	0.700883	0.836052	-0.400893	-0.782893	-0.382
P05141	SLC25A5	292	6	298	99.831	38300000000	3.76337	2.48563	2.60648	2.68793	2.84625	2.63464	2.82214	2.16594	2.56104	-0.11644	-0.230261	-0.113821
A0A096LNZ9			1	143	7.5371	76261000	0.0818184	0.0922946	0.0699497	0.0768827	0.0888573	0.0931828	0.0639548	0.0959721	0.0838962	0.0852692	-0.00141767	-0.0866869
P05198	EIF2S1	1965	13	315	128.37	11000000000	2.40517	2.50946	2.46096	2.60403	2.65183	2.50324	2.45829	2.59738	2.44544	0.07313	0.024345	-0.0487851
P05204	HMGN2	3151	2	90	25.745	634270000	0.357839	0.385057	0.261589	0.48026	0.46176	0.383603	0.406165	0.533037	0.468107	0.400214	0.486483	0.0862685
P05362	ICAM1	3383	5	532	82.79	2062200000	1.04606	0.878791	0.91953	0.954821	0.899888	0.86228	0.916852	0.728133	0.784191	-0.066106	-0.227648	-0.161542
P05386	RPLP1	6176	1	114	13.862	1387800000	0.591539	0.486907	0.781032	0.604932	0.396019	0.58712	0.733195	0.248851	0.706632	-0.227623	-0.139004	0.0886188
P05387	RPLP2	6181	8	115	105.53	75300000000	1.97604	1.88037	1.94006	2.20413	2.21742	1.82527	1.88913	2.10209	2.06103	0.107949	0.0622985	-0.0456502
P05388	RPLP0	6175	10	317	100.22	19800000000	2.17191	2.05155	2.42056	2.35422	2.10671	2.13227	2.20378	1.80818	2.10368	-0.0110792	-0.119553	-0.108474
P05423	POLR3D	661	1	398	11.439	49291000	0.0616927	0.052432	0.0607429	0.0585317	0.0505745	0.0676401	0.0555098	0.0404468	0.0524552	0.0154172	-0.236657	-0.252074
P05455	SSB	6741	20	408	185.49	16400000000	4.69996	4.32172	4.58382	5.21266	5.48605	4.36721	4.76278	5.36822	5.15743	0.147098	0.16825	0.0211515
H7C4K3			15	741	144	7703100000	4.79743	5.20901	4.32978	3.74188	4.91379	3.89568	3.35611	3.8036	3.37823	-0.191821	-0.444071	-0.252251
P05783	KRT18	3875	16	430	323.31	79000000000	13.3347	12.9288	10.4087	16.0596	13.9273	11.8561	12.7273	14.733	12.6439	0.190295	0.129064	-0.061231
P05976	MYL1	4632	2	194	19.21	470110000	0.207841	0.189469	0.167942	0.201633	0.177321	0.177707	0.173866	0.180046	0.200549	-0.0220949	-0.0278087	-0.0057138
A0A494BZY8			2	286	18.453	97324000	0.06772	0.0740214	0.0733611	0.0681222	0.0773777	0.0780322	0.0635212	0.0821532	0.0692839	0.0554579	-0.000967735	-0.0564257
A0A6Q8PGG0			3	363	26.397	559460000	0.37597	0.346971	0.421865	0.328007	0.333308	0.350305	0.40599	0.316186	0.404619	-0.178435	-0.0228769	0.155558
P06307	CCK	885	1	115	6.0323	41980000	0.0304676	0.035125	0.0257919	0.0321848	0.0453918	0.0354441	0.029276	0.04023	0.0295449	0.306566	0.11622	-0.190346
B8ZZQ6			5	107	44.814	2941700000	0.855878	0.734892	0.648688	1.05014	1.13306	0.684894	0.776312	1.19951	0.986853	0.356945	0.403751	0.0468068
A0A024QZP7			6	297	88.272	7742200000	3.1309	3.01746	3.03001	2.99505	2.93871	3.03953	2.70506	2.49154	2.57645	-0.0326019	-0.239756	-0.207154
P06576	ATP5F1B	506	17	529	319.81	43500000000	8.10719	6.9487	8.89412	7.62853	7.22288	7.83336	9.14299	5.94758	7.57284	-0.0783028	-0.0796614	-0.0013586
R4GN98			8	85	52.455	113000000000	1.12322	1.1534	0.790227	1.07029	1.02371	1.00836	0.826527	1.21302	1.00508	0.0166076	-0.0104903	-0.0270979
D6RBW1	EIF4E	1977	3	245	38.682	26500000000	0.983461	0.974233	0.98382	0.928968	0.939418	1.00499	1.02081	0.900397	0.956491	-0.0338142	-0.0316416	0.00217264
P06733	ENO1	2023	29	434	323.31	172000000000	13.153	12.969	14.2646	13.5314	12.4299	12.6787	13.134	11.8784	12.3715	-0.0637855	-0.111459	-0.0476737
P06737	PYGL	5836	9	847	68.496	899010000	1.10193	1.14632	1.25256	1.12607	1.04283	1.29158	1.10554	1.1013	1.15157	-0.0167227	-0.0599119	-0.0431892
A0A2U3TZU2			17	597	268.22	64300000000	12.2706	11.3778	12.3388	11.6995	10.5608	12.1755	12.6703	9.73869	11.7874	-0.0635769	-0.0736405	-0.0100635
P06748	NPM1	4869	9	294	146.33	65000000000	2.95595	2.96357	2.88369	3.21562	3.53109	3.067	2.87714	3.77246	3.40546	0.156768	0.19182	0.0350516
P06756	ITGAV	3685	8	1048	61.179	996480000	0.727499	0.742365	0.638531	0.653043	0.787097	0.637867	0.600103	0.71256	0.710153	-0.0209442	-0.0597803	-0.0388361
H3BS10			8	509	94.845	5760000000	1.52561	1.51037	1.72764	1.47379	1.5139	1.75808	1.57245	1.4009	1.7315	-0.00542033	-0.0179106	-0.0124903
Q16778	H2BC21	8349	2	126	18.516	35400000000	4.5594	4.25787	4.3835	4.05033	3.42854	4.31454	4.6813	3.18804	4.20458	-0.162642	-0.128728	0.033914
P07093	SERPINE2	5270	3	398	20.726	199880000	0.128164	0.124663	0.159855	0.117523	0.115197	0.135108	0.148957	0.105224	0.151133	-0.166006	-0.0259955	0.14001
P07099	EPHX1	2052	12	455	180.08	9813700000	3.24184	2.60643	2.88587	3.02355	2.95675	2.76055	3.20652	2.345	2.77338	0.00110999	-0.0692318	-0.0703418
P07108	DBI	1622	6	87	57.486	37100000000	3.35718	2.82545	3.08192	3.16249	3.11631	3.13529	2.88529	3.51126	3.68995	0.0231007	0.122633	0.0995324
P07195	LDHB	3945	16	334	234.41	67000000000	8.79008	8.58186	9.04037	8.71076	8.80051	9.32456	8.69434	8.12124	8.82957	0.0229499	-0.0425241	-0.065474
P07203	GPX1	2876	6	203	75.714	1695900000	0.969938	0.91219	0.902879	0.944935	0.848828	0.965424	0.941155	0.937487	0.911207	-0.013438	0.00250612	0.0159441
A0A7P0TA35			3	542	323.31	173000000000	12.6182	13.9721	14.1473	12.3672	16.0943	15.2557	11.9353	17.3064	15.775	0.101839	0.144095	0.0422566
P07305	H1-0	3005	3	194	23.092	3268700000	0.385026	0.353413	0.315302	0.400158	0.40752	0.356404	0.363957	0.43068	0.386548	0.143673	0.164716	0.0210423
P07311	ACYP1	97	1	99	12.676	59810000	0.0974772	0.0869508	0.107099	0.0857436	0.0909412	0.104792	0.101879	0.0951176	0.1118	-0.0506102	0.0830277	0.133638
F8W787			9	377	112.98	22400000000	2.60129	2.26474	3.55352	2.49845	2.14953	3.07438	2.93191	1.95757	3.13666	-0.124701	-0.0690385	0.0556628
P07355	ANXA2	302	33	339	323.31	408000000000	16.5981	17.9143	17.1816	17.1461	18.2935	16.7495	17.3761	17.119	16.4048	0.013753	-0.0223337	-0.0360866
A0A8Q3WM97			1	379	6.262	33100000	0.0880783	0.119495	0.0840906	0.0838614	0.115569	0.0913773	0.0808308	0.127558	0.108778	-0.00424126	0.12094	0.125181
P07384	CAPN1	823	12	714	127.28	9530000000	2.33645	2.50465	2.91338	2.25752	2.28288	2.69642	2.63617	2.06322	2.64794	-0.0996739	-0.0778079	0.0218659
Q5JP53			4	426	184.08	84300000000	2.40676	2.54823	2.85944	2.67102	2.57284	2.66353	2.66785	2.31303	2.55001	0.0170579	-0.0533203	-0.0703782
P07602	PSAP	5660	12	524	118.48	33300000000	6.45565	5.35047	5.80981	6.04667	6.51663	6.74243	5.36704	7.76596	7.39678	0.132148	0.220837	0.0886893
P07686	HEXB	3074	7	556	79.951	3347900000	1.25289	1.21907	1.28963	1.34849	1.07634	1.38436	1.35785	1.05564	1.35679	0.018144	0.00333066	-0.0148133
A0A7I2V5M3			4	258	42.891	1300700000	0.494772	0.574067	0.533394	0.479769	0.621851	0.551239	0.426727	0.511713	0.507558	0.0448788	-0.148019	-0.192898
P07737	PFN1	5216	13	140	147.15	70000000000	6.37488	6.70415	6.52634	6.10589	5.98397	6.83309	5.94193	5.87032	6.40274	-0.0511117	-0.106123	-0.0550111
P07738	BPGM	669	1	259	25.924	81880000	0.0845782	0.0818616	0.0750046	0.0936687	0.0898384	0.0800975	0.0863279	0.0963579	0.0882824	0.126684	0.166433	0.0397489
H3BQZ9			5	153	58.69	4335800000	0.771802	0.754139	0.935168	0.76317	0.635113	0.83198	0.902305	0.616147	0.830525	-0.142094	-0.0672764	0.074818
P07814	EPRS1	2058	28	1512	323.31	19900000000	6.63249	6.82133	6.76475	7.39854	6.97445	6.9663	7.60506	6.5128	6.85797	0.0778314	0.0530464	-0.0247851
E9PHZ5			6	371	49.207	2232600000	1.27632	1.28043	1.15012	1.26966	1.35048	1.22713	1.21986	1.33696	1.14052	0.053632	-0.00371396	-0.057346
P07900	HSP90AA1	3320	23	732	323.31	91700000000	7.90159	7.72141	7.88562	7.90715	7.73061	7.72763	8.22855	8.13585	8.51346	-0.00881642	0.0816732	0.0904897
P07910	HNRNPC	3183	10	306	118.38	32500000000	4.25571	4.06744	4.44619	4.40952	4.58802	4.2851	4.27391	3.89897	4.28856	0.0568585	-0.0352141	-0.0920726
G3XAI2			14	1649	188.81	1826900000	1.60137	1.73709	1.813	1.6545	2.0222	1.83642	1.71145	2.09097	1.86491	0.0978883	0.137689	0.039801
P07947	YES1	7525	2	543	14.268	502370000	0.235579	0.203423	0.188221	0.204198	0.194988	0.210377	0.198508	0.202923	0.189507	-0.041204	-0.0859702	-0.0447662
P07948	LYN	4067	1	512	8.2974	188630000	0.332506	0.389529	0.289579	0.311586	0.404069	0.345297	0.236006	0.503564	0.302318	0.0687002	0.0425421	-0.0261581
P07954	FH	2271	9	510	84.823	7258200000	2.23928	2.30119	1.98321	2.45578	2.58472	2.08894	2.27284	2.85913	2.28307	0.128103	0.184768	0.056665
P07996	THBS1	7057	1	1170	6.3313	17415000	0.0264816	0.0391273	0.02325	0.0183325	0.0380494	0.0254893	0.0193949	0.0370153	0.0216441	-0.118162	-0.187039	-0.0688773
P08047	SP1	6667	2	785	15.991	538000000	0.095207	0.101861	0.0684352	0.105147	0.106066	0.0835199	0.0765611	0.127476	0.0900776	0.150674	0.147646	-0.00302775
E9PQH6			1	169	9.5775	2125500000	0.0960209	0.0893057	0.106802	0.0828781	0.0793041	0.0835905	0.094766	0.0561647	0.0816958	-0.249278	-0.328588	-0.0793096
A0A8Q3WLV2			1	318	7.212	38834000	0.0527099	0.0421015	0.0428047	0.0463136	0.0441214	0.0411854	0.0405326	0.0359541	0.0340414	-0.0642668	-0.316237	-0.25197
A0A7P0Z4P5			18	654	323.31	26100000000	6.50399	5.27264	5.26676	5.56239	5.28202	4.90985	4.97749	3.46863	4.21946	-0.113469	-0.428299	-0.31483
P08237	PFKM	5213	13	780	135.8	8025700000	2.10485	3.77013	2.22538	2.5233	3.17961	2.51337	2.25942	4.99999	2.13252	0.0204999	0.213436	0.192936
P08238	HSP90AB1	3326	23	724	323.31	342000000000	20.1698	19.5294	19.3245	20.4747	20.462	19.7167	20.3834	21.3424	20.3711	0.0392929	0.0732292	0.0339363
P08240	SRPRA	6734	7	638	65.962	661300000	0.962656	0.693059	0.685677	0.887942	0.697631	0.720233	0.874155	0.564109	0.631119	-0.0220948	-0.178166	-0.156071
P08243	ASNS	440	7	561	56.069	3952400000	0.574259	0.538597	0.52488	0.620687	0.542905	0.617992	0.607062	0.501892	0.537415	0.121458	0.0075847	-0.113873
P08263	GSTA1	2938	5	222	34.445	3016200000	0.787467	0.719665	0.791675	0.752543	0.691186	0.813377	0.914089	0.694066	0.803206	-0.0264105	0.0689626	0.0953731
A0A3B3IU56			3	151	18.659	584580000	0.244293	0.230119	0.208883	0.240355	0.2525	0.255772	0.235236	0.265627	0.247348	0.131736	0.130936	-0.000800176
P08559	PDHA1	5160	5	390	39.832	686340000	0.560736	0.604636	0.508771	0.590393	0.59892	0.515468	0.548209	0.615495	0.495067	0.0261636	-0.0133084	-0.039472
P08574	CYC1	1537	5	325	73.751	1593100000	1.37937	0.881509	0.969847	1.10841	0.961475	0.959301	1.20626	0.711421	0.951614	-0.092928	-0.171163	-0.0782349
P08579	SNRPB2	6629	3	225	41.361	5222700000	2.26927	2.12452	2.12851	1.98387	2.01776	2.10079	2.00659	1.96262	2.28918	-0.0959962	-0.0595879	0.0364083
P08581	MET	4233	25	1390	276.54	17500000000	5.3648	5.28356	5.27255	4.44309	4.75674	4.8648	4.4512	4.14887	4.38901	-0.17885	-0.293623	-0.114773
P08582	MELTF	4241	1	738	6.8397	30401000	0.0512199	0.0489749	0.0505152	0.045353	0.0509118	0.048075	0.047313	0.0494138	0.0450714	-0.0623068	-0.0879359	-0.0256291
P08621	SNRNP70	6625	10	437	97.788	11400000000	2.50969	2.47583	2.08355	2.71151	2.93076	2.39029	2.16734	2.98427	2.5835	0.184339	0.129901	-0.0544381
P08648	ITGA5	3678	2	1049	12.575	410190000	0.138604	0.145184	0.187229	0.139316	0.126354	0.171255	0.134638	0.105279	0.14607	-0.108393	-0.287228	-0.178835
P08708	RPS17	6218	6	135	67.132	10200000000	0.737902	0.782387	0.85915	0.830631	0.901105	0.785903	0.833171	0.87787	0.887023	0.0814503	0.126816	0.0453653
P08758	ANXA5	308	23	320	323.31	104000000000	7.47264	7.29232	8.18752	7.3848	7.3704	7.83588	8.28276	6.95416	8.92299	-0.0228968	0.0739649	0.0968617
C9JXF9			1	257	8.2102	248890000	0.0468343	0.0130777	0.0101488	0.0448391	0.016968	0.0144252	0.0228012	0.013579	0.0119641	0.121793	-0.535262	-0.657055
C9J9K3			8	263	273.92	12000000000	3.16645	3.25811	3.90132	3.26934	3.26003	3.46859	3.57348	3.24537	3.56399	-0.0465591	0.00793645	0.0544956
P08910	ABHD2	11057	4	425	26.071	570270000	0.435918	0.487354	0.410201	0.827776	0.83873	0.91762	0.809777	0.87142	0.871025	0.954487	0.936564	-0.0179227
F8VV56			4	145	33.077	4125200000	1.08082	0.9748	0.905774	0.997064	0.94128	0.895013	0.765122	0.972859	1.02848	-0.0637622	-0.098232	-0.0344699
E9PF06			1	176	6.415	96723000	0.217191	0.210403	0.255327	0.200703	0.162683	0.219554	0.236733	0.143241	0.207458	-0.228372	-0.217294	0.011078
P09012	SNRPA	6626	2	282	16.638	2128900000	0.481218	0.412393	0.396417	0.462634	0.365433	0.354198	0.398052	0.346339	0.424364	-0.125849	-0.142429	-0.0165806
A0A0A0MQV6			4	288	38.583	862300000	0.759747	1.25009	0.76467	0.755821	1.16643	0.832216	0.819743	1.20098	0.765562	-0.0104564	0.00611429	0.0165707
P09110	ACAA1	30	7	424	82.9	770260000	0.423699	0.409387	0.477713	0.454788	0.411223	0.4806	0.529815	0.396934	0.526253	0.0388872	0.148591	0.109704
A0A087WYR0	SRP19	6728	3	120	30.719	659800000	0.390876	0.367837	0.407848	0.389843	0.380458	0.392182	0.438791	0.365752	0.452866	-0.00505142	0.108193	0.113244
P09211	GSTP1	2950	9	210	186.16	11400000000	2.05681	1.98305	2.4467	1.99841	1.92044	2.21257	2.45815	1.83188	2.55068	-0.0812326	0.0766907	0.157923
P09234	SNRPC	6631	1	159	6.8588	163080000	0.0464103	0.0413797	0.0480681	0.0438779	0.0443491	0.0414836	0.0498973	0.0417735	0.0417681	-0.0668033	-0.0259225	0.0408808
P09327	VIL1	7429	17	827	246.51	7470800000	4.01737	3.54794	3.59544	3.87025	3.42217	3.50352	4.19768	3.60662	3.44453	-0.0479463	0.0113406	0.059287
P09382	LGALS1	3956	6	135	63.109	21600000000	1.21066	1.39127	1.48757	1.13093	1.54369	1.61388	1.11831	1.65218	1.64819	0.0685482	0.111689	0.0431412
P09417	QDPR	5860	2	244	31.326	552260000	0.231045	0.245364	0.240673	0.234375	0.230035	0.257287	0.24065	0.249559	0.252663	0.00925425	0.0509723	0.041718
Q5T7C4			8	158	123.97	5040100000	1.32748	1.08219	1.24047	1.27505	1.15211	1.19361	1.26986	1.18206	1.30881	-0.0116523	0.0430634	0.0547157
P09496	CLTA	1211	9	248	56.195	10000000000	1.24934	1.23758	1.013	1.49531	1.48676	1.30712	1.05988	1.6972	1.39732	0.293384	0.247319	-0.0460645
D6RJD1			1	125	9.0763	74475000	0.143052	0.134326	0.130339	0.164207	0.208401	0.134244	0.148146	0.256991	0.19441	0.313995	0.556305	0.24231
P09525	ANXA4	307	13	319	279.88	18200000000	3.85167	4.00285	4.20547	4.39879	4.04491	4.07434	4.63164	4.447	4.50116	0.0537808	0.171234	0.117453
P09543	CNP	1267	8	421	89.654	3673800000	1.73519	1.67476	1.87931	1.55922	1.62912	1.69261	1.83353	1.55075	1.62879	-0.115904	-0.0773757	0.0385286
B1AHA8			3	187	41.619	1733400000	0.242934	0.222953	0.275483	0.200803	0.199635	0.215323	0.203957	0.204467	0.205053	-0.267822	-0.273185	-0.00536277
E9PJA2			1	285	6.3124	66901000	0.185929	0.145303	0.208427	0.188326	0.163635	0.176585	0.269915	0.137766	0.223244	-0.0300176	0.22542	0.255438
P09622	DLD	1738	10	509	99.343	10500000000	2.68176	2.65839	2.24862	2.47767	2.65849	2.14703	2.38401	2.86171	2.31429	-0.0592964	-0.00547776	0.0538186
P09651	HNRNPA1	3178	13	372	286.44	48200000000	5.67412	5.04003	4.67063	5.23788	4.34855	5.17635	4.48093	4.2231	4.84172	-0.0595392	-0.183664	-0.124124
H0YMA0			4	142	36.09	1530200000	1.40592	1.36178	1.25082	1.30334	1.30779	1.33852	1.2842	1.32529	1.29365	-0.0249418	-0.0420308	-0.0170889
A0A7I2V673			2	251	13.556	15257000	0.0260563	0.025514	0.0249904	0.0254963	0.0254276	0.0257648	0.0243542	0.0301339	0.0240916	0.00240687	0.0375506	0.0351438
P09669	COX6C	1345	2	75	12.094	888720000	0.572625	0.411584	0.325763	0.406708	0.457134	0.32882	0.370671	0.373727	0.303727	-0.13535	-0.321725	-0.186375
A0A7I2V3E1			16	971	151.1	10300000000	3.41354	3.42216	3.68312	3.39829	3.07699	3.45132	3.88226	2.9002	3.49316	-0.0836008	-0.0337462	0.0498546
A6NMQ1	POLA1	5422	2	1468	12.619	91221000	0.171763	0.169322	0.172366	0.166639	0.148332	0.181405	0.158472	0.166504	0.174545	-0.048794	-0.0396782	0.00911579
P09936	UCHL1	7345	13	223	317.42	28100000000	5.33549	5.11249	4.74411	5.6068	5.64317	5.00962	5.13939	5.82126	5.42371	0.0979709	0.108999	0.0110284
P09960	LTA4H	4048	14	611	158.85	4413300000	1.37355	1.31496	1.48409	1.43969	1.32047	1.46772	1.60221	1.35873	1.59424	0.018985	0.12656	0.107575
P09972	ALDOC	230	4	364	51.396	1416200000	0.606978	0.551764	0.631219	0.566707	0.507893	0.532188	0.604859	0.523537	0.522028	-0.155748	-0.117091	0.0386568
Q99878	H2AC14	8331	1	128	46.222	26300000000	0.908625	0.826259	1.0712	0.988975	0.827559	1.10169	1.0995	0.682921	0.92577	0.0565319	-0.0512333	-0.107765
P0C221	CCDC175	729665	1	793	6.9778	342600000	0.130465	0.175622	0.159674	0.151476	0.160492	0.152989	0.150961	0.220554	0.235309	-0.00249645	0.381685	0.384182
P0C7P0	CISD3	284106	1	127	6.0461	60642000	0.110132	0.10048	0.0971512	0.101943	0.0972002	0.0977277	0.0970215	0.106188	0.0994852	-0.0519849	-0.0239539	0.028031
P0CAP2	POLR2M	81488	1	368	9.8502	39710000	0.057402	0.0502237	0.0458701	0.0535408	0.0549106	0.046808	0.0425048	0.0623028	0.0410054	0.0164824	-0.0740798	-0.0905622
P0CG12			1	524	7.0667	39666000	0.0560154	0.0593201	0.0524192	0.0633111	0.0572939	0.0635144	0.0491035	0.0617249	0.0546145	0.134288	-0.0200208	-0.154308
P0CJ79			0	718	13.918	3256300000	0.193039	0.188608	0.1701	0.174718	0.202285	0.180196	0.282196	0.303976	0.266402	0.014183	0.627818	0.613635
P0DMN0	SULT1A3	6818	3	295	24.322	520540000	0.253116	0.239596	0.277321	0.262063	0.249062	0.254398	0.317018	0.260124	0.267359	-0.00847457	0.133178	0.141653
P0DMV9	HSPA1A	3303	11	641	323.31	87200000000	7.16363	6.70642	6.92525	7.07551	6.68786	6.29186	8.72756	9.11165	9.07327	-0.0522791	0.372018	0.424297
P0DP25	CALM1	801	9	149	95.59	24800000000	2.74546	2.49763	2.50693	3.09772	3.5974	2.63904	2.54326	3.29682	2.88752	0.268322	0.171386	-0.0969363
A0A0R4J2F3			2	116	15.761	262570000	0.249323	0.234914	0.224232	0.237495	0.254577	0.222992	0.217881	0.260381	0.214913	0.0133666	-0.0314835	-0.0448501
P0DPD7			1	255	9.6394	137710000	0.126035	0.148054	0.111602	0.133368	0.124055	0.123828	0.11152	0.220297	0.150548	-0.0167042	0.322677	0.339381
P10155	RO60	6738	7	538	86.709	1213300000	1.28103	1.26469	1.37253	1.24523	1.19586	1.34982	1.38376	1.24481	1.41486	-0.0476632	0.0453673	0.0930305
P10253	GAA	2548	4	952	36.3	290480000	0.258287	0.303286	0.2464	0.266145	0.281066	0.251651	0.270338	0.314973	0.246484	-0.016362	0.0419211	0.0582832
P10301	RRAS	6237	1	218	13.351	264180000	0.169732	0.166056	0.229741	0.176922	0.161351	0.172746	0.202131	0.125795	0.210568	-0.146221	-0.0706706	0.0755502
P10398	ARAF	369	2	606	44.904	1733800000	0.875888	0.961949	0.966806	0.946098	0.902322	0.990307	0.913775	0.918083	0.861857	0.0174273	-0.0582202	-0.0756475
P10412	H1-4	3008	1	219	81.265	74000000000	2.9592	2.80688	2.17383	2.8569	2.89975	2.54061	2.57365	2.84453	2.07884	0.0635133	-0.0828064	-0.14632
Q3LGB0	SPP1	6696	1	273	28.896	15596000	0.0858815	0.0703305	0.0633239	0.091887	0.0967204	0.0639202	0.076103	0.0926095	0.0766399	0.201984	0.160399	-0.0415858
A0A7P0TA47			8	446	61.92	4160000000	3.31869	3.0238	2.96652	3.04226	3.30343	2.68645	3.28418	3.13264	2.62309	-0.0435593	-0.0423182	0.0012411
P10599	TXN	7295	8	105	71.129	161000000000	5.49067	4.56973	5.3957	4.7335	4.62498	5.0181	4.53583	4.35623	5.53081	-0.104455	-0.0998177	0.00463707
P10606	COX5B	1329	5	129	35.629	3390700000	0.923127	0.898208	0.82143	0.868856	0.962621	0.801681	0.832891	0.998675	0.875397	-0.00525474	0.034627	0.0398817
A0A7I2V4K5			5	450	48.808	2229900000	1.1261	1.12702	0.998082	1.11422	1.06173	1.04392	1.00921	1.35855	1.20886	-0.0139672	0.137622	0.151589
P10620	MGST1	4257	5	155	81.407	23200000000	6.02254	4.25436	5.43508	5.02053	4.83136	4.29601	4.98168	3.00319	3.79984	-0.151276	-0.414948	-0.263672
P10644	PRKAR1A	5573	7	381	114.25	3520000000	1.86333	1.99511	2.13394	1.88167	1.999	2.1369	2.10213	2.3858	2.28546	0.00605448	0.176748	0.170693
P10646	TFPI	7035	2	304	18.129	236880000	0.378613	0.357959	0.264333	0.369911	0.352493	0.292406	0.344252	0.386396	0.292007	0.0199052	0.0310157	0.0111105
U3KQT1			7	262	125.21	2524700000	0.445905	0.442815	0.562136	0.455866	0.387326	0.467484	0.50782	0.373543	0.492649	-0.146593	-0.0785096	0.0680838
A0A7I2V599			30	537	323.31	133000000000	7.09326	6.14373	6.72044	6.82967	6.41243	6.07544	7.04415	6.63527	6.80336	-0.0470137	0.0374856	0.0844993
P10909	CLU	1191	3	449	28.664	301780000	0.361859	0.323156	0.359493	0.37366	0.376011	0.376177	0.394101	0.380746	0.366989	0.108188	0.128531	0.0203433
P11021	HSPA5	3309	31	654	323.31	163000000000	13.2381	12.0276	11.8183	13.2924	13.6874	12.2352	11.8933	11.951	12.0289	0.0806097	-0.0478858	-0.128496
P11047	LAMC1	3915	12	1609	113.41	855140000	0.788629	0.940834	0.888761	0.834808	1.08637	0.891795	0.774493	1.1454	0.914914	0.103505	0.114661	0.0111558
A0A669KB77			9	1990	64.487	1593400000	0.424323	0.432846	0.4384	0.414956	0.454448	0.454351	0.431133	0.534131	0.533508	0.0310509	0.210194	0.179144
P11142	HSPA8	3312	21	646	323.31	297000000000	22.4479	21.7864	20.3149	20.8358	21.1852	19.9074	18.992	21.5142	20.3778	-0.0597968	-0.084336	-0.0245392
A0A6Q8PFI8			1	359	9.9596	504460000	0.412452	0.392314	0.325814	0.38066	0.502236	0.322117	0.339056	0.4412	0.306623	0.0919847	-0.0568718	-0.148857
A0A3B3ITP0			1	542	6.6549	49890000	0.0332016	0.0305494	0.0290042	0.0314541	0.0370246	0.0277233	0.0351683	0.0376079	0.0297455	0.0526387	0.14443	0.091791
P11172	UMPS	7372	7	480	61.9	2170000000	1.49881	1.33568	1.37115	1.44392	1.24077	1.46984	1.37369	1.37655	1.46402	-0.0176435	0.00295481	0.0205983
P11177	PDHB	5162	6	359	94.95	1873200000	0.782082	0.654678	0.674839	0.749953	0.625259	0.667037	0.674971	0.548344	0.595588	-0.0481771	-0.215267	-0.16709
P11216	PYGB	5834	35	843	323.31	77400000000	9.23494	9.48873	10.3826	9.42609	9.17934	10.4894	10.4459	8.99919	10.3417	-0.000566969	0.033343	0.03391
P11217	PYGM	5837	2	842	11.379	35496000	0.0362624	0.0433497	0.0330426	0.033239	0.0391644	0.0346019	0.0288704	0.0482249	0.0394999	-0.0742252	0.0496014	0.123827
H7C3P7			3	164	102.69	761800000	0.233125	0.200621	0.169687	0.235364	0.20555	0.194663	0.172086	0.203493	0.168818	0.0748732	-0.148535	-0.223408
P11274	BCR	613	3	1271	20.164	144830000	0.178353	0.194835	0.183102	0.188093	0.195711	0.18792	0.185322	0.196115	0.177256	0.0394791	0.00621507	-0.0332641
P11279	LAMP1	3916	5	417	41.065	780050000	0.623781	0.614486	0.67869	0.518601	0.565391	0.727902	0.629127	0.514846	0.730363	-0.0813187	-0.0324379	0.0488808
A0A7P0TB55			2	275	17.189	974090000	0.508583	0.49854	0.434382	0.479282	0.457614	0.461016	0.440365	0.472253	0.420737	-0.044303	-0.112516	-0.0682127
P11387	TOP1	7150	20	765	190.39	15800000000	3.11909	3.06649	2.94458	3.18105	2.99929	2.97634	3.29751	3.0416	3.23034	0.00418457	0.0677947	0.0636101
P11388	TOP2A	7153	12	1531	193.94	6420000000	3.20475	3.36521	3.10719	3.1738	2.92374	3.18035	2.71957	2.72353	2.95621	-0.0607854	-0.204311	-0.143526
P11413	G6PD	2539	23	515	323.31	113000000000	8.38683	8.38203	9.22933	8.5659	7.94259	9.19739	9.06676	7.82017	8.69789	-0.016313	-0.023123	-0.00681001
P11441	UBL4A	8266	4	157	38.176	429790000	0.389468	0.390135	0.42762	0.391746	0.387977	0.40639	0.435574	0.399479	0.434343	-0.0254503	0.0724499	0.0979002
P11498	PC	5091	10	1178	147.08	1150000000	0.657558	0.550354	0.608377	0.611117	0.574808	0.495028	0.749455	0.495415	0.617698	-0.111714	0.0362993	0.148013
V9GYY3			22	922	284.93	11500000000	4.58094	4.51889	4.61466	4.98194	4.54821	4.70294	5.0698	4.58141	4.66233	0.0535465	0.0616799	0.0081334
P11717	IGF2R	3482	26	2491	228.47	4550000000	2.62075	3.14885	3.09169	2.44315	3.08336	3.01716	2.36457	3.01615	2.99488	-0.0526617	-0.0813258	-0.0286641
P11766	ADH5	128	8	374	105.3	8024700000	2.41356	2.4413	2.5482	2.47973	2.5298	2.69469	2.68439	2.68815	2.67903	0.0575285	0.121151	0.0636229
P11802	CDK4	1019	2	303	18.218	332690000	0.199195	0.225896	0.210331	0.184911	0.17707	0.15565	0.168299	0.207131	0.192749	-0.295794	-0.161372	0.134422
P11908	PRPS2	5634	2	318	33.69	420820000	0.202169	0.222092	0.202578	0.214956	0.210871	0.220449	0.209754	0.214049	0.214355	0.0440567	0.0258199	-0.0182368
P11940	PABPC1	26986	13	636	271.37	43500000000	8.64139	8.41939	8.86444	8.25661	7.94259	7.90849	8.15197	7.09528	7.12584	-0.104863	-0.212591	-0.107728
P12004	PCNA	5111	10	261	146.92	19200000000	2.3006	2.32701	2.38306	2.26968	2.24915	2.21642	2.43021	2.24174	2.33821	-0.0578207	-0.00010594	0.0577148
A0A6Q8PHE3			9	399	115.29	5360200000	1.93137	2.06989	1.73235	2.11758	2.11852	2.01382	2.09468	2.54171	2.09372	0.124395	0.231185	0.106791
P12109	COL6A1	1291	7	1028	84.698	1610600000	1.00586	1.25026	1.13499	1.04095	1.5578	1.24864	0.994763	1.46622	1.07834	0.182122	0.0617203	-0.120402
P12235	SLC25A4	291	1	298	7.1491	77087000	0.0380357	0.0337019	0.0345752	0.0349039	0.0362483	0.0343177	0.0360076	0.0290176	0.0336786	-0.0114848	-0.107138	-0.0956533
P12236	SLC25A6	293	1	298	29.142	2792200000	0.394217	0.300835	0.282491	0.306563	0.326648	0.291668	0.311018	0.26605	0.266096	-0.0798942	-0.213346	-0.133451
E7ETK5			16	489	263.43	10600000000	2.03191	2.04176	2.06661	2.1824	1.99134	2.11202	2.19511	2.08399	2.14899	0.0337827	0.0660877	0.0323049
P12270	TPR	7175	36	2363	323.31	8602100000	3.68565	3.55966	3.38795	3.96489	3.80637	3.5211	3.68223	4.21502	4.06838	0.0867624	0.170312	0.0835498
P12429	ANXA3	306	6	323	41.742	801400000	0.479829	0.583634	0.466549	0.488873	0.600295	0.517329	0.470857	0.589917	0.50001	0.0703749	0.0287283	-0.0416466
F5GXU9			2	328	15.272	83092000	0.199746	0.195447	0.22804	0.198773	0.174342	0.204443	0.223329	0.169775	0.222832	-0.109805	-0.0169889	0.0928159
A0A804HII9			1	913	230.11	11000000000	2.44293	2.55667	2.69133	2.47799	2.50982	2.57381	2.59082	2.61888	2.64396	-0.0244633	0.0302063	0.0546696
P12931	SRC	6714	4	536	68.995	5831100000	1.56031	1.53681	1.65944	1.49372	1.39745	1.58358	1.59934	1.32933	1.42735	-0.0881095	-0.126907	-0.0387974
P12955	PEPD	5184	5	493	97.497	3950000000	0.593595	0.589918	0.633195	0.581511	0.546277	0.602513	0.609405	0.576613	0.591482	-0.0703038	-0.0314774	0.0388264
P12956	XRCC6	2547	23	609	196.2	34800000000	2.56249	2.58837	2.91874	2.80144	2.59747	2.73661	2.90435	2.32231	2.6898	0.0117385	-0.027642	-0.0393805
P13010	XRCC5	7520	19	732	323.31	27200000000	5.37312	5.01297	5.456	5.58037	4.7117	5.42934	5.58735	4.41043	5.32472	-0.0110327	-0.0481116	-0.0370789
P13073	COX4I1	1327	5	169	78.267	3441100000	1.17964	0.900472	0.846046	0.902692	0.941137	0.778462	0.809357	0.847312	0.798342	-0.15818	-0.253278	-0.0950977
P13196	ALAS1	211	2	640	12.31	217350000	0.109305	0.142755	0.104796	0.127611	0.15911	0.122909	0.0892898	0.14134	0.115511	0.198973	-0.0439887	-0.242961
P13284	IFI30	10437	1	250	6.2811	11747000	0.0181462	0.0190454	0.01445	0.0301868	0.0267453	0.0194851	0.0216343	0.0304941	0.024675	0.565366	0.572636	0.00727055
P13473	LAMP2	3920	3	410	46.405	1881200000	0.378894	0.311268	0.590299	0.352729	0.316407	0.441117	0.378854	0.281825	0.445505	-0.205775	-0.211073	-0.0052973
P13489	RNH1	6050	15	461	315.15	12800000000	3.48587	3.47628	3.37817	3.63414	3.66364	3.49999	3.60111	4.17239	3.89617	0.0624527	0.174483	0.11203
E9PF17			1	1594	6.0026	107930000	0.0606825	0.0650659	0.052968	0.0569245	0.0609605	0.0684957	0.0558804	0.0647991	0.0559632	0.0605807	-0.016838	-0.0774186
P13639	EEF2	1938	32	858	323.31	99100000000	14.594	15.7355	16.787	14.4656	14.0504	16.0368	15.2318	13.252	15.6501	-0.0807164	-0.0943476	-0.0136312
P13667	PDIA4	9601	30	645	323.31	43200000000	6.79587	7.58215	7.59023	7.04115	8.05573	7.60525	6.64621	7.61896	7.76285	0.047408	0.00391978	-0.0434882
P13674	P4HA1	5033	5	534	51.771	856780000	0.685645	0.795407	0.757575	0.645853	0.743915	0.744536	0.709381	0.795183	0.737552	-0.068849	0.00224631	0.0710953
P13693	TPT1	7178	7	172	56.635	11500000000	2.29062	2.2049	2.13922	2.07645	2.18176	2.12654	1.90812	2.12377	1.96164	-0.0554135	-0.146637	-0.091223
P13716	ALAD	210	1	330	9.1414	31116000	0.0283388	0.0310979	0.0286263	0.0247836	0.0314524	0.0350218	0.0281441	0.0305749	0.0269684	0.0514129	-0.0394521	-0.090865
P13796	LCP1	3936	2	627	13.711	170510000	0.381917	0.398541	0.466846	0.373163	0.347136	0.442805	0.427601	0.322498	0.454407	-0.100834	-0.0503718	0.0504619
P13797	PLS3	5358	19	630	314.19	40900000000	6.58231	6.43187	6.55262	6.79953	6.88873	6.83309	6.92596	7.1753	7.07123	0.0687182	0.113784	0.0450654
P13798	APEH	327	6	732	77.774	1229200000	1.21342	1.23509	1.19204	1.24486	1.25351	1.29888	1.42044	1.56104	1.49325	0.0608029	0.297649	0.236847
P13804	ETFA	2108	11	333	182.43	16500000000	3.5957	3.15893	3.392	3.77149	3.24442	3.19267	3.96094	3.16517	3.5414	0.00878199	0.072221	0.063439
P13807	GYS1	2997	9	737	148.03	1529800000	0.950112	0.967101	0.956091	1.0383	0.98833	1.0462	1.16992	1.11039	1.12495	0.0968564	0.245057	0.148201
P13861	PRKAR2A	5576	11	404	106.39	2821700000	1.90414	1.88076	2.06422	1.9356	1.85585	1.96853	2.14154	1.93975	2.0702	-0.0221574	0.0727136	0.094871
P13984	GTF2F2	2963	5	249	30.573	674830000	0.727193	0.690341	0.663523	0.712627	0.71277	0.717627	0.674132	0.819833	0.754002	0.0423313	0.111304	0.0689723
E9PNW4			2	108	13.849	1656400000	0.444461	0.498495	0.406277	0.386417	0.48772	0.39562	0.323907	0.426132	0.379559	-0.0875866	-0.25633	-0.168743
P14174	MIF	4282	3	115	29.152	10100000000	0.529075	0.524671	0.664543	0.506907	0.493771	0.528452	0.640492	0.455899	0.642267	-0.168263	0.017001	0.185264
P14209	CD99	4267	1	185	49.979	812400000	0.16349	0.151864	0.120391	0.185408	0.224714	0.134252	0.145384	0.209244	0.186996	0.321114	0.313806	-0.00730776
P14314	PRKCSH	5589	12	528	199.69	9380000000	1.64126	1.69028	1.91674	1.6481	1.96534	1.87512	1.76936	2.17926	2.35801	0.0645816	0.265024	0.200442
P14324	FDPS	2224	6	419	97.208	11700000000	2.67943	2.67815	2.62538	2.65648	2.74664	2.67389	2.57627	2.63193	2.58403	0.0168976	-0.0348879	-0.0517855
P14373	TRIM27	5987	6	513	42.711	464220000	0.513368	0.516638	0.532547	0.486869	0.481317	0.566326	0.534046	0.482644	0.496449	-0.0261246	-0.0463597	-0.0202352
P14550	AKR1A1	10327	9	325	71.104	4254400000	1.97341	2.07131	1.90473	2.01633	2.03352	2.15401	2.0466	2.22612	1.98981	0.0604131	0.0739898	0.0135766
P14618	PKM	5315	4	531	323.31	457000000000	30.1818	29.3968	34.3074	32.3629	28.0322	30.9377	34.8658	24.3963	30.4099	-0.0397776	-0.0662519	-0.0264743
A0A7P0TAT8			31	814	323.31	124000000000	7.41451	8.04804	8.27946	7.46252	8.66659	8.40772	7.1015	7.9736	7.64127	0.0475066	-0.0637098	-0.111216
J3QLE5			6	169	82.091	8490000000	0.991355	0.983347	0.994462	1.02551	0.956963	0.880805	1.03774	0.91857	0.826432	-0.0523903	-0.0935499	-0.0411596
A0A7I2V3E3			15	972	137.13	2794100000	2.162	2.29785	2.24746	2.20196	2.24177	2.20103	2.23753	2.2727	2.16986	-0.013518	-0.00586945	0.0076485
P14854	COX6B1	1340	4	86	71.428	1647500000	0.499012	0.43459	0.465275	0.499716	0.446141	0.423761	0.500546	0.479291	0.520075	-0.0304942	0.100609	0.131103
P14866	HNRNPL	3191	6	589	191.33	20500000000	2.09561	1.95226	1.96887	2.35687	2.0018	1.95385	2.13136	1.83767	1.74067	0.0692319	-0.075566	-0.144798
P14868	DARS1	1615	16	501	160.35	9583800000	2.33676	2.3158	2.3735	2.45007	2.33157	2.39241	2.59774	2.29061	2.56848	0.0300713	0.0858471	0.0557758
P14923	JUP	3728	11	745	248.43	6006300000	2.59346	2.81718	2.77162	2.39821	2.76469	2.75435	2.51938	2.53041	2.55466	-0.0475006	-0.105656	-0.0581558
P14927	UQCRB	7381	4	111	31.426	1203900000	0.569064	0.564014	0.618947	0.60895	0.592496	0.571695	0.577653	0.570522	0.673479	0.0172845	0.0562259	0.0389413
P15104	GLUL	2752	5	373	36.215	547940000	0.619314	0.668547	0.655385	0.578867	0.629986	0.644846	0.664341	0.764267	0.762041	-0.0680619	0.172889	0.240951
P15121	AKR1B1	231	12	316	242.07	123000000000	10.4581	7.81255	10.421	10.1927	7.98484	7.91319	13.0746	7.27379	8.82971	-0.137096	0.0242503	0.161347
P15144	ANPEP	290	22	967	323.31	16000000000	7.03084	6.97191	8.17231	6.59969	7.00639	7.28428	6.57242	6.59144	7.79952	-0.086101	-0.0810667	0.00503424
B1AH78			1	166	9.7265	145240000	0.106332	0.100061	0.113542	0.0996905	0.0943858	0.104855	0.107306	0.0757983	0.0999489	-0.0979641	-0.176707	-0.0787425
P15170	GSPT1	2935	8	499	166.55	18600000000	4.32461	4.43585	3.98958	4.12291	4.33208	4.36313	4.18649	4.80467	4.26397	0.00768371	0.0560493	0.0483656
A0A8Q3SJ27			1	435	11.289	57580000	0.0837398	0.107069	0.119291	0.0748737	0.0948513	0.0951373	0.0611118	0.0710823	0.0812653	-0.227491	-0.538771	-0.31128
P15289	ARSA	410	1	507	7.4359	17198000	0.0139424	0.0146571	0.0164887	0.015284	0.0152908	0.0172064	0.0166638	0.01445	0.0157218	0.0836933	0.0548575	-0.0288358
P15311	EZR	7430	17	586	185.76	22600000000	2.11623	2.25155	2.12996	2.224	2.3237	2.21438	2.24662	2.44469	2.20919	0.0575294	0.0867626	0.0292332
P15374	UCHL3	7347	4	230	69.112	174810000	0.240542	0.225579	0.277104	0.248502	0.220553	0.228589	0.253473	0.226471	0.250856	-0.0913088	-0.0243256	0.0669832
P15407	FOSL1	8061	2	271	14.804	92215000	0.0933835	0.112702	0.0978245	0.0792459	0.0884133	0.101221	0.0649304	0.0849067	0.0757257	-0.176682	-0.430115	-0.253433
P15428	HPGD	3248	6	266	68.477	6578800000	1.21544	1.20191	1.25546	1.30593	1.24141	1.24777	1.34127	1.2392	1.27865	0.047259	0.0713889	0.0241299
P15529	CD46	4179	1	392	11.254	213820000	0.0246398	0.0307566	0.0221683	0.023124	0.0288951	0.0309385	0.0230421	0.0279206	0.0256303	0.0969739	-0.0181852	-0.115159
P15531	NME1	4830	1	152	9.5883	2024100000	0.317324	0.346195	0.300199	0.357001	0.43174	0.302477	0.325715	0.451251	0.368278	0.179254	0.24897	0.0697155
B4DLR8	NQO1	1728	4	202	29.988	2067700000	0.727989	0.795577	0.790227	0.583255	0.662326	0.631242	0.640807	0.668423	0.668908	-0.301966	-0.226116	0.0758502
H7C3P4			6	496	62.053	5733600000	1.90744	1.73737	2.02657	1.88205	1.78545	1.96939	1.84147	2.08757	2.27124	-0.00880369	0.128631	0.137434
P15880	RPS2	6187	12	293	105.05	57300000000	3.43269	3.98139	4.85293	3.91725	3.04298	3.93988	4.86768	3.10738	4.18412	-0.170442	-0.0127383	0.157703
P15924	DSP	1832	63	2871	323.31	23600000000	11.8307	12.3786	10.6693	12.3455	11.8935	11.3804	13.7362	13.6553	11.8512	0.0303206	0.17008	0.13976
Q5TEJ7			1	179	24.815	551400000	0.737963	0.669679	0.678799	0.742128	0.71113	0.695955	0.699135	0.705182	0.69159	0.0427641	0.00653088	-0.0362332
D6R9Z7			2	56	18.433	1140300000	0.646666	0.549737	0.507476	0.485727	0.496342	0.432349	0.455296	0.451618	0.412286	-0.268614	-0.369159	-0.100545
P16035	TIMP2	7077	2	220	10.68	222330000	0.152023	0.185246	0.137832	0.185011	0.275903	0.235849	0.159035	0.296222	0.21191	0.552437	0.489815	-0.0626218
H0YD13			5	206	37.48	4139500000	0.831952	0.788161	0.647038	0.729598	0.793471	0.740815	0.636576	0.699606	0.650027	-0.00208066	-0.190864	-0.188783
P16083	NQO2	4835	3	231	22.97	1149700000	1.17217	1.19031	1.08185	1.2041	1.277	1.12807	1.1232	1.54147	1.3072	0.0674438	0.205597	0.138153
P16144	ITGB4	3691	7	1822	77.777	722900000	0.341678	0.354098	0.362389	0.341008	0.347122	0.339276	0.325743	0.293355	0.309307	-0.0425593	-0.188738	-0.146179
P16152	CBR1	873	9	277	164.54	19300000000	1.80422	1.70624	2.08044	1.9513	1.6355	1.93548	1.91127	1.54009	1.81402	-0.0178145	-0.0865425	-0.0687281
E9PE82	ACADS	35	4	408	31.291	250820000	0.192874	0.187318	0.192601	0.18535	0.181052	0.191012	0.2001	0.199469	0.205505	-0.0392646	0.0790969	0.118361
C9J4L5			1	131	26.852	82904000	0.141804	0.114746	0.133025	0.125406	0.117252	0.127603	0.117653	0.0993255	0.116942	-0.0733537	-0.222391	-0.149037
P16278	GLB1	2720	6	677	43.806	1013900000	0.534956	0.499146	0.656254	0.514969	0.463378	0.59694	0.617797	0.396319	0.633431	-0.101712	-0.0370078	0.0647045
P16383	GCFC2	6936	1	781	6.3831	58615000	0.0165271	0.0170533	0.0172706	0.0156911	0.0169243	0.0180627	0.0145712	0.0170179	0.0154136	-0.00491286	-0.113533	-0.10862
P16401	H1-5	3009	8	226	84.794	38600000000	4.85728	4.13594	3.10683	4.47999	4.20883	3.60996	4.0599	3.65504	3.3171	0.0235043	-0.133312	-0.156816
P16403	H1-2	3006	1	213	7.8141	369540000	0.10769	0.110449	0.0869937	0.110719	0.108587	0.095624	0.0847788	0.104792	0.071685	0.0455932	-0.223974	-0.269567
P16435	POR	5447	16	677	245.56	9925500000	2.48319	2.15798	2.35229	2.31949	2.02915	2.12874	2.37439	1.75361	2.1195	-0.110597	-0.162727	-0.0521305
P16455			2	207	18.761	243170000	0.439541	0.400879	0.5978	0.440043	0.3859	0.49732	0.572687	0.42061	0.59503	-0.120184	0.143224	0.263408
P16615	ATP2A2	488	20	1042	279.26	10200000000	4.92716	4.44479	4.20612	4.43992	4.88135	4.14507	4.19838	3.77439	3.80343	-0.0119211	-0.205406	-0.193484
P16930	FAH	2184	4	419	31.66	1287700000	0.707306	0.78601	0.694748	0.738215	0.802494	0.784019	0.703751	0.858153	0.752979	0.0874073	0.081284	-0.00612329
P16949	STMN1	3925	6	149	46.64	9549700000	2.13832	1.94184	2.21669	2.21079	2.39459	2.31132	2.31397	2.56174	2.82081	0.135453	0.289575	0.154122
Q9Y2G7	ZFP30	22835	1	519	9.8499	60706000	0.0464641	0.0459362	0.0375016	0.0489116	0.0491336	0.0484125	0.0475683	0.0575511	0.0549161	0.173062	0.30097	0.127908
P17066	HSPA6	3310	1	643	10.367	28500000000	0.103449	0.0999537	0.0936399	0.113616	0.101497	0.116951	0.0887618	0.106179	0.106205	0.160792	0.0197899	-0.141002
P17081	RHOQ	23433	1	205	8.0905	10309000	0.0200835	0.0200955	0.0287291	0.0243543	0.017336	0.024063	0.0249385	0.0167983	0.027755	-0.0676083	0.0121713	0.0797795
P17096	HMGA1	3159	6	107	52.074	5200000000	0.877417	1.09956	0.649506	0.971898	1.21728	0.746985	0.913005	1.38225	0.86276	0.160795	0.265884	0.105089
P17152	TMEM11	8834	1	192	7.5008	151800000	0.0879069	0.095176	0.0866317	0.0881492	0.078853	0.0971939	0.0876288	0.098664	0.074393	-0.0298252	-0.0491223	-0.019297
P17174	GOT1	2805	6	413	57.884	3696100000	1.28177	1.27794	1.18176	1.31349	1.2417	1.41638	1.2415	1.26043	1.19722	0.0861064	-0.0164081	-0.102514
P17252	PRKCA	5578	8	672	121.41	3371900000	1.12873	1.18516	1.25835	1.1718	1.08093	1.20413	1.17566	0.965417	1.16774	-0.0473695	-0.110516	-0.0631467
P17301	ITGA2	3673	5	1181	48.742	457180000	0.577912	0.548797	0.493705	0.515937	0.581139	0.498231	0.4283	0.462496	0.455218	-0.02253	-0.267669	-0.245139
E9PKP7			11	745	91.101	1621300000	1.09728	1.15725	1.01104	1.12316	1.16264	1.08607	1.0875	1.34578	1.42363	0.0462135	0.24011	0.193897
P17568	NDUFB7	4713	3	137	22.325	1292200000	0.500316	0.498195	0.462075	0.450611	0.449378	0.394317	0.461276	0.418598	0.438104	-0.174367	-0.14822	0.0261467
P17655	CAPN2	824	17	700	299.41	16100000000	3.95067	4.41343	4.24456	4.15485	4.24643	4.02693	4.24209	4.31185	3.84422	-0.0207975	-0.0242898	-0.00349224
P17706	PTPN2	5771	3	415	27.617	449500000	0.0845782	0.0903473	0.0815349	0.0844377	0.0813666	0.0878293	0.0812505	0.0823792	0.0816613	-0.0159897	-0.0642417	-0.048252
A0A3B3IRI2			11	564	141.01	8940000000	2.88944	3.06818	2.81108	2.88619	2.94436	3.04581	2.91869	2.97315	2.90466	0.0176058	0.00456542	-0.0130404
J3KTA4	DDX5	1655	15	614	198.65	25800000000	4.50353	4.95597	4.6707	4.25377	4.71435	4.47546	3.96339	4.70002	3.96939	-0.0718654	-0.161608	-0.0897426
P17858	PFKL	5211	6	780	77.82	2457400000	1.11484	1.11145	1.27515	1.09715	1.21642	1.27313	1.43404	1.32364	1.43505	0.0347047	0.259942	0.225238
P17931	LGALS3	3958	3	250	38.86	3706100000	0.897488	0.891755	0.880507	0.875887	0.874537	0.79391	0.770856	0.939876	0.83374	-0.0694167	-0.0693382	7.85e-05
P17987	TCP1	6950	16	556	241.44	12300000000	2.46563	2.38775	2.6568	2.62259	2.39252	2.48903	2.28239	2.01132	2.17118	-0.0011609	-0.216221	-0.21506
P18031	PTPN1	5770	8	435	123.66	6040400000	1.56337	1.51824	1.49531	1.41484	1.51662	1.47793	1.5379	1.28826	1.41034	-0.0538019	-0.111504	-0.0577017
C9K025			3	94	19.379	4620000000	0.272128	0.315123	0.244641	0.29434	0.305207	0.288764	0.241003	0.304628	0.272621	0.0946674	-0.0238524	-0.11852
P18084	ITGB5	3693	1	799	6.3104	107640000	0.0841376	0.0956232	0.0714151	0.0712362	0.0936195	0.0679525	0.0620245	0.0717484	0.0719587	-0.109555	-0.287934	-0.178379
P18085	ARF4	378	3	180	21.215	281010000	0.146663	0.146695	0.16055	0.145201	0.156932	0.152981	0.161864	0.145649	0.155863	0.00382753	0.0297823	0.0259547
P18124	RPL7	6129	12	248	129	35700000000	4.8872	5.41308	5.49691	4.69459	4.83129	5.7226	5.31913	4.93853	5.24712	-0.0510019	-0.026955	0.0240469
P18206	VCL	7414	47	1134	323.31	81900000000	15.0879	17.29	15.2369	15.5817	18.6022	15.5933	14.6282	19.0851	14.1605	0.0640735	0.00782926	-0.0562443
P18283	GPX2	2877	5	190	38.548	685050000	0.463258	0.391782	0.39974	0.424108	0.343892	0.413015	0.410641	0.362766	0.347429	-0.0874072	-0.162859	-0.0754517
P18433	PTPRA	5786	1	802	7.306	25199000	0.0691458	0.0609561	0.0773068	0.0628089	0.0569401	0.0685891	0.0708612	0.0390117	0.0703655	-0.139152	-0.20257	-0.0634184
P18583	SON	6651	6	2426	49.435	502060000	0.355758	0.333628	0.338266	0.35349	0.347287	0.330916	0.351648	0.368481	0.312789	0.00566089	0.0073727	0.00171181
P18615	NELFE	7936	5	380	123.14	458490000	0.415548	0.385748	0.385188	0.468476	0.438235	0.382488	0.422775	0.435255	0.42265	0.119783	0.110219	-0.00956429
A0A087WXM6			8	169	98.042	6058900000	2.34349	2.33822	1.98067	2.50596	2.34224	2.17065	2.10059	2.31772	2.09	0.0751978	-0.0337564	-0.108954
P18669	PGAM1	5223	13	254	168.49	28100000000	5.03381	4.97827	5.34321	5.50635	4.84339	4.98246	5.67232	4.61779	5.01153	-0.00217059	-0.00504925	-0.00287865
C9JW69			6	372	92.008	2070400000	0.778655	0.816352	0.781539	0.805994	0.914353	0.776641	0.77785	0.89844	0.793054	0.0713225	0.0552616	-0.016061
M0R0Q7			5	800	34.778	185600000	0.201184	0.195045	0.226751	0.191308	0.178345	0.221351	0.229092	0.182913	0.211857	-0.0760176	0.00204118	0.0780588
P18859	ATP5PF	522	4	108	131.8	2153400000	0.698984	0.58171	0.642715	0.718231	0.579334	0.605967	0.647346	0.56433	0.703921	-0.0149875	-0.00587215	0.00911539
F5H8D7			4	602	23.766	638170000	0.442527	0.466647	0.422893	0.445483	0.451383	0.493835	0.446729	0.534856	0.473927	0.062146	0.127861	0.0657145
A0A6Q8PHJ8			1	394	7.101	355960000	0.560613	0.580917	0.564438	0.482576	0.637312	0.537267	0.52436	0.49061	0.494855	-0.0418831	-0.176211	-0.134327
P19075	TSPAN8	7103	1	237	9.6783	277350000	0.136352	0.14292	0.130968	0.130032	0.144859	0.151639	0.117276	0.168645	0.141805	0.0561783	0.0602155	0.00403716
P19174	PLCG1	5335	6	1290	42.458	509120000	0.533818	0.56835	0.571657	0.541436	0.534218	0.588768	0.614965	0.61012	0.676296	-0.00812727	0.183899	0.192027
P19224	UGT1A6	54578	3	532	50.479	309460000	0.184111	0.172611	0.162114	0.172423	0.170589	0.158939	0.189906	0.175646	0.172366	-0.047733	0.0521059	0.0998389
A0A7I2V428			23	689	323.31	81100000000	6.60618	6.06278	7.10864	6.78632	7.01556	6.3972	6.77314	6.83868	7.06725	0.0304222	0.0643041	0.0338819
P19367	HK1	3098	25	917	247.4	22700000000	4.99122	4.88266	4.93734	5.47991	5.34526	5.60823	5.87514	5.0406	5.31914	0.14994	0.132405	-0.0175351
P19387	POLR2C	5432	2	275	19.374	768980000	0.518177	0.519927	0.512022	0.498511	0.540992	0.507784	0.497189	0.614493	0.506495	-0.00264517	0.0619833	0.0646285
P19388	POLR2E	5434	4	210	32.922	1198200000	0.637549	0.694644	0.575523	0.669115	0.620325	0.659108	0.584262	0.682296	0.652312	0.0305544	0.00841169	-0.0221427
P19404	NDUFV2	4729	5	249	38.909	1228500000	0.375921	0.404129	0.354433	0.396558	0.436731	0.378893	0.365985	0.405837	0.372543	0.0955723	0.0125141	-0.0830583
A0A2R8YES7			1	406	6.9752	47295000	0.0351836	0.0369931	0.034998	0.0314969	0.0366393	0.0343271	0.0376546	0.0396585	0.0251042	-0.0648564	-0.0655057	-0.000649236
A0A7P0TAL9			10	494	79.551	4090200000	1.98993	2.08908	2.09702	1.99661	1.97193	2.11296	1.95445	2.03217	2.00801	-0.022251	-0.043007	-0.0207559
P19532	TFE3	7030	1	575	6.2937	111150000	0.295167	0.350792	0.254907	0.385201	0.391508	0.343585	0.270048	0.427115	0.334939	0.314494	0.196202	-0.118292
P19623	SRM	6723	9	302	85.358	6239900000	2.05975	2.11591	2.11454	2.03796	2.06159	2.23714	2.05761	1.98881	2.03167	0.0106233	-0.0494896	-0.0601129
P19784	CSNK2A2	1459	4	350	35.144	2470000000	0.677506	0.715362	0.784145	0.682491	0.655301	0.748908	0.883282	0.625766	0.808534	-0.0611276	0.0902693	0.151397
A0A0G2JHI1			2	96	13.222	159880000	0.191889	0.226463	0.227309	0.193692	0.215956	0.21942	0.225529	0.230421	0.238658	-0.0375579	0.105424	0.142982
P19838	NFKB1	4790	4	968	40.302	442320000	0.260857	0.242171	0.257716	0.249718	0.223046	0.262931	0.257543	0.228253	0.25261	-0.0483059	-0.0429988	0.00530712
P20020	ATP2B1	490	4	1220	74.005	1075500000	1.29755	1.22971	1.05716	1.14684	1.27686	1.11253	1.05057	1.15486	1.13324	-0.0195296	-0.102464	-0.0829343
P20042	EIF2S2	8894	12	333	130.32	14600000000	2.12412	2.18328	2.21104	2.14623	2.09095	2.23047	2.13307	2.05643	2.11883	-0.011285	-0.0472691	-0.0359841
P20073	ANXA7	310	6	488	120.32	2390000000	0.951703	0.932513	0.981358	0.970365	0.983245	0.901685	1.09771	1.04875	0.924401	-0.0051844	0.0998183	0.105003
D6RDG3			2	109	12.242	833250000	0.182955	0.174173	0.150711	0.17339	0.199864	0.150179	0.136148	0.195794	0.14692	0.0436341	-0.0847618	-0.128396
S4R3Q3			1	125	33.603	612570000	0.23181	0.181968	0.227446	0.190478	0.183451	0.185102	0.223753	0.137738	0.17905	-0.197902	-0.246427	-0.0485241
P20337	RAB3B	5865	2	219	15.591	1146100000	0.822345	0.697021	0.697325	0.701841	0.713802	0.630104	0.69326	0.608512	0.575497	-0.115781	-0.239773	-0.123992
P20338	RAB4A	5867	3	218	25.894	149610000	0.135061	0.136495	0.149097	0.128589	0.129426	0.141795	0.137963	0.133282	0.135799	-0.0733121	-0.0474427	0.0258694
P20339	RAB5A	5868	1	215	9.0701	317550000	0.148504	0.136025	0.190733	0.145893	0.120188	0.148271	0.183699	0.0921409	0.165457	-0.197866	-0.106976	0.0908901
P20340	RAB6A	5870	6	208	57.017	17800000000	1.01161	0.969308	0.980489	0.920985	0.933116	0.946977	0.93626	0.859127	0.851253	-0.0803004	-0.162121	-0.0818202
P20618	PSMB1	5689	4	241	68.121	4453500000	0.679954	0.681624	0.789068	0.708979	0.605623	0.68407	0.8231	0.57201	0.702087	-0.105728	-0.0363073	0.0694212
F5GX30	M6PR	4074	5	191	48.758	1450600000	0.666431	0.669283	0.567247	0.662348	0.709369	0.601696	0.584821	0.673339	0.716743	0.0524466	0.0535359	0.00108931
P20674	COX5A	9377	2	150	18.997	931710000	0.489785	0.455688	0.482744	0.45787	0.476928	0.442765	0.454177	0.431957	0.457477	-0.0520965	-0.0880992	-0.0360027
P20700	LMNB1	4001	25	586	323.31	23900000000	9.32856	8.77659	8.35403	9.60478	8.55774	8.84965	9.0734	8.5751	8.7339	0.0298412	-0.00419248	-0.0340337
H7BZF7			1	361	6.5558	28321000	0.0417983	0.0342759	0.0376449	0.0384979	0.0396972	0.0434193	0.0368154	0.0373295	0.0394414	0.0968391	-0.00168676	-0.0985259
A0A3B3IRL5			7	509	67.183	1280000000	1.50872	1.61034	1.39577	1.47849	1.64438	1.58664	1.49311	1.9289	1.48834	0.0609041	0.121152	0.0602482
E9PGC0			2	881	12.351	28176000	0.0565092	0.0548746	0.0588873	0.0568082	0.0564231	0.0576287	0.0514674	0.0500137	0.0555446	0.00498025	-0.116834	-0.121814
P20962	PTMS	5763	2	102	30.262	6625700000	0.602193	0.569143	0.589039	0.584154	0.690241	0.608	0.621259	0.830077	0.737445	0.0966867	0.314245	0.217559
A0A0D9SEI3			7	772	52.703	891690000	0.85343	0.851959	0.932489	0.898516	0.819681	0.898545	0.945282	0.869904	0.900789	-0.0116066	0.042092	0.0536986
P21266	GSTM3	2947	17	225	203.14	19900000000	6.69123	6.4998	7.06527	6.70437	6.2647	7.05971	6.49409	6.74873	7.5747	-0.0162968	0.0394275	0.0557242
P21281	ATP6V1B2	526	4	511	34.501	540700000	0.695007	0.769933	0.732091	0.721667	0.727301	0.722031	0.715745	0.752626	0.693318	-0.0171964	-0.0233962	-0.00619988
P21283	ATP6V1C1	528	9	382	95.717	3275300000	2.47432	2.39958	2.6914	2.19202	2.28674	2.4512	2.10863	2.24514	2.47467	-0.126551	-0.147842	-0.0212913
P21291	CSRP1	1465	8	193	145.33	1908300000	1.71561	1.76432	1.63287	1.76996	1.96706	1.60211	1.7931	1.9629	1.8006	0.0624912	0.120088	0.0575969
P21333	FLNA	2316	96	2647	323.31	319000000000	36.9924	41.4805	37.8237	38.4376	40.8988	38.2441	39.2422	40.6609	38.3545	0.0158407	0.0241235	0.0082828
H0Y465			3	2502	21.675	251220000	0.250467	0.293731	0.241426	0.244389	0.274757	0.273528	0.243234	0.30529	0.278095	0.0128883	0.0733829	0.0604946
A0A8I5KUC3			1	492	107.79	2732400000	0.996128	0.772877	0.848869	0.896824	0.858782	0.944936	1.0533	0.795127	0.965938	0.0448533	0.104415	0.0595613
P21399	ACO1	48	16	889	150.53	7473800000	3.38912	3.24169	3.64547	3.30592	2.79305	3.47	3.55425	2.49706	3.16151	-0.102883	-0.157605	-0.0547224
Q96B60			2	264	14.627	85255000	0.153822	0.16378	0.136239	0.154024	0.165605	0.141466	0.149454	0.159329	0.157139	0.0228777	0.0378996	0.0150219
P21695	GPD1	2819	1	349	8.3224	23793000	0.0331728	0.0345663	0.0326849	0.0329456	0.0333895	0.0347283	0.0333919	0.031817	0.0393404	0.00915448	0.058079	0.0489246
E9PPJ5			1	131	9.0515	653820000	0.0834951	0.0710324	0.0552703	0.0800284	0.0690005	0.0674674	0.0868175	0.0788834	0.0996008	0.045343	0.338635	0.293292
P21796	VDAC1	7416	13	283	298.2	25100000000	4.68558	3.86552	3.67247	4.11208	4.54033	3.98902	3.83155	3.34506	3.80848	0.0484936	-0.154119	-0.202613
P21912	SDHB	6390	4	280	25.297	303790000	0.261702	0.239035	0.219642	0.255534	0.233121	0.242969	0.255256	0.229392	0.227031	0.0223474	-0.0175282	-0.0398756
A6NNI4	CD9	928	2	159	13.285	2076500000	0.441793	0.446987	0.408283	0.361854	0.536832	0.410291	0.33758	0.382391	0.358923	0.0131923	-0.265695	-0.278887
P21953	BCKDHB	594	1	392	6.652	31313000	0.0636141	0.0652187	0.0687979	0.0609056	0.0722646	0.0670545	0.072711	0.0705247	0.0773495	0.0188123	0.158528	0.139716
P21980	TGM2	7052	17	687	322.23	14500000000	2.73585	2.51784	2.46451	2.73715	2.56446	2.43314	2.95404	2.49255	2.61951	0.00309293	0.0636084	0.0605155
P22033	MMUT	4594	4	750	29.202	592150000	0.276595	0.254642	0.255841	0.286272	0.264882	0.242506	0.275213	0.244074	0.251507	0.0120127	-0.0301638	-0.0421765
P22059	OSBP	5007	10	807	87.678	2056700000	1.73207	1.65014	1.69781	1.85053	1.81567	1.83744	1.99648	1.95141	1.99101	0.115553	0.225362	0.109809
P22061	PCMT1	5110	7	227	133.59	8293700000	0.953111	0.944174	0.898897	0.941445	0.976585	0.933554	0.901675	1.04094	0.971665	0.0283061	0.0596806	0.0313745
M0R0P1			4	228	35.748	3527600000	0.955742	1.0189	0.941901	0.964708	0.975869	0.874682	0.890206	0.909043	0.820732	-0.0509903	-0.154702	-0.103712
P22102	GART	2618	17	1010	252.65	4942300000	2.2976	2.37077	2.53807	2.36268	2.23905	2.49987	2.42234	2.16548	2.37103	-0.0211416	-0.0504365	-0.0292949
P22234	PAICS	10606	12	425	137.77	11700000000	2.16781	2.14626	2.31276	2.22115	2.05142	2.25771	2.22557	1.88398	2.15099	-0.0211748	-0.082034	-0.0608592
P22307	SCP2	6342	12	547	87.114	9502100000	1.78892	1.73262	1.86331	1.65021	1.693	1.96468	1.76377	1.74176	1.87873	-0.0207669	-0.00016132	0.0206056
P22314	UBA1	7317	22	1058	323.31	42400000000	8.4107	8.12842	8.33014	8.50034	7.80581	8.41714	8.75728	8.06511	8.2897	-0.00849321	0.0140184	0.0225116
P22352	GPX3	2878	1	226	9.6352	306140000	0.168569	0.185586	0.16918	0.159956	0.192567	0.170195	0.211524	0.176978	0.144728	-0.00169875	0.0270233	0.028722
A0A7I2V4N1			17	301	266.6	79600000000	7.39309	6.80605	6.29481	7.23359	6.4539	7.21968	6.19965	6.52042	6.99735	0.0287997	-0.0557267	-0.0845264
P22670	RFX1	5989	2	979	11.986	17452000	0.0262411	0.022794	0.0278878	0.0257062	0.0207384	0.0269108	0.0246217	0.0237771	0.0190583	-0.0685114	-0.189444	-0.120932
P22676	CALB2	794	5	271	39.515	1313800000	1.31554	1.19733	1.3495	1.22805	1.34625	1.33129	1.40736	1.43637	1.67516	0.0160541	0.226479	0.210425
B1APG2			1	209	30.501	229860000	0.362061	0.336651	0.366313	0.356699	0.316679	0.356514	0.371511	0.325897	0.346606	-0.0483942	-0.0287478	0.0196464
H3BSJ9			7	336	143.58	2057600000	0.558643	0.572765	0.529427	0.564487	0.52889	0.546937	0.588143	0.536409	0.555632	-0.0179368	0.0167108	0.0346476
K7ELX4			1	326	14.129	8697800000	0.123135	0.11114	0.118436	0.116191	0.11365	0.139566	0.116391	0.118987	0.127753	0.0667263	0.0420037	-0.0247226
P23141	CES1	1066	26	567	323.31	77200000000	10.8559	10.0627	13.0708	10.5987	9.68708	11.5381	11.3607	8.90447	11.7936	-0.0949722	-0.0843637	0.0106085
A0A1W2PPZ5			8	301	100.27	7158300000	1.8115	1.68144	1.68905	1.96061	1.69887	1.80117	1.892	1.7356	1.89985	0.0755667	0.0931073	0.0175406
A0A8Q3WMA7			16	728	323.31	16600000000	3.74048	3.72716	3.36695	4.05366	3.7836	3.22407	3.62034	3.95281	3.1437	0.0298782	-0.0157653	-0.0456435
A0A7P0Z497			11	181	118.5	54400000000	6.92743	6.89209	7.861	6.4802	6.70519	7.58783	7.20046	6.41449	6.95457	-0.0616749	-0.0758912	-0.0142163
A0A1W2PR68			7	530	98.794	1569200000	0.981503	0.985895	0.915041	0.985803	0.968636	0.920603	0.965319	1.00235	0.876579	-0.00370745	-0.0192427	-0.0155352
P23381	WARS1	7453	11	471	157.27	6948300000	1.86914	1.95492	1.80337	2.01734	1.9251	1.85824	1.90931	1.77005	1.69921	0.0437451	-0.0652525	-0.108998
P23396	RPS3	6188	12	243	223.99	70200000000	8.40397	8.06446	8.75005	8.10594	7.81512	8.59297	8.58209	7.32763	8.1058	-0.0408738	-0.0705139	-0.0296401
A0A1W2PQV2			2	100	71.831	2363600000	0.422989	0.38213	0.439356	0.44497	0.460979	0.42603	0.441938	0.444792	0.46998	0.0980343	0.124575	0.0265411
E9PIP7			1	20	6.403	355830000	0.414502	0.421717	0.403019	0.36988	0.377156	0.427922	0.38333	0.441742	0.414146	-0.076844	-2.3e-05	0.0768209
A0A5F9ZI39			6	1152	45.087	491270000	0.649603	0.688926	0.618534	0.609796	0.631425	0.630442	0.506945	0.613648	0.569252	-0.0643705	-0.2118	-0.147429
P23470	PTPRG	5793	2	1445	12.849	64761000	0.110682	0.121193	0.120739	0.101488	0.121527	0.112516	0.110957	0.125252	0.122307	-0.0716416	0.0239459	0.0955875
P23497	SP100	6672	3	879	16.142	178160000	0.230971	0.211914	0.243084	0.224573	0.247573	0.245646	0.227617	0.281173	0.25148	0.0654207	0.148365	0.0829445
P23526	AHCY	191	15	432	163.97	29800000000	3.15978	3.11528	3.12753	3.24645	3.08852	3.2046	3.31691	3.11785	3.19565	0.0208657	0.0345399	0.0136743
P23528	CFL1	1072	13	166	323.31	123000000000	8.55205	8.84565	9.19385	9.33356	10.255	8.8214	9.00486	10.7695	10.0552	0.0954268	0.165777	0.0703498
P23588	EIF4B	1975	19	611	282.19	14200000000	3.36471	3.40444	2.90925	4.12334	4.34561	3.25312	3.13291	4.37469	3.73048	0.276387	0.215555	-0.0608315
P23634	ATP2B4	493	2	1241	15.253	88269000	0.174278	0.178974	0.198473	0.165878	0.161831	0.168068	0.178468	0.154	0.165324	-0.154257	-0.148406	0.00585084
P23677	ITPKA	3706	1	461	7.1873	77851000	0.0538689	0.0608429	0.0795222	0.0574373	0.0501204	0.0700138	0.0644898	0.0407178	0.0609234	-0.129395	-0.225474	-0.0960791
A0A1B0GUD9			1	81	8.2771	162250000	0.187764	0.162818	0.150168	0.17348	0.13691	0.142047	0.188203	0.13376	0.154295	-0.146377	-0.0723483	0.0740283
P23919	DTYMK	1841	9	212	89.217	10000000000	1.7161	1.63525	1.68051	1.68643	1.60957	1.83069	1.639	1.67129	1.73203	0.0269348	0.00299472	-0.02394
P23921	RRM1	6240	8	792	73.077	906850000	0.566953	0.630563	0.725358	0.59034	0.600309	0.649956	0.693085	0.598544	0.703815	-0.0630838	0.0534458	0.11653
P24386	CHM	1121	3	653	36.639	535130000	0.5887	0.623826	0.602505	0.57469	0.5996	0.673277	0.548419	0.600473	0.583283	0.0256326	-0.06741	-0.0930426
P24534	EEF1B2	1933	5	225	52.101	23500000000	0.863405	0.972592	0.875729	1.00986	1.27063	0.851997	1.02945	1.48644	0.971638	0.208096	0.362993	0.154898
Q5QNZ2			3	195	34.864	711280000	0.822345	0.626713	0.474158	0.7324	0.813236	0.555242	0.627344	0.668341	0.547992	0.127471	-0.0609361	-0.188407
A0A0A0MSK3	TBXAS1	6916	1	460	14.792	27724000	0.0289384	0.0266072	0.0192883	0.0298189	0.0300316	0.0231148	0.0284784	0.0301183	0.0209638	0.148814	0.0883587	-0.0604553
P24666	ACP1	52	2	158	27.328	955920000	0.0979973	0.0907379	0.0976146	0.0971475	0.0991624	0.0966837	0.100858	0.095283	0.101926	0.0330907	0.0578566	0.0247659
G3V4L3			1	151	6.403	1144700000	0.226737	0.286705	0.195533	0.225477	0.254154	0.239162	0.221633	0.273271	0.223696	0.0198416	0.0194543	-0.000387307
P24752	ACAT1	38	15	427	142.79	15100000000	2.71125	2.30465	2.29473	2.7343	2.38736	2.34892	2.94649	2.51102	2.51307	0.0312235	0.124689	0.0934652
A0A6Q8PGB0			6	1970	59.442	528630000	0.87754	0.942533	0.85886	0.898093	0.908553	0.872327	0.842403	0.991693	0.829448	2.16e-05	-0.00831106	-0.0083327
G3V5T9	CDK2	1017	2	346	14.743	69817000	0.058304	0.0572256	0.0613626	0.0623013	0.0561524	0.0552252	0.0615105	0.0560949	0.0665626	-0.0264479	0.0581519	0.0845999
P25098	GRK2	156	3	689	21.314	124220000	0.0962228	0.101493	0.0975856	0.0856061	0.0976872	0.10009	0.0985286	0.10843	0.101694	-0.0594338	0.0637926	0.123226
J3KQ69	MCM3	4172	12	762	115.28	3647100000	1.379	1.37791	1.30389	1.42536	1.28266	1.45053	1.40142	1.3297	1.38589	0.0343154	0.0198316	-0.0144838
B1AH49			4	224	26.922	969750000	0.779757	0.653036	0.641217	0.780987	0.623798	0.710021	0.734803	0.739396	0.759569	0.0281029	0.107057	0.0789545
P25398	RPS12	6206	7	132	65.129	21300000000	3.93874	3.35536	3.79939	3.41272	3.36824	3.76444	3.37227	3.47984	3.72463	-0.0730992	-0.0688182	0.00428098
P25685	DNAJB1	3337	11	340	101.6	5989400000	2.36558	2.47079	2.42867	2.30685	2.32097	2.41415	2.37397	2.48116	2.45873	-0.0449925	0.00966157	0.054654
P25705	ATP5F1A	498	15	553	230.08	28800000000	3.38294	3.19006	3.0395	3.71677	3.49034	2.98984	3.41336	3.12336	2.9412	0.0851543	-0.0203413	-0.105496
A0A7P0T8A1			1	215	10.737	43672000	0.0466508	0.0354381	0.0404923	0.0399899	0.0442059	0.0481252	0.0329495	0.032111	0.0424896	0.110304	-0.188728	-0.299032
P25786	PSMA1	5682	10	263	107.41	20300000000	3.38307	3.41202	3.27544	3.40775	3.42739	3.41937	3.22914	3.52302	3.34913	0.0261193	0.00439907	-0.0217202
A0A024RA52	PSMA2	5683	6	234	83.973	2043200000	1.36162	1.29051	1.41835	1.30926	1.22723	1.37659	1.40589	1.19657	1.25938	-0.0568966	-0.0759085	-0.0190119
P25788	PSMA3	5684	7	255	65.975	6344700000	1.95309	1.94683	2.02643	1.8251	1.802	1.9887	1.94935	1.7616	1.83235	-0.0776513	-0.0963977	-0.0187464
H0YN18	PSMA4	5685	7	230	79.274	9164100000	1.44558	1.43933	1.46954	1.42319	1.26834	1.29872	1.45296	1.24545	1.25005	-0.126011	-0.141197	-0.0151861
P25815	S100P	6286	2	95	25.417	8150800000	1.09587	0.835373	0.823023	1.00827	0.934692	0.962755	0.965109	1.0742	1.11918	0.0772278	0.197567	0.120339
P25940	COL5A3	50509	1	1745	6.0892	2648100000	0.411913	0.318887	0.346375	0.358322	0.259203	0.385597	0.296792	0.238102	0.293482	-0.102756	-0.378895	-0.276139
P26006	ITGA3	3675	3	1051	30.024	649110000	0.674936	0.678623	0.618773	0.616246	0.720641	0.614907	0.517646	0.634062	0.581835	-0.0151028	-0.186179	-0.171077
P26038	MSN	4478	26	577	323.31	156000000000	9.64186	10.0786	9.39946	9.63915	10.0981	9.79239	9.81265	10.6721	9.52252	0.0201594	0.0433076	0.0231482
P26196	DDX6	1656	10	483	125.31	3921900000	1.15584	1.19433	1.25944	1.20986	1.10835	1.18772	1.08456	0.904578	1.03784	-0.0420386	-0.253962	-0.211924
A0A7I2YQA8			12	1577	102.31	1493900000	1.50034	1.65297	1.70664	1.48949	1.52292	1.52392	1.58046	1.52052	1.53591	-0.0994164	-0.0677861	0.0316302
P26368	U2AF2	11338	7	475	107.25	10400000000	2.80457	2.56669	2.84873	2.79605	2.56131	2.64744	2.73723	2.3304	2.64475	-0.0382702	-0.0919587	-0.0536885
P26373	RPL13	6137	10	211	101.84	26500000000	2.34423	2.36873	2.12923	2.26255	2.35177	2.22615	2.15224	2.10475	2.06395	-0.00036342	-0.114318	-0.113954
P26374	CHML	1122	2	656	11.142	40964000	0.0622312	0.0829146	0.0731005	0.0631737	0.0805001	0.0774474	0.0526318	0.0732809	0.0766333	0.0188798	-0.107708	-0.126587
H0YLC3			2	243	14.452	187630000	0.409496	0.380676	0.358893	0.420692	0.33729	0.376876	0.365881	0.354746	0.39569	-0.0179482	-0.041714	-0.0237658
P26447	S100A4	6275	6	101	53.006	109000000000	3.60415	3.46818	3.15852	3.42308	3.58673	3.61059	3.17791	4.20473	3.67786	0.0539127	0.112491	0.0585781
P26583	HMGB2	3148	6	209	67.732	14800000000	2.12473	1.92118	1.85187	2.22131	2.18985	2.17905	2.01558	2.03658	2.1284	0.16015	0.0675625	-0.0925877
P26599	PTBP1	5725	1	557	7.1272	34795000	0.0377524	0.0412331	0.0449246	0.0404916	0.0388894	0.0465788	0.0459807	0.0388877	0.0429533	0.0236704	0.0448401	0.0211697
P26639	TARS1	6897	19	723	198.67	14900000000	4.45219	4.47394	4.59809	4.66028	4.4057	4.74784	4.55017	3.97789	4.40628	0.030566	-0.0643397	-0.0949058
P26640	VARS1	7407	17	1264	245.69	6574800000	4.46798	4.2136	4.421	4.39773	4.21513	4.41038	4.84705	4.34539	4.41997	-0.00876176	0.0550711	0.0638328
P26641	EEF1G	1937	21	437	323.31	31100000000	4.50151	4.21609	4.87117	4.32815	4.00094	4.43346	4.47183	3.49252	4.16365	-0.0904984	-0.164074	-0.0735754
A0A494C1N0			3	171	31.336	4502200000	0.737963	0.796143	0.82324	0.683866	0.836295	0.806312	0.711409	0.875123	0.84344	-0.0190191	0.0437759	0.062795
P27338	MAOB	4129	5	520	42.273	1589200000	1.55541	1.27188	1.17691	1.39766	1.41421	1.51498	1.4595	1.55746	1.52315	0.1118	0.181212	0.069412
P27348	YWHAQ	10971	8	245	137.28	17300000000	3.24832	3.23195	3.07931	3.40796	3.38922	3.16041	3.07783	3.66689	3.24947	0.0588488	0.0641414	0.00529255
A0A7I2V409			4	796	25.521	99553000	0.166709	0.190992	0.153564	0.151814	0.162246	0.169175	0.145345	0.165843	0.144462	-0.0813426	-0.166143	-0.0848008
X1WI28			7	200	197.9	21900000000	1.54128	1.35283	1.46165	1.46718	1.31052	1.48844	1.3605	1.23828	1.39665	-0.029993	-0.124569	-0.0945759
P27694	RPA1	6117	7	616	95.021	2070000000	1.57059	1.56574	1.4227	1.62669	1.44916	1.52188	1.51709	1.54294	1.52501	0.0121963	0.00821153	-0.00398475
P27695	APEX1	328	9	318	137.13	1736600000	1.31395	1.1453	1.61535	1.5265	1.30235	1.33891	1.63127	1.11664	1.43838	0.0326106	0.0390101	0.00639952
D6RCP9			2	199	14.332	474960000	0.109373	0.10219	0.105064	0.104655	0.0932113	0.103795	0.102991	0.0950441	0.109101	-0.0698518	-0.0439052	0.0259466
F8VPD4	CAD	790	28	2162	295.81	6265100000	2.97596	3.09655	3.01814	3.11522	2.96807	3.19581	3.24621	3.24381	3.25385	0.029603	0.100113	0.0705095
K7EL50			15	378	218.7	47100000000	3.64276	3.93022	4.15783	3.83975	4.86696	4.26524	3.45731	4.99016	4.62327	0.145092	0.156039	0.0109463
A0A7P0TAE9			11	626	93.609	2569800000	1.65387	1.57955	1.58552	1.79909	1.96878	1.45022	1.64833	1.32584	1.45406	0.114806	-0.121986	-0.236792
Q5JNW7			2	252	16.527	530210000	0.126102	0.124375	0.130187	0.124962	0.128767	0.137761	0.143058	0.120172	0.138788	0.0404589	0.0787449	0.0382859
A2ACR1			2	196	14.974	230230000	0.214933	0.214739	0.231233	0.201977	0.205952	0.255481	0.235677	0.177557	0.253726	0.00545763	0.0131558	0.00769817
P28066	PSMA5	5686	4	241	96.71	9669900000	1.54079	1.49118	1.46672	1.5781	1.61222	1.53311	1.51423	1.72853	1.70041	0.0703301	0.13593	0.0655995
P28070	PSMB4	5692	5	264	61.717	5533800000	0.848841	0.868432	0.929955	0.835284	0.852766	0.873034	0.89643	0.873717	0.836863	-0.0477282	-0.0220867	0.0256414
P28072	PSMB6	5694	4	239	54.964	450730000	0.305796	0.290877	0.302147	0.332141	0.261881	0.297045	0.28206	0.282257	0.305042	-0.0124972	-0.0480806	-0.0355834
P28074	PSMB5	5693	4	263	32.112	1294900000	0.306402	0.335813	0.300474	0.284533	0.333487	0.307414	0.290722	0.305483	0.306331	-0.0266524	-0.062799	-0.0361465
A0A3B3ITW3			10	659	122.49	1884700000	1.5209	1.35628	1.44492	1.43255	1.37654	1.40116	1.50853	1.2132	1.40596	-0.0378306	-0.0664032	-0.0285726
E9PHV5	ITPRID2	6744	7	1237	54.703	530920000	0.574614	0.609278	0.541242	0.590128	0.625796	0.592826	0.488237	0.542252	0.499572	0.0682856	-0.173119	-0.241405
P28331	NDUFS1	4719	5	727	41.279	201110000	0.186216	0.184125	0.196561	0.172127	0.158279	0.15919	0.161648	0.144087	0.149604	-0.211509	-0.31616	-0.104651
A0A087WYJ2			7	1083	45.269	351340000	0.723216	0.745365	0.664934	0.723888	0.747495	0.759607	0.726551	0.835956	0.717328	0.0644517	0.095697	0.0312454
P28482	MAPK1	5594	2	360	17.017	1040000000	0.290682	0.297755	0.321253	0.290047	0.284518	0.302791	0.271272	0.253601	0.289868	-0.0522124	-0.159033	-0.106821
P28799	GRN	2896	2	593	21.529	816910000	0.336452	0.337891	0.263631	0.355906	0.373153	0.318788	0.315466	0.493081	0.389086	0.159809	0.352565	0.192756
P28838	LAP3	51056	8	519	101.42	1300900000	1.10964	1.16319	1.03805	1.10069	1.19586	1.01613	1.08358	1.3489	1.12134	0.00078778	0.102158	0.10137
P29034	S100A2	6273	2	98	12.246	998290000	0.316443	0.354313	0.312833	0.33561	0.476276	0.35996	0.356998	0.569153	0.398786	0.252655	0.429797	0.177142
P29083	GTF2E1	2960	3	439	20.01	183970000	0.118986	0.127352	0.127081	0.137704	0.123009	0.134754	0.124238	0.11985	0.133766	0.0827644	0.0170336	-0.0657308
P29084	GTF2E2	2961	5	291	37.318	715270000	0.854104	0.933475	0.832073	0.862194	0.883775	0.887399	0.723229	0.82484	0.855997	0.00753392	-0.123899	-0.131433
P29144	TPP2	7174	9	1249	72.033	776030000	0.699719	0.747629	0.74172	0.691796	0.686116	0.788808	0.730153	0.719395	0.747517	-0.0148043	0.00526094	0.0200652
P29218	IMPA1	3612	10	277	167.96	4517500000	1.54171	1.62551	1.7044	1.57302	1.56732	1.593	1.4845	1.48267	1.45406	-0.0415422	-0.139954	-0.098412
P29317	EPHA2	1969	3	976	21.603	380330000	0.215612	0.249751	0.214002	0.192106	0.214602	0.209443	0.164515	0.183914	0.170373	-0.140902	-0.389004	-0.248101
P29350	PTPN6	5777	2	595	15.834	441900000	0.0935426	0.0971063	0.0797105	0.0920192	0.0812663	0.0861652	0.0983748	0.0929953	0.0953341	-0.0594182	0.0846845	0.144103
P29353	SHC1	6464	7	583	69.814	1696800000	0.987867	1.12243	1.14701	0.93489	1.02027	0.995017	0.987839	0.935466	0.919751	-0.142879	-0.196238	-0.0533586
P29373	CRABP2	1382	6	138	101.3	3399100000	1.14305	1.08802	1.05817	1.16974	1.04727	1.0772	1.18681	1.12546	1.25476	0.00217749	0.116971	0.114793
P29401	TKT	7086	21	623	323.31	213000000000	14.7654	14.1357	15.3716	14.6792	13.2183	15.5014	15.5343	12.8505	15.4268	-0.0287585	-0.0151047	0.0136538
A0A8I5KS59			1	95	6.9785	61688000	0.14643	0.141725	0.155627	0.142028	0.122558	0.172354	0.140177	0.132952	0.155013	-0.0224154	-0.0517676	-0.0293522
E7EPF2			1	127	9.3535	279030000	0.111949	0.132498	0.0922064	0.110777	0.116077	0.114149	0.0801349	0.108972	0.0947734	0.0185237	-0.245979	-0.264503
H3BT57			4	568	44.5	807120000	0.474738	0.452767	0.438799	0.492246	0.459117	0.461055	0.451205	0.485244	0.450541	0.0478898	0.0216797	-0.0262101
E9PM19			1	1002	6.6699	36985000	0.0599384	0.058103	0.0517133	0.0591873	0.0570218	0.0638331	0.0539746	0.0591809	0.0594923	0.0848824	0.0243807	-0.0605017
P29692	EEF1D	1936	11	281	185.23	79400000000	2.74552	2.70504	2.57035	2.73657	2.99428	2.73795	2.76367	3.3219	2.94651	0.0783908	0.171293	0.0929024
P29966	MARCKS	4082	8	332	109.17	4436300000	1.68673	1.51728	1.29455	1.87803	1.99685	1.42627	1.91011	2.293	1.84684	0.236843	0.427459	0.190616
P29992	GNA11	2767	3	359	45.828	858040000	0.600412	0.565038	0.534154	0.530809	0.586445	0.518129	0.553419	0.575897	0.596318	-0.0555702	0.0219277	0.0774979
P30038	ALDH4A1	8659	4	563	39.375	193170000	0.265465	0.254688	0.240485	0.263956	0.244408	0.259155	0.253322	0.254217	0.248158	0.012992	-0.00940108	-0.0223931
P30040	ERP29	10961	8	261	72.235	24400000000	3.22899	3.13074	3.0951	3.26109	3.63951	3.48766	2.97436	4.00582	3.8106	0.135832	0.190677	0.0548445
P30041	PRDX6	9588	9	224	93.878	37300000000	3.30652	3.27815	3.67812	3.51772	3.88658	3.66797	3.66895	3.97412	4.07489	0.109528	0.1913	0.0817715
P30043	BLVRB	645	8	206	178.81	12000000000	1.1141	1.01227	1.13875	1.24587	1.06195	1.09306	1.2607	1.0866	1.23393	0.0587649	0.133317	0.0745521
P30044	PRDX5	25824	10	214	111.31	15800000000	3.85644	3.44537	3.96069	3.46014	3.54849	3.98313	3.76476	3.42003	4.11449	-0.0351038	0.00470376	0.0398075
P30046	DDT	1652	2	118	13.29	8642200000	0.47811	0.457856	0.697912	0.413005	0.503331	0.594435	0.564434	0.396558	0.752274	-0.113014	0.0684502	0.181464
P30048	PRDX3	10935	8	256	143.14	26200000000	2.9778	2.80552	3.06317	3.0651	2.84561	2.90915	3.43759	2.73731	3.13666	-0.0043492	0.0739177	0.0782669
P30049	ATP5F1D	513	2	168	121.43	4246600000	1.93841	1.68167	1.65785	1.76515	1.98224	1.49488	1.55	2.06221	1.63915	-0.00977769	-0.00727823	0.00249946
P30050	RPL12	6136	6	165	66.305	19500000000	1.36333	1.34157	1.28297	1.49784	1.31983	1.36034	1.34777	1.24334	1.28529	0.0671962	-0.0409001	-0.108096
P30084	ECHS1	1892	10	290	109.44	8259900000	2.1806	2.04561	2.07472	2.03071	2.08308	2.065	2.23144	2.21087	2.3127	-0.0282399	0.100393	0.128633
Q5T0D2			4	169	69.583	3461800000	1.33464	1.27488	1.14809	1.34019	1.38879	1.27148	1.14387	1.56949	1.36583	0.0903494	0.118467	0.0281179
P30086	PEBP1	5037	10	187	209.98	18900000000	2.33492	2.17898	2.74563	2.3538	1.95038	2.34068	2.69163	2.01159	2.52729	-0.12764	-0.00577824	0.121861
A0A8I5KT88			22	512	282.65	88600000000	8.76316	9.14002	9.40381	8.57119	9.46508	9.8285	8.36948	9.15088	9.65579	0.0291719	-0.00692893	-0.0361008
P30153	PPP2R1A	5518	16	589	281.28	15800000000	4.6447	4.86409	5.77832	4.77067	4.65978	4.91998	5.03903	4.33932	5.16766	-0.0912219	-0.0716922	0.0195298
P30154	PPP2R1B	5519	4	601	25.652	192090000	0.261653	0.310221	0.250853	0.231468	0.251182	0.250159	0.19192	0.243256	0.230685	-0.166974	-0.30519	-0.138216
G5EA36	CDC27	996	5	823	35.069	289490000	0.566677	0.655018	0.585398	0.577545	0.591909	0.602277	0.50233	0.615219	0.518135	-0.0285103	-0.143777	-0.115267
P30405	PPIF	10105	4	207	40.893	933150000	0.343722	0.319148	0.300916	0.318417	0.297172	0.286205	0.322372	0.26808	0.292951	-0.0959156	-0.125641	-0.0297249
P30414	NKTR	4820	2	1462	15.505	120050000	0.163233	0.168195	0.157886	0.160163	0.162418	0.166475	0.165508	0.177529	0.161537	-0.000764664	0.0443037	0.0450683
A0A7I2V539			8	494	115.52	2562500000	0.615092	0.61092	0.708605	0.626344	0.570211	0.667241	0.706059	0.588419	0.75161	-0.0538043	0.0808207	0.134625
P30519	HMOX2	3163	7	316	63.114	2109600000	1.94116	1.66367	1.58205	1.68468	1.59246	1.5952	1.68561	1.3184	1.34257	-0.0902519	-0.254985	-0.164733
P30520	ADSS2	159	12	456	226.04	8240600000	1.08186	1.30579	1.6732	1.29689	1.22279	1.47604	1.6212	0.984435	1.47266	-0.0233242	0.00618577	0.0295099
M0R0W6	AXL	558	1	626	7.1271	16325000	0.0285052	0.0326218	0.0397474	0.0343968	0.0344859	0.0337164	0.0370357	0.0260253	0.0344905	0.0244594	-0.0483251	-0.0727845
P30533	LRPAP1	4043	2	357	12.692	1107600000	0.973854	1.01222	0.962535	0.912314	1.1196	1.05664	0.869714	1.3376	1.16828	0.0668948	0.195108	0.128214
A0A7P0Z472			9	526	227.31	2088100000	1.30753	1.29764	1.30259	1.39697	1.27457	1.31465	1.31088	1.31013	1.28129	0.0286693	-0.00201433	-0.0306836
P30622	CLIP1	6249	2	1438	283.05	6021200000	3.9407	3.73101	3.59428	3.96346	4.42611	3.95079	4.29734	5.99242	5.13285	0.131409	0.453072	0.321662
C9J0K6			7	155	82.467	3586100000	1.13228	1.15708	1.17191	1.20896	1.13728	1.16904	1.11946	1.17406	1.27599	0.0223442	0.044428	0.0220838
P30740	SERPINB1	1992	10	379	103.22	10800000000	1.56214	1.58946	1.63758	1.62637	1.54433	1.66914	1.67736	1.43719	1.52023	0.0151828	-0.0472771	-0.0624599
P30837	ALDH1B1	219	6	517	55.201	2000000000	1.17995	1.20429	1.23844	1.16566	1.07505	1.11943	1.37071	1.01181	1.11065	-0.108532	-0.0525163	0.0560153
P30838	ALDH3A1	218	21	453	230.76	97100000000	4.05965	3.72898	3.56967	4.20534	3.59755	3.63327	4.66277	3.52476	4.2742	0.00985552	0.133758	0.123903
C9J2Y9	POLR2B	5431	11	1167	87.568	1228100000	1.1384	1.13489	1.09568	1.17248	1.03488	1.12979	1.04809	1.02945	1.03785	-0.0136837	-0.112889	-0.0992051
P31040	SDHA	6389	7	664	116.25	690860000	0.601054	0.555704	0.525886	0.524031	0.501054	0.463214	0.543453	0.540185	0.523808	-0.177067	-0.0659597	0.111107
P31150	GDI1	2664	5	447	78.464	3803500000	1.17321	1.4738	1.1853	1.17703	1.42631	1.32407	1.29347	1.82793	1.36025	0.0353623	0.22581	0.190448
K7ELV1	MAPK4	5596	1	233	6.8401	7780000000	0.188609	0.178685	0.146686	0.173776	0.188693	0.165266	0.171803	0.218055	0.150442	0.0381016	0.0720461	0.0339445
P31153	MAT2A	4144	9	395	104.33	8654900000	1.79877	1.99772	1.95215	1.72751	1.8484	1.82213	1.53206	1.62214	1.59451	-0.0907834	-0.275685	-0.184902
H7BYW5			2	242	15.293	237800000	0.249115	0.251518	0.275113	0.235195	0.258866	0.261651	0.320879	0.373084	0.34153	-0.0377462	0.416662	0.454408
A0A7P0SBL1			1	339	6.5014	31052000	0.0454422	0.047832	0.0894553	0.0496338	0.0338894	0.0503961	0.0625665	0.0213489	0.0541693	-0.448346	-0.404156	0.0441903
P31431	SDC4	6385	1	198	9.0966	35443000	0.058091	0.0271466	0.0181814	0.0573263	0.0257857	0.0181695	0.0538243	0.0244331	0.0277471	-0.0301319	0.0356225	0.0657544
F8W8I6			3	385	80.875	563360000	0.358659	0.365199	0.348004	0.390689	0.376354	0.370353	0.376091	0.36917	0.361567	0.0856164	0.0463138	-0.0393026
P31641	SLC6A6	6533	3	620	20.795	174750000	0.220447	0.237694	0.216514	0.179534	0.197523	0.207575	0.179454	0.175848	0.188617	-0.206621	-0.310759	-0.104138
P31689	DNAJA1	3301	10	397	145.99	13800000000	2.01679	2.05382	1.99653	1.86306	1.90548	1.69136	1.81909	1.95068	1.81601	-0.152142	-0.119258	0.0328835
P31749	AKT1	207	2	480	10.89	62041000	0.112518	0.116823	0.10526	0.116852	0.103681	0.12101	0.115247	0.149792	0.122502	0.029625	0.211909	0.182284
P31751	AKT2	208	3	481	48.352	393860000	0.419054	0.484745	0.455588	0.437954	0.422795	0.461487	0.419768	0.481119	0.46521	-0.0399758	0.00710409	0.0470799
P31930	UQCRC1	7384	9	480	190.77	6937300000	1.70001	1.74354	1.74581	1.71704	1.60706	1.6474	1.7388	1.58493	1.68712	-0.0618753	-0.0505037	0.0113716
P31937	HIBADH	11112	3	336	59.671	1545800000	0.350722	0.304464	0.342328	0.39623	0.306711	0.329966	0.380323	0.302295	0.370643	0.050302	0.0784534	0.0281514
P31939	ATIC	471	15	592	220.94	13000000000	2.26456	2.28642	2.6025	2.48714	2.11695	2.42624	2.57473	2.00985	2.47188	-0.0250537	-0.0196998	0.00535392
P31942	HNRNPH3	3189	4	346	143.23	10500000000	1.09275	1.00888	0.937702	1.08134	1.03703	1.00718	1.05491	1.08072	1.05487	0.0403567	0.0700302	0.0296735
G8JLB6			6	472	187.03	23300000000	2.02891	2.00525	2.39501	2.16204	1.86458	2.10825	2.21651	1.64474	2.29635	-0.0675963	-0.0622623	0.00533399
P31946	YWHAB	7529	6	246	187.82	66600000000	6.09205	5.69143	5.12565	6.51245	6.70533	5.72621	5.87829	7.30935	6.36912	0.163939	0.209865	0.0459262
P31947	SFN	2810	15	248	172.09	77600000000	9.38241	9.00925	8.33449	8.94022	10.2965	8.36847	7.87886	10.866	8.89535	0.0466875	0.0485161	0.0018286
P31948	STIP1	10963	34	543	323.31	68700000000	8.78825	8.29655	7.67421	8.62987	8.98527	8.52625	8.05091	10.0253	9.33623	0.0783822	0.146879	0.0684968
P31949	S100A11	6282	5	105	57.04	148000000000	8.57836	7.91784	7.82118	7.77339	8.20469	8.64007	7.23578	9.65325	9.14462	0.0177341	0.0983898	0.0806556
P32119	PRDX2	7001	7	198	58.331	24300000000	4.92043	4.57029	4.65419	4.6311	4.81675	5.16646	4.6771	5.07625	5.13417	0.0470983	0.0738206	0.0267223
P32320	CDA	978	2	146	17.255	120270000	0.140164	0.148864	0.133901	0.13026	0.152392	0.155305	0.131567	0.156288	0.147558	0.050375	0.0419725	-0.00840249
D6RBJ9			3	169	37.164	508840000	0.352919	0.378343	0.337955	0.350292	0.346914	0.353138	0.368853	0.43701	0.323246	-0.0256928	0.0786298	0.104323
J3QKT4			1	242	22.029	96799000	0.0620354	0.0616524	0.0904326	0.0396769	0.0323296	0.0414726	0.0453093	0.0474238	0.0603162	-0.915995	-0.484427	0.431568
P32456	GBP2	2634	2	591	10.809	255280000	0.237794	0.245704	0.227236	0.256924	0.261473	0.246454	0.270272	0.281807	0.277763	0.105869	0.223525	0.117656
P32929	CTH	1491	3	405	19.685	163550000	0.164885	0.134123	0.124626	0.194581	0.1555	0.196735	0.18008	0.155369	0.167024	0.368235	0.246227	-0.122008
D6RAN4			4	181	49.181	2286300000	1.04031	1.09639	1.31381	1.05622	1.07011	1.12877	1.20073	0.932985	1.12451	-0.0841044	-0.0827239	0.00138046
E7EPM6	ACSL1	2180	8	664	90.808	1574700000	1.31548	1.21669	1.32568	1.21727	1.17424	1.41128	1.28752	1.13584	1.38855	-0.0207433	-0.017283	0.0034603
P33176	KIF5B	3799	30	963	323.31	15100000000	5.22106	5.52443	4.89405	5.53596	5.38013	4.95358	5.01875	5.25191	4.84304	0.0210739	-0.0493404	-0.0704143
P33240	CSTF2	1478	4	577	25.58	462260000	0.317905	0.302618	0.294617	0.325522	0.312196	0.289831	0.291421	0.337391	0.273803	0.0194309	-0.0198835	-0.0393144
H0YMM5			4	133	64.074	1735500000	0.21035	0.179319	0.269285	0.212197	0.169723	0.199985	0.236803	0.138501	0.238591	-0.179398	-0.102187	0.0772111
A0A0A0MS99			5	1215	55.572	342340000	0.448505	0.415869	0.455689	0.38095	0.417532	0.435858	0.395884	0.3824	0.416857	-0.0968676	-0.143427	-0.0465593
P33552	CKS2	1164	2	79	14.431	212800000	0.461331	0.497369	0.511001	0.349128	0.419874	0.386476	0.285242	0.43746	0.362843	-0.347033	-0.437103	-0.0900695
P33764	S100A3	6274	6	101	78.006	16600000000	2.61132	2.43207	2.37814	2.63617	3.1746	2.64249	2.78472	3.82299	2.98611	0.187791	0.370387	0.182596
P33897	ABCD1	215	2	745	26.677	112200000	0.139112	0.135866	0.109075	0.146157	0.139874	0.127313	0.146097	0.159705	0.123881	0.10604	0.161969	0.0559289
P33981	TTK	7272	1	857	6.6678	33049000	0.0310238	0.038161	0.0408507	0.0340701	0.0285556	0.0371899	0.0340759	0.0220673	0.0306344	-0.140631	-0.342574	-0.201942
A0A3B3IU45			15	813	202.99	6372700000	1.72907	1.65127	1.76239	1.83906	1.59682	1.71059	1.87406	1.42341	1.65324	0.00104843	-0.0549019	-0.0559503
P33992	MCM5	4174	18	734	250.44	7632800000	2.73132	2.81752	2.77589	2.90724	2.70117	2.78716	2.96156	2.67713	2.70707	0.012223	0.00363908	-0.00858388
P33993	MCM7	4176	13	719	195.77	4842400000	1.62064	1.52034	1.79055	1.69949	1.49449	1.5857	1.79685	1.33732	1.69071	-0.045123	-0.0315434	0.0135795
P34059	GALNS	2588	2	522	15.527	73794000	0.0550345	0.0474453	0.0503935	0.0548837	0.047445	0.0544261	0.0463724	0.042796	0.0573291	0.036172	-0.0614611	-0.0976331
P34896	SHMT1	6470	2	483	18.032	929190000	0.109018	0.0957194	0.128746	0.120125	0.0974365	0.115601	0.124297	0.0916466	0.118949	-0.00138817	0.00608531	0.00747347
P34897	SHMT2	6472	10	504	153.92	11600000000	2.11427	1.95651	2.07971	2.0138	1.89767	1.99678	2.23959	1.81865	2.02316	-0.0579698	-0.016296	0.0416738
P34932	HSPA4	3308	28	840	323.31	26200000000	7.47386	7.34836	7.87331	7.711	7.60815	7.69553	8.16946	7.90102	8.24652	0.0201462	0.0995564	0.0794103
F5GX71	MPI	4351	2	373	17.54	113550000	0.152739	0.148807	0.184268	0.166496	0.158823	0.168021	0.203967	0.133494	0.173216	0.0221801	0.0720083	0.0498282
H7C410			6	486	56.209	889740000	0.60978	0.603957	0.495052	0.619101	0.611159	0.526662	0.549223	0.609137	0.482245	0.0400754	-0.0587466	-0.098822
P35080	PFN2	5217	2	140	89.634	2939900000	0.622863	0.658075	0.607856	0.625709	0.634798	0.648347	0.603949	0.697998	0.695483	0.0152422	0.0806807	0.0654385
P35221	CTNNA1	1495	14	906	104.8	4876400000	1.20093	1.3324	1.21173	1.2004	1.26862	1.27611	1.17559	1.33935	1.24203	2.88e-05	0.00457725	0.0045485
A0A2R8Y804			4	702	62.87	513280000	0.445899	0.498127	0.511472	0.435078	0.487555	0.487649	0.403787	0.450957	0.518135	-0.0455283	-0.0843089	-0.0387807
P35232	PHB1	5245	14	272	141.08	16200000000	3.69306	3.51183	3.38592	4.03272	3.99392	3.7124	3.99136	3.82777	3.70842	0.148502	0.122273	-0.0262287
P35237	SERPINB6	5269	7	376	66.603	2246600000	1.50928	1.39133	1.62686	1.47532	1.38005	1.46183	1.75212	1.44142	1.61284	-0.0686044	0.0862489	0.154853
P35240	NF2	4771	5	595	31.03	299440000	0.30582	0.354171	0.294849	0.309757	0.348397	0.30462	0.289973	0.394592	0.285709	0.0119358	0.0231316	0.0111958
P35241	RDX	5962	15	583	183.49	15200000000	2.81111	2.85986	2.56065	2.99246	3.28445	2.93591	2.61666	3.73644	3.13546	0.162466	0.205011	0.0425458
B5MC59			2	82	16.328	845750000	0.20633	0.19843	0.245908	0.206788	0.18749	0.208863	0.228127	0.174571	0.251028	-0.109427	0.00676546	0.116193
P35249	RFC4	5984	5	363	62.748	1480100000	0.662392	0.665151	0.775964	0.661661	0.578425	0.6848	0.743231	0.566268	0.791419	-0.128024	-0.00177654	0.126248
P35250	RFC2	5982	4	354	37.925	643600000	0.67977	0.68836	0.697492	0.699674	0.654134	0.729292	0.726726	0.675397	0.703974	0.0121549	0.0279948	0.0158399
P35251	RFC1	5981	3	1148	21.144	34283000	0.0311584	0.041271	0.0355265	0.0313775	0.0324858	0.0365776	0.0325421	0.0347129	0.0314197	-0.104098	-0.12969	-0.0255925
P35268	RPL22	6146	3	128	73.346	10500000000	0.484143	0.511515	0.589438	0.486161	0.490949	0.548327	0.528801	0.468973	0.524778	-0.0553473	-0.0580777	-0.00273043
M0QXD6			2	433	13.362	384300000	0.171004	0.163859	0.15764	0.154601	0.175222	0.172511	0.153745	0.197503	0.181933	0.0285136	0.11449	0.0859762
P35270	SPR	6697	5	261	43.539	4501200000	0.819898	0.8416	0.868707	0.799755	0.830065	0.966915	0.849222	0.836866	0.899779	0.0374456	0.0313946	-0.00605099
E7ES19	THBS4	7060	3	870	23.85	149900000	0.156949	0.265681	0.144949	0.167067	0.26234	0.177488	0.169876	0.403549	0.167171	0.0966264	0.383867	0.287241
P35568	IRS1	3667	3	1242	20.857	101910000	0.143395	0.143531	0.133727	0.135182	0.140354	0.144347	0.140463	0.143646	0.136211	-0.00264431	-0.00114237	0.00150194
P35573	AGL	178	8	1532	51.475	497460000	0.648135	0.671151	0.606314	0.67308	0.681533	0.674918	0.641961	0.757836	0.67813	0.0758385	0.109837	0.0339983
P35579	MYH9	4627	76	1960	323.31	130000000000	21.1543	20.5274	20.6436	22.2723	19.8597	20.0589	21.7612	19.7659	21.3079	-0.00311629	0.0117485	0.0148648
P35580	MYH10	4628	19	1976	169.83	4102900000	3.21644	3.24871	3.10096	3.46464	3.33673	3.45697	3.22085	3.48085	3.41649	0.100792	0.0809472	-0.0198452
H0Y938			16	898	170.15	9059800000	2.83626	2.83043	2.74447	2.7988	2.73497	2.8812	2.9119	3.03471	2.93681	0.000652576	0.07881	0.0781574
B1APM4			3	260	22.141	108910000	0.264749	0.222319	0.257245	0.266483	0.277829	0.221375	0.265999	0.166173	0.213252	0.0408453	-0.205663	-0.246508
E7EV99			6	632	44.838	694150000	0.450525	0.462475	0.416087	0.449913	0.461395	0.431619	0.423859	0.538926	0.483321	0.0149454	0.121739	0.106793
I3L192			2	160	23.388	775250000	0.487282	0.46273	0.452395	0.449247	0.467997	0.432608	0.41746	0.430129	0.440044	-0.055103	-0.123184	-0.0680813
P35625	TIMP3	7078	6	211	41.439	1411600000	0.413969	0.433888	0.372612	0.388273	0.397795	0.356365	0.453303	0.424341	0.390468	-0.0953262	0.055246	0.150572
P35637	FUS	2521	7	526	142	14700000000	2.53832	2.45098	2.16746	2.58225	2.66407	2.25441	2.31218	2.67658	2.1377	0.0677232	-0.006121	-0.0738442
A0A8Q3SHZ4			12	1848	101.73	2108600000	1.33757	1.4429	1.27935	1.333	1.34518	1.31928	1.28343	1.39328	1.26451	-0.0223326	-0.042774	-0.0204414
P35659	DEK	7913	6	375	45.258	5762300000	1.15345	1.13506	1.14114	1.11396	1.11193	1.14534	1.09736	1.05904	1.03737	-0.0247865	-0.1028	-0.0780138
P35754	GLRX	2745	5	106	134.7	8255800000	1.64316	1.13268	1.64395	1.27167	1.03595	1.43609	1.34858	1.01319	1.25042	-0.23951	-0.291102	-0.0515916
P35790	CHKA	1119	1	457	6.4565	52478000	0.181786	0.218735	0.16674	0.166814	0.18421	0.15587	0.144604	0.20601	0.160806	-0.162334	-0.149507	0.0128261
P35813	PPM1A	5494	4	382	32.023	491910000	0.362024	0.378858	0.34791	0.352887	0.38015	0.362746	0.33736	0.368637	0.363135	0.00923406	-0.0262886	-0.0355227
A0A1B0GVI7			2	797	14.008	64017000	0.106411	0.112034	0.10665	0.120389	0.115691	0.115217	0.111187	0.140935	0.107172	0.111827	0.144307	0.0324804
P35914	HMGCL	3155	3	325	26.234	194430000	0.155015	0.145648	0.13511	0.155996	0.151304	0.145767	0.16519	0.173321	0.153538	0.0561496	0.175225	0.119075
P35998	PSMC2	5701	18	433	222.08	13100000000	3.23015	3.29734	3.05535	3.38629	3.5091	3.12548	3.23082	3.49408	3.11314	0.0644832	0.0379178	-0.0265654
V9GYD0			1	113	12.173	200610000	0.172638	0.178679	0.179989	0.160242	0.144751	0.182182	0.174614	0.156572	0.162055	-0.125106	-0.107251	0.017855
P36405	ARL3	403	2	182	23.235	131550000	0.10706	0.102082	0.115953	0.112739	0.10916	0.106818	0.123199	0.105766	0.11359	0.0159795	0.0754745	0.059495
P36507	MAP2K2	5605	3	400	19.891	444410000	0.52579	0.51284	0.492612	0.525411	0.534454	0.534574	0.510967	0.575575	0.613805	0.0583476	0.151127	0.0927798
P36542	ATP5F1C	509	8	298	83.883	7637900000	2.45039	2.47878	2.19287	2.32176	2.33522	2.02465	2.23592	2.24458	2.02515	-0.092089	-0.130596	-0.0385065
P36543	ATP6V1E1	529	4	226	33.471	1543900000	0.430589	0.454391	0.45579	0.406317	0.444823	0.429908	0.425013	0.424239	0.45357	-0.0657372	-0.0414211	0.0243161
P36551	CPOX	1371	9	454	143.83	3140800000	1.1384	1.17599	1.0101	1.1921	1.3257	1.10295	1.15426	1.39006	1.16444	0.123157	0.157806	0.0346489
P36578	RPL4	6124	12	427	165.89	12700000000	1.1663	1.16206	1.14143	1.17666	1.04068	1.13827	1.1645	0.970102	1.06917	-0.0482728	-0.115077	-0.0668038
P36639	NUDT1	4521	5	156	73.156	901170000	0.739493	0.649244	0.655291	0.782309	0.758667	0.68542	0.622763	0.735574	0.641895	0.123296	-0.0312473	-0.154543
P36871	PGM1	5236	10	562	73.109	2882500000	1.03296	1.0031	1.02979	1.07325	0.993701	1.05177	1.06078	1.05499	1.28759	0.0246612	0.150671	0.12601
F8VR82			1	270	7.9859	102270000	0.033193	0.0367073	0.0426194	0.034446	0.032591	0.0370039	0.0368049	0.0319686	0.0423102	-0.113027	-0.0185305	0.0944965
P36915	GNL1	2794	5	607	38.92	954350000	1.23997	1.2104	1.17575	1.16931	1.15132	1.27266	1.21325	1.2144	1.24103	-0.0131232	0.0168305	0.0299537
P36941	LTBR	4055	2	435	24.013	231840000	0.311713	0.349235	0.280833	0.226609	0.287003	0.236085	0.223305	0.284168	0.259041	-0.329084	-0.297081	0.0320037
P36954	POLR2I	5438	4	125	59.246	293850000	0.272196	0.245296	0.23895	0.254899	0.271341	0.243966	0.243727	0.282174	0.260702	0.026015	0.0564045	0.0303895
P36957	DLST	1743	7	453	83.646	2249900000	0.902689	0.77248	0.829177	0.825133	0.811302	0.688631	0.902934	0.7181	0.741578	-0.107163	-0.0840515	0.0231111
H0YN22			1	69	17.742	210060000	0.31856	0.330356	0.269633	0.321768	0.296112	0.314479	0.315875	0.395097	0.344825	0.0215296	0.200903	0.179374
P36969	GPX4	2879	8	197	113.28	2422100000	1.89851	1.8404	1.87403	1.90499	1.73053	1.89709	1.83615	1.86248	1.84856	-0.0207965	-0.0169986	0.00379783
P37108	SRP14	6727	4	136	34.346	3231300000	0.740227	0.630846	0.842571	0.602923	0.60959	0.766075	0.618846	0.532688	0.628634	-0.161952	-0.31441	-0.152458
P37198	NUP62	23636	5	522	66.765	919100000	0.599818	0.628298	0.664239	0.615823	0.676298	0.609216	0.566533	0.596348	0.58218	0.00683055	-0.116906	-0.123737
E9PC71			1	175	12.672	144630000	0.171604	0.168682	0.200782	0.183108	0.185764	0.186515	0.174789	0.212772	0.218461	0.0376814	0.163559	0.125877
E9PNM1			4	410	28.033	364210000	0.470767	0.543595	0.517727	0.290449	0.311	0.299078	0.289896	0.290314	0.290479	-0.766658	-0.81527	-0.0486115
P37802	TAGLN2	8407	15	199	272.16	56800000000	4.53535	4.67587	4.4627	4.47069	4.28381	4.6549	4.44316	4.59234	4.59098	-0.0281822	-0.0050135	0.0231687
P37837	TALDO1	6888	16	337	133.79	57500000000	6.26351	6.8536	6.00724	6.40619	6.73462	6.46251	6.29792	7.03859	6.19014	0.0356867	0.0300333	-0.00565344
P38117	ETFB	2109	10	255	82.205	9577200000	2.44605	2.3274	2.2623	2.29464	2.1819	2.40402	2.42073	2.31432	2.34339	-0.0321784	0.00872613	0.0409045
P38159	RBMX	27316	5	391	149.19	26900000000	3.75223	3.73492	3.58465	3.8334	3.62834	3.5715	3.77036	3.16149	3.14011	-0.00503435	-0.136546	-0.131511
P38432	COIL	8161	3	576	19.025	141250000	0.425834	0.440726	0.476113	0.444426	0.392052	0.464093	0.465123	0.430395	0.477036	-0.0459634	0.0317551	0.0777185
A0A8I5QJ91			1	484	7.2894	89100000	0.0787099	0.0700305	0.082563	0.0675301	0.0645519	0.0760816	0.0715466	0.0641486	0.0664975	-0.152069	-0.194056	-0.0419868
P38606	ATP6V1A	523	9	617	103.23	1900000000	0.813779	0.837637	0.885793	0.860767	0.924737	0.890225	0.886044	0.912277	0.942672	0.0766899	0.111456	0.0347665
A0A7I2V2G2			25	610	323.31	41800000000	6.19803	5.66652	5.18661	6.20845	6.87555	5.22541	5.97515	7.18862	5.98976	0.102716	0.167741	0.0650249
P38919	EIF4A3	9775	10	411	112.08	6570000000	1.69732	1.69894	1.58697	1.65661	1.62654	1.60988	1.62358	1.60789	1.60155	-0.0263502	-0.0441542	-0.017804
P38936	CDKN1A	1026	1	164	9.695	21029000	0.0149526	0.0160593	0.0113368	0.0137667	0.0136623	0.0105373	0.0104512	0.0153118	0.0126512	-0.1576	-0.14068	0.01692
P39019	RPS19	6223	8	145	77.592	11900000000	2.75378	2.94993	2.41202	2.8937	3.23905	2.82453	2.65233	3.52596	2.77816	0.14234	0.142206	-0.000134138
P39023	RPL3	6122	17	403	214.6	41400000000	2.98177	2.96221	2.9031	2.95038	2.94565	2.78057	2.81161	2.89607	2.95794	-0.0280726	-0.0298994	-0.00182684
H7C457			1	280	6.8305	36064000	0.0532967	0.0489624	0.0409412	0.0564169	0.0514933	0.0503506	0.0446554	0.0416384	0.0368118	0.144268	-0.218138	-0.362407
P39656	DDOST	1650	7	456	73.541	6228200000	1.56992	1.3757	1.48098	1.35536	1.37189	1.27768	1.35928	1.01503	1.18377	-0.144421	-0.315097	-0.170677
H0YN26			3	177	29.097	5543300000	1.88646	1.79047	1.83117	1.89584	2.26884	1.89113	1.91092	2.43963	2.17929	0.136766	0.245494	0.108727
P39748	FEN1	2237	7	380	106.06	2079400000	0.967123	0.900755	0.870734	1.09175	0.875539	0.85757	0.957836	0.874204	0.948531	0.0447356	0.021936	-0.0227996
A0A2R8YDI1			1	1358	44.865	594990000	0.653703	0.649187	0.650571	0.661925	0.684583	0.682226	0.702947	0.754565	0.695125	0.0545474	0.140072	0.0855248
P40121	CAPG	822	11	348	175.34	46600000000	3.61804	4.02527	3.45455	3.89357	4.2387	3.76106	3.78819	4.80237	3.91704	0.099871	0.172523	0.0726522
P40123	CAP2	10486	6	477	59.085	593180000	0.49517	0.50406	0.505695	0.494704	0.534139	0.518773	0.534781	0.542473	0.531103	0.0403576	0.095897	0.0555394
P40189	IL6ST	3572	3	918	18.857	392450000	0.21724	0.294478	0.20905	0.152512	0.223096	0.178783	0.121349	0.195206	0.167144	-0.378631	-0.575425	-0.196794
P40222	TXLNA	200081	5	546	36.932	1369500000	0.758278	0.794784	0.750625	0.720081	0.755444	0.778069	0.769912	0.895987	0.833076	-0.0317169	0.117392	0.149108
P40227	CCT6A	908	13	531	204.35	41700000000	4.93334	5.122	5.06288	5.04966	4.76899	5.25602	4.16481	3.85827	3.81153	-0.00416144	-0.353276	-0.349115
P40429	RPL13A	23521	6	203	71.253	14000000000	2.12388	2.32378	2.43816	2.17965	2.17488	2.25182	2.26452	2.09262	2.24878	-0.0597742	-0.0598656	-9.14e-05
B4DZG7	ARL1	400	3	135	54.57	565270000	0.332053	0.314534	0.410513	0.364281	0.310836	0.283661	0.359586	0.217761	0.314436	-0.140842	-0.245346	-0.104503
A0A7I2V395			6	721	62.723	1059800000	1.06509	1.12249	0.960146	1.11232	1.1062	0.994938	0.910138	1.15449	0.871676	0.0298182	-0.100307	-0.130125
P40818	USP8	9101	6	1118	42.498	537290000	0.787895	0.902793	0.863639	0.745934	0.776427	0.8414	0.753162	0.749319	0.753298	-0.111859	-0.179318	-0.067459
Q5QNY5			3	235	23.414	325020000	0.345007	0.357421	0.32454	0.331586	0.391472	0.388579	0.312434	0.435485	0.417349	0.114296	0.182271	0.0679745
P40925	MDH1	4190	12	334	134.21	15500000000	3.31704	3.29954	3.33054	3.39051	3.14323	3.6985	3.41581	3.26347	3.48639	0.0407727	0.0313538	-0.00941891
P40926	MDH2	4191	17	338	312.96	91100000000	9.08258	8.69225	8.54878	9.56619	8.61217	8.57335	9.88189	8.39953	9.32879	0.0232737	0.0688444	0.0455708
P40937	RFC5	5985	2	340	14.816	604740000	0.349902	0.319346	0.327392	0.325031	0.31456	0.339606	0.332087	0.292124	0.360013	-0.0254754	-0.0180871	0.00738824
P40938	RFC3	5983	3	356	24.176	393880000	0.241147	0.239024	0.24905	0.225647	0.217309	0.258896	0.24044	0.223678	0.23596	-0.0551904	-0.0588422	-0.00365183
P40939	HADHA	3030	25	763	306.31	19100000000	5.93987	5.92805	5.70723	6.02553	6.19043	5.33358	6.48745	5.7348	5.56323	-0.00210359	0.0171634	0.019267
P41091	EIF2S3	1968	12	472	92.874	7800000000	2.36338	2.45008	2.37075	2.56898	2.4082	2.34052	2.35981	2.16006	2.2828	0.0265603	-0.0787272	-0.105288
P41208	CETN2	1069	3	172	29.176	713450000	0.40345	0.482588	0.39478	0.379994	0.471442	0.343892	0.373434	0.647173	0.367015	-0.0996609	0.115548	0.215209
P41214	EIF2D	1939	3	584	35.875	268550000	0.243932	0.226904	0.220308	0.232583	0.243491	0.230739	0.24173	0.229695	0.228426	0.0323439	0.0180636	-0.0142804
P41223	BUD31	8896	5	144	39.963	2966600000	0.964737	0.984027	0.937123	0.972427	0.951664	0.947527	0.871357	0.846743	0.893561	-0.00715091	-0.144047	-0.136896
P41227	NAA10	8260	6	235	75.455	3909500000	2.18745	2.36499	1.97321	2.07888	2.38628	2.19459	1.85185	2.44368	1.99047	0.0293455	-0.053981	-0.0833265
P41229	KDM5C	8242	2	1560	32.222	156230000	0.0752894	0.0838486	0.0856037	0.0719235	0.0750861	0.0766012	0.0745889	0.0822736	0.0779062	-0.130269	-0.06002	0.0702492
A0A087WXV4	HNF4A	3172	1	377	6.8068	8603200	0.00947359	0.00825353	0.0123663	0.0090634	0.00642905	0.00912046	0.0109261	0.00686651	0.00939788	-0.290034	-0.14635	0.143685
E7EMN6			3	170	68.032	445900000	0.547011	0.538098	0.501524	0.549842	0.700875	0.531081	0.491594	0.769026	0.599853	0.167365	0.229701	0.0623352
P41240	CSK	1445	6	450	43.423	310870000	0.443261	0.434895	0.478914	0.437209	0.385772	0.460592	0.533067	0.424451	0.485567	-0.0803319	0.08866	0.168992
A0A6Q8PGW4			14	616	171.67	11700000000	2.44176	2.39318	2.38292	2.79209	2.48203	2.68315	2.71884	2.45571	2.39588	0.140702	0.068803	-0.071899
P41252	IARS1	3376	23	1262	317.9	13000000000	4.29261	4.30553	4.83577	4.41285	4.21241	4.56157	4.65962	3.98533	4.86909	-0.0267814	0.00857932	0.0353607
P41567	EIF1	10209	3	113	93.099	1497500000	0.655355	0.56595	0.590907	0.584207	0.511825	0.494078	0.490055	0.460291	0.575058	-0.188626	-0.24856	-0.0599341
P41743	PRKCI	5584	2	596	12.593	118280000	0.25606	0.262788	0.28745	0.249374	0.251777	0.276102	0.273881	0.248888	0.273179	-0.0529283	-0.0186405	0.0342878
H3BS70			1	224	8.3951	990140000	0.127926	0.118635	0.152377	0.131793	0.106016	0.125233	0.165844	0.0899828	0.152714	-0.136027	0.034318	0.170345
P42166	TMPO	7112	10	694	262.03	13100000000	3.09455	2.96776	3.20616	3.12881	2.87426	3.16857	3.15508	2.70662	3.1041	-0.0151507	-0.047898	-0.0327473
P42167	TMPO	7112	3	454	97.665	1990200000	0.964308	0.821334	0.65094	0.979511	0.889432	0.696912	0.760051	0.681635	0.623903	0.0745813	-0.238305	-0.312887
A0A494C0T4			4	720	30.41	273140000	0.39429	0.434324	0.451816	0.409944	0.436567	0.462272	0.464493	0.402134	0.447405	0.0315973	0.0373733	0.005776
P42285	MTREX	23517	11	1042	76.588	2863200000	0.843518	0.864866	0.995983	0.817943	0.825768	0.937087	0.903599	0.724053	0.86975	-0.0674733	-0.114862	-0.0473892
A0A0A0MSS8	AKR1C3	8644	7	323	158.79	10400000000	1.91803	1.68139	2.04742	1.79402	1.46606	1.72872	1.88221	1.21348	1.69988	-0.178752	-0.235745	-0.0569928
Q68DL0			3	521	20.653	195200000	0.344566	0.391771	0.3925	0.327547	0.362354	0.362087	0.326617	0.354112	0.357422	-0.101719	-0.120821	-0.0191025
P42345	MTOR	2475	7	2549	44.209	442500000	0.322948	0.353702	0.31019	0.348055	0.367868	0.317148	0.336937	0.382859	0.334873	0.0660525	0.0959025	0.0298499
P42356	PI4KA	5297	4	2102	32.322	101440000	0.16185	0.174003	0.158842	0.163768	0.178624	0.168963	0.148405	0.175214	0.181455	0.0477857	0.0299529	-0.0178328
P42566	EPS15	2060	5	896	39.951	538060000	0.490476	0.535126	0.545514	0.485944	0.544723	0.524456	0.492154	0.541398	0.58044	-0.0147607	0.0388428	0.0536035
P42574	CASP3	836	2	277	20.884	242540000	0.0949806	0.0937664	0.0968037	0.103555	0.0759526	0.0780189	0.0946681	0.067298	0.0774757	-0.149024	-0.254072	-0.105048
P42575	CASP2	835	2	452	17.752	97227000	0.0845537	0.101278	0.0798842	0.0897035	0.108028	0.0891873	0.0797503	0.0982689	0.0742707	0.110756	-0.074804	-0.18556
P42677	RPS27	6232	2	84	22.5	1900000000	0.30117	0.319097	0.303472	0.31904	0.326089	0.297916	0.293778	0.310242	0.286041	0.0298442	-0.0535805	-0.0834247
A0A8I5QKW0			1	280	6.2962	34806000	0.115278	0.120508	0.150263	0.106162	0.105035	0.114432	0.126472	0.0910081	0.121859	-0.245557	-0.186054	0.059503
A2A2V2			6	408	130.07	467890000	0.626473	0.647942	0.568261	0.644742	0.65717	0.610731	0.613286	0.65772	0.573676	0.0537659	0.00157036	-0.0521955
A0A804HKI2			29	1430	323.31	21900000000	8.07782	7.20684	7.4382	7.29651	7.99272	6.7885	6.97946	6.95958	7.05077	-0.0415525	-0.114455	-0.0729022
P42765	ACAA2	10449	7	397	68.07	917630000	0.740839	0.732911	0.622133	0.723676	0.731955	0.653206	0.781347	0.790699	0.683179	0.00888981	0.105714	0.0968238
P42766	RPL35	11224	4	123	64.929	9288900000	2.2402	2.13584	2.08	2.23347	1.86337	1.90738	2.03019	1.66697	1.8673	-0.104675	-0.214408	-0.109733
B3KR26			1	128	6.9708	88886000	0.0771129	0.0667755	0.0794354	0.0671177	0.0579055	0.07965	0.0857894	0.0484399	0.0689318	-0.125814	-0.136512	-0.010698
A0A7P0TAN5			3	2880	33.35	157390000	0.234037	0.231654	0.263139	0.221903	0.180085	0.238071	0.27316	0.176757	0.23519	-0.187375	-0.0892515	0.0981239
B4DKB2			1	738	6.3884	97534000	0.0195211	0.025865	0.0200297	0.0181136	0.0273081	0.0225339	0.0210139	0.029828	0.0213305	0.0549523	0.141806	0.0868539
P43007	SLC1A4	6509	1	532	10.212	49770000	0.0832136	0.0771914	0.0808471	0.0822542	0.0873892	0.0856393	0.0890415	0.0643176	0.0758971	0.081554	-0.0735805	-0.155134
P43034	PAFAH1B1	5048	13	410	152.26	5431400000	2.17644	2.20926	2.56854	2.21491	2.06002	2.33181	2.46717	1.93157	2.35814	-0.0739574	-0.041538	0.0324193
A0A7P0T9R9			3	572	24.05	302780000	0.456411	0.428453	0.479899	0.453519	0.418742	0.432655	0.541845	0.376694	0.466672	-0.0646939	0.0214547	0.0861485
A0A0R4J2E8	MATR3	9782	16	847	276.03	19100000000	3.95526	3.67412	3.91305	4.07158	3.71614	3.73822	3.98052	3.49288	3.91119	-0.00206392	-0.0198652	-0.0178013
P43246	MSH2	4436	16	934	148.89	3727800000	2.04812	2.10488	2.16826	2.08078	1.88041	2.21728	2.16797	1.89868	2.15803	-0.0329606	-0.0222111	0.0107495
P43304	GPD2	2820	15	727	141.34	4143100000	1.81633	1.68139	1.67848	1.81273	1.85785	1.78775	1.9042	1.86955	1.81747	0.0765678	0.111271	0.0347032
C9J3L8			2	265	17.712	2272400000	0.605797	0.45258	0.425441	0.478024	0.470268	0.427584	0.471067	0.312245	0.331591	-0.108964	-0.412396	-0.303433
P43365	MAGEA12	4111	1	314	7.0855	41793000	0.0938731	0.110064	0.0989539	0.0627771	0.0743628	0.0763657	0.0698261	0.0853835	0.0730483	-0.504524	-0.408134	0.0963901
P43378	PTPN9	5780	2	593	16.519	195340000	0.128495	0.131564	0.122215	0.129038	0.134768	0.138051	0.117489	0.138859	0.139546	0.0720767	0.0505045	-0.0215721
P43487	RANBP1	5902	4	201	38.372	2330000000	0.367213	0.276997	0.438161	0.342742	0.307506	0.354324	0.40015	0.287925	0.422757	-0.107616	0.0374449	0.145061
P43490	NAMPT	10135	28	491	323.31	184000000000	11.3167	11.1694	13.6992	11.9421	10.2048	12.4173	12.5969	8.93497	11.7003	-0.0661214	-0.122821	-0.0567
P43686	PSMC4	5704	13	418	173.06	7453900000	1.61899	1.60955	1.76203	1.68717	1.55672	1.68845	1.70785	1.52686	1.6454	-0.0169321	-0.0322914	-0.0153593
P43897	TSFM	10102	7	325	97.666	4309900000	1.38714	1.31383	1.23794	1.38481	1.32419	1.24848	1.36099	1.32575	1.26775	0.00678905	0.0056985	-0.00109055
P45877	PPIC	5480	2	212	14.227	299430000	0.266303	0.253137	0.318328	0.250812	0.281675	0.356969	0.299877	0.246132	0.310583	0.0863741	0.0320572	-0.0543169
A0A0A0MR02			9	282	173.21	15700000000	4.96565	4.12761	4.15522	4.40349	5.15713	4.6279	4.72221	3.7573	4.31832	0.0988967	-0.0499283	-0.148825
P45954	ACADSB	36	1	432	7.8663	119790000	0.122627	0.101992	0.108619	0.119527	0.118161	0.103843	0.134928	0.106198	0.11214	0.0354658	0.0842035	0.0487376
P45973	CBX5	23468	5	191	60.172	1357500000	0.574779	0.544003	0.629191	0.544608	0.540878	0.54828	0.688959	0.636745	0.769309	-0.0974822	0.261276	0.358758
P45974	USP5	8078	15	858	301.01	8528100000	4.00268	3.96605	4.46835	4.04747	4.04699	4.45293	4.76348	4.54338	4.83148	0.0127385	0.184964	0.172225
P45983	MAPK8	5599	2	427	20.52	102010000	0.223861	0.239941	0.328666	0.236464	0.21433	0.243401	0.279276	0.197429	0.272714	-0.191013	-0.080581	0.110432
P45985	MAP2K4	6416	4	399	37.42	882420000	0.600296	0.654338	0.638951	0.592402	0.635765	0.642357	0.578072	0.563907	0.615599	-0.0176775	-0.107531	-0.0898537
P46013	MKI67	4288	20	3256	212.62	1860300000	1.80899	1.63661	1.42357	1.67691	1.5825	1.35579	1.49402	1.25372	1.31531	-0.0772818	-0.261114	-0.183833
A6NIT2			6	1181	38.177	417480000	0.40916	0.410429	0.418932	0.398001	0.374765	0.422553	0.427706	0.391027	0.384661	-0.0512239	-0.0415096	0.00971428
P46060	RANGAP1	5905	10	587	125.36	2988200000	1.37937	1.33568	1.26958	1.38761	1.34904	1.37015	1.26266	1.31206	1.26023	0.0435734	-0.0552349	-0.0988083
P46063	RECQL	5965	14	649	186.83	11700000000	3.79959	3.71109	3.58552	4.06592	3.74707	3.8102	4.24873	3.78192	4.50275	0.0669408	0.175712	0.108771
P46087	NOP2	4839	11	812	124.21	6922700000	3.41745	3.38723	3.22795	3.13775	3.07413	3.2298	3.20194	2.95863	2.8923	-0.0875855	-0.148253	-0.0606678
A0A096LNW1			2	954	13.784	90695000	0.147642	0.16181	0.130143	0.170139	0.178402	0.14448	0.140635	0.173487	0.153989	0.165476	0.0906761	-0.0747996
P46108	CRK	1398	7	304	66.056	2571500000	1.00941	0.995235	1.00337	0.99294	1.09539	0.977591	0.985321	1.16001	1.05774	0.0275122	0.0906465	0.0631343
P46109	CRKL	1399	7	303	80.423	1048100000	0.288399	0.312938	0.290563	0.301382	0.36794	0.285875	0.267425	0.403669	0.294997	0.0989162	0.115277	0.0163607
A0A7I2V508			13	1173	231.39	4406200000	1.41988	1.44924	1.43262	1.42769	1.39108	1.405	1.40726	1.44335	1.39214	-0.0263855	-0.0199196	0.00646594
I3L0N3			15	739	137.6	3640300000	2.24767	2.11105	2.30016	2.26942	2.01261	2.39829	2.31135	1.87617	2.16016	0.00463817	-0.069052	-0.0736902
P46527	CDKN1B	1027	2	198	37.314	310370000	0.196998	0.152577	0.1344	0.183827	0.160549	0.128459	0.165424	0.204981	0.173828	-0.0335975	0.169291	0.202888
P46734	MAP2K3	5606	4	347	33.197	1758300000	0.795483	0.894302	0.965141	0.807263	0.818249	0.882218	0.870903	0.785756	0.856502	-0.0822895	-0.0791685	0.00312107
X6RJS7			2	226	16.518	174700000	0.254151	0.230499	0.267924	0.248158	0.221943	0.242467	0.274881	0.20239	0.253407	-0.0788052	-0.0425972	0.036208
E9PLL6			5	108	38.332	15600000000	1.50077	1.53409	1.42096	1.51439	1.52965	1.53279	1.34893	1.50371	1.45153	0.0386591	-0.0499568	-0.0886159
A0A2R8Y6J3			11	238	120.52	27100000000	4.56368	4.30412	4.24283	4.6477	4.22752	4.02497	4.39455	3.8116	4.05084	-0.0233449	-0.0971323	-0.0737874
P46778	RPL21	6144	5	160	48.923	4039800000	1.50983	1.29956	1.58219	1.32084	1.16407	1.47447	1.47066	1.02017	1.37911	-0.149467	-0.182427	-0.0329601
H0YLP6			5	89	43.859	10600000000	1.4293	1.29481	1.09582	1.42726	1.37196	1.27132	1.16094	1.29892	1.24334	0.0916774	-0.0447728	-0.13645
P46781	RPS9	6203	10	194	77.43	20800000000	1.18674	1.32107	1.36963	1.30519	1.11924	1.40445	1.33914	1.20999	1.32069	-0.0181835	-0.00284124	0.0153423
M0R0F0			5	200	87.981	8683200000	0.65921	0.616864	1.09343	0.649078	0.459189	0.808746	0.865867	0.343124	0.789812	-0.305726	-0.24545	0.0602762
P46783	RPS10	6204	2	165	101.63	3950700000	1.0512	1.21861	1.08148	1.12162	1.16937	1.11362	1.18643	1.07925	1.0526	0.0227724	-0.0142855	-0.0370579
P46926	GNPDA1	10007	3	289	125.09	7247800000	1.98173	1.90561	2.30321	1.98498	1.80565	2.2245	2.40545	1.8577	2.30752	-0.0414715	0.0859714	0.127443
P46934	NEDD4	4734	4	1319	33.632	339980000	0.183995	0.18121	0.194469	0.211499	0.202951	0.185196	0.189889	0.188333	0.205014	0.0995241	0.0594927	-0.0400314
P46937	YAP1	10413	4	504	55.903	883120000	0.664412	0.623883	0.579852	0.620264	0.657886	0.615637	0.65997	0.938222	0.771701	0.0196667	0.343214	0.323547
P46939	UTRN	7402	18	3433	128.28	1561600000	1.56263	1.63016	1.51703	1.53787	1.6052	1.61003	1.52773	1.77492	1.5775	0.0131965	0.0512511	0.0380546
P46940	IQGAP1	8826	37	1657	323.31	38400000000	7.2909	7.84878	7.72489	7.24575	7.31382	7.84514	7.88621	7.31091	7.80431	-0.0293117	0.00860908	0.0379207
G5E9W8			2	193	39.689	755080000	0.105004	0.105609	0.117908	0.102789	0.102378	0.111786	0.101665	0.10493	0.113931	-0.0517149	-0.0355392	0.0161758
P46977	STT3A	3703	7	705	54.897	3014600000	1.41076	1.24929	1.06824	1.28198	1.31453	1.05412	1.12579	0.989672	0.931271	-0.0303687	-0.29125	-0.260881
P47224	RABIF	5877	1	123	12.836	45472000	0.0126984	0.0145643	0.011945	0.0129192	0.0175896	0.0143279	0.0118216	0.0225616	0.0145565	0.193545	0.319873	0.126329
P47712	PLA2G4A	5321	4	749	29.8	156890000	0.182227	0.151626	0.194541	0.165508	0.163564	0.201806	0.178045	0.169122	0.203871	0.00676396	0.0605373	0.0537734
P47736	RAP1GAP	5909	6	663	50.262	952150000	0.920618	0.949156	0.948996	0.896136	0.922088	1.06064	0.899367	1.038	1.00405	0.0304337	0.061443	0.0310093
P47755	CAPZA2	830	5	286	76.847	543320000	0.36356	0.342725	0.435642	0.389198	0.345396	0.37124	0.445855	0.302864	0.416578	-0.046336	0.0292265	0.0755625
P47756	CAPZB	832	10	272	204.26	20200000000	3.05985	3.10781	3.04739	3.14087	3.03997	3.2247	3.10339	3.19135	3.13998	0.0295174	0.0339881	0.00447068
P47897	QARS1	5859	3	775	114.25	1842600000	1.30092	1.29922	1.51783	1.33474	1.22823	1.44111	1.52692	1.2324	1.53365	-0.0404619	0.0600431	0.100505
P47914	RPL29	6159	2	159	15.733	5282900000	0.312239	0.328166	0.286031	0.312712	0.34251	0.305507	0.296869	0.326393	0.684269	0.0524388	0.497083	0.444644
P47985	UQCRFS1	7386	2	274	32.816	951660000	0.824548	0.716495	0.670553	0.737898	0.722359	0.717588	0.639163	0.69673	0.718577	-0.0221858	-0.106321	-0.0841352
P48047	ATP5PO	539	3	213	45.023	937770000	0.14107	0.140887	0.141488	0.147696	0.149019	0.130076	0.160697	0.134412	0.125993	0.0113559	-0.00800698	-0.0193629
P48059	LIMS1	3987	4	325	27.668	891070000	0.299291	0.383727	0.302444	0.313071	0.363743	0.314605	0.290103	0.427216	0.30172	0.00869589	0.048338	0.0396421
P48147	PREP	5550	8	710	102.5	1552800000	1.31206	1.34643	1.18132	1.4638	1.43054	1.33726	1.36127	1.54285	1.44064	0.140165	0.178239	0.0380739
P48163	ME1	4199	13	572	155.75	10900000000	3.48336	3.35264	3.45477	3.67046	3.32413	3.71679	4.17705	3.64696	4.0737	0.0577929	0.209331	0.151538
P48200	IREB2	3658	6	963	46.048	1003100000	0.867749	0.872961	0.895132	0.853629	0.816817	0.876802	0.866811	0.801733	0.826671	-0.0493244	-0.0790991	-0.0297747
P48436	SOX9	6662	1	509	7.1042	14884000	0.0113264	0.0132662	0.0139301	0.0126146	0.0110126	0.0119448	0.0143908	0.0119694	0.0196483	-0.11497	0.256187	0.371157
P48444	ARCN1	372	16	511	148.34	11700000000	3.77389	4.15229	4.19338	3.82843	4.03503	4.2625	4.22425	4.13104	4.11077	0.000760707	0.0406682	0.0399075
P48449	LSS	4047	9	732	96.429	1910500000	2.73071	2.77195	2.66592	2.6956	2.68448	2.80365	2.71003	2.75155	2.78414	0.00267259	0.0135591	0.0108865
P48506	GCLC	2729	16	637	216.97	13900000000	5.09439	4.8278	5.12276	5.01921	4.72889	4.97422	5.08064	4.37129	4.7022	-0.0312749	-0.0880559	-0.0567811
P48507	GCLM	2730	10	274	159.58	6799100000	1.95927	1.95769	1.99392	2.10145	2.04713	1.95816	1.80279	1.6011	1.57325	0.0470285	-0.24806	-0.295088
E9PRJ3			2	178	13.508	1082900000	0.49025	0.585333	0.419548	0.402918	0.542754	0.457036	0.310808	0.471509	0.374882	-0.0920567	-0.369635	-0.277578
K7EJR3			3	250	19.022	5541800000	1.40782	1.25343	1.3511	1.26612	1.22823	1.4331	1.26154	1.11352	1.34855	-0.0308511	-0.107742	-0.076891
P48634	PRRC2A	7916	9	2157	84.201	462290000	0.42994	0.410939	0.394961	0.436944	0.440226	0.393077	0.487363	0.434327	0.410745	0.0396179	0.108573	0.0689551
A0A2R8Y430			9	450	120.26	2730000000	1.21733	1.23627	1.2522	1.28917	1.30901	1.28985	1.20339	1.40421	1.36304	0.0692506	0.0995812	0.0303305
P48643	CCT5	22948	24	541	261.49	52900000000	8.69891	8.61865	8.04924	8.96771	8.55344	8.37711	7.36937	7.34178	6.8375	0.0299137	-0.235344	-0.265258
P48651	PTDSS1	9791	4	473	26.277	328980000	0.204151	0.183933	0.169926	0.183668	0.192703	0.185047	0.171299	0.179458	0.177535	0.00878518	-0.0789542	-0.0877393
P48681	NES	10763	6	1621	62.575	666050000	0.417714	0.426212	0.375798	0.41917	0.431804	0.417293	0.415047	0.549428	0.441226	0.0563052	0.204736	0.148431
D6REM4			3	236	33.565	942840000	0.540781	0.485447	0.59578	0.446308	0.398304	0.511285	0.475858	0.356666	0.479667	-0.258534	-0.305803	-0.0472688
P48735	IDH2	3418	6	452	55.643	2723400000	0.567405	0.468306	0.497767	0.519384	0.420174	0.490891	0.634547	0.465914	0.536883	-0.100339	0.0945502	0.194889
P48739	PITPNB	23760	8	271	76.243	2566200000	1.30392	1.36964	1.31953	1.30339	1.27636	1.30884	1.32924	1.34422	1.33061	-0.0382594	0.00396095	0.0422203
P48960	ADGRE5	976	2	835	13.719	117670000	0.207162	0.23783	0.189054	0.192587	0.226805	0.199176	0.169002	0.225543	0.184059	-0.0356518	-0.132011	-0.0963592
C9IZD2			3	148	20.135	164980000	0.438678	0.434963	0.43452	0.415612	0.406682	0.439249	0.433056	0.416476	0.428736	-0.0523511	-0.0333498	0.0190012
P49006	MARCKSL1	65108	4	195	36.999	3732300000	0.919333	0.991556	0.804272	1.01213	1.16736	0.963148	0.831702	1.13217	0.940001	0.21094	0.0969403	-0.114
F5GZ78			9	589	82.198	3139200000	1.15492	1.53573	1.13882	1.25327	1.58866	1.34825	1.05141	1.87975	1.39745	0.129865	0.176758	0.0468936
H7C3R1			1	173	6.7383	58733000	0.0444748	0.0455733	0.0385492	0.0437177	0.0479362	0.0439421	0.0432671	0.0477646	0.0543447	0.0764554	0.176934	0.100478
P49137	MAPKAPK2	9261	2	400	29.649	546610000	0.913092	0.958157	0.922209	0.814982	0.810586	0.811179	0.793796	0.874048	0.730058	-0.197095	-0.220279	-0.0231843
P49189	ALDH9A1	223	11	494	112.12	9230900000	2.21456	2.17139	2.13792	2.187	2.1297	2.17057	2.1842	2.19148	2.1268	-0.00811816	-0.00473795	0.0033802
P49207	RPL34	6164	6	117	40.786	17500000000	3.01696	2.75004	2.60931	2.81382	2.64452	2.97618	2.62628	2.38727	2.6207	0.00999086	-0.133829	-0.14382
P49257	LMAN1	3998	6	510	67.704	1106700000	0.876193	0.876753	0.803621	0.879853	0.944502	0.849328	0.82268	0.861001	0.840424	0.0646204	-0.0184357	-0.0830561
P49321	NASP	4678	11	788	124.78	4434400000	2.20526	2.08574	1.96185	2.37669	2.44107	2.0971	2.23193	2.63955	2.35469	0.145186	0.208717	0.0635306
P49327	FASN	2194	57	2511	323.31	88700000000	11.7725	11.3574	12.1716	11.377	10.8343	11.2187	11.9559	10.2872	10.9426	-0.0785883	-0.0891704	-0.0105821
B3KVN2			7	228	59.361	1405200000	1.33451	1.44086	1.50009	1.3496	1.40884	1.38868	1.46538	1.49663	1.46269	-0.0439735	0.0495	0.0934735
P49366	DHPS	1725	3	369	36.121	354500000	0.377652	0.394154	0.420894	0.376784	0.346213	0.390714	0.398052	0.345705	0.361807	-0.0988568	-0.10945	-0.0105932
P49368	CCT3	7203	25	545	323.31	35700000000	7.92851	8.02879	8.30046	8.28569	7.30595	7.53304	5.62721	4.84408	4.92822	-0.0690133	-0.655562	-0.586549
P49406	MRPL19	9801	2	292	16.173	117260000	0.126794	0.127545	0.117821	0.121409	0.12152	0.119777	0.119157	0.113594	0.111726	-0.0371185	-0.111517	-0.0743987
P49407	ARRB1	408	7	418	65.56	780220000	0.823324	0.870923	0.801304	0.827036	0.929106	0.832608	0.922027	1.12427	0.996406	0.0528974	0.285994	0.233097
P49411	TUFM	7284	15	452	197.31	24100000000	4.55879	4.06348	3.79845	4.679	4.33645	3.79961	4.53653	4.16981	3.90601	0.0450911	0.0220891	-0.023002
A0A1B0GW77			8	554	89.212	1213700000	1.03174	0.99716	1.02125	1.01345	0.931254	1.01974	1.16632	1.04425	1.09327	-0.0411155	0.115263	0.156378
P49427	CDC34	997	1	236	24.159	134920000	0.214719	0.215028	0.182125	0.195442	0.209797	0.184387	0.170075	0.239333	0.157524	-0.0534271	-0.110054	-0.0566266
P49454	CENPF	1063	3	3114	16.613	2712300000	0.111937	0.125105	0.112369	0.133453	0.113728	0.130453	0.114212	0.120806	0.121513	0.112065	0.0291038	-0.0829607
P49458	SRP9	6726	5	86	44.407	10000000000	0.937874	1.08779	0.923729	1.03714	1.35885	1.00726	0.940561	1.26116	0.990254	0.206497	0.114031	-0.092466
A0A0D9SG71	UBE2A	7319	1	119	7.802	93884000	0.0430264	0.0491883	0.0447436	0.0423653	0.0474965	0.0455788	0.0390709	0.0494468	0.0471442	-0.0160762	-0.0137212	0.00235501
P49585	PCYT1A	5130	3	367	29.559	272490000	0.105695	0.108587	0.127877	0.109318	0.105149	0.112516	0.120402	0.110608	0.139054	-0.0654473	0.113107	0.178555
A0A6Q8PGN5			22	984	259.54	20600000000	5.59787	5.44433	5.23092	6.40883	5.6552	5.77873	6.18916	5.38926	5.87735	0.132848	0.101213	-0.0316343
P49589	CARS1	833	7	748	66.647	1661700000	0.616071	0.623996	0.653734	0.651245	0.603532	0.675875	0.674342	0.555923	0.637204	0.0278036	-0.0202004	-0.048004
A0A2R8Y6I1			3	436	19.71	185220000	0.154783	0.138821	0.145991	0.149335	0.135749	0.14386	0.147912	0.141496	0.149139	-0.0353844	-0.00344256	0.0319419
P49591	SARS1	6301	3	514	23.146	394170000	0.302173	0.239975	0.52467	0.30199	0.215677	0.355635	0.415711	0.144519	0.340055	-0.288763	-0.244861	0.0439021
B5MCT7	PPM1F	9647	2	286	41.851	637010000	0.275433	0.289508	0.282093	0.265156	0.279305	0.298018	0.283077	0.274282	0.287423	-0.00777727	-0.00383818	0.00393909
P49642	PRIM1	5557	1	420	12.027	76485000	0.136444	0.128575	0.136637	0.1171	0.119515	0.146419	0.130375	0.118867	0.128637	-0.0684874	-0.0880364	-0.0195491
P49643	PRIM2	5558	2	509	19.994	149070000	0.151013	0.157836	0.156163	0.134315	0.135134	0.153154	0.142135	0.135643	0.13819	-0.137969	-0.160793	-0.0228242
A0A2R8Y595			8	638	68.528	1551900000	1.27479	1.23158	1.09843	1.25438	1.28674	1.16253	1.17272	1.31978	1.25589	0.0390302	0.0563514	0.0173212
P49720	PSMB3	5691	4	205	44.492	1593100000	0.185078	0.190114	0.223182	0.178989	0.161731	0.200989	0.220577	0.161984	0.201466	-0.14353	-0.0350136	0.108516
P49721	PSMB2	5690	5	201	35.698	2480000000	0.645136	0.643922	0.844091	0.624123	0.520941	0.823895	0.65385	0.592985	0.644566	-0.115552	-0.17353	-0.0579782
P49736	MCM2	4171	17	904	162.25	4200300000	1.56869	1.56704	1.56358	1.68616	1.57505	1.60399	1.67071	1.5649	1.64447	0.050051	0.0544537	0.00440267
P49748	ACADVL	37	16	655	182.3	12700000000	4.09025	3.89597	3.75486	3.98916	4.19394	3.95903	4.37007	4.42054	4.36243	0.0484553	0.163832	0.115376
P49750	YLPM1	56252	6	2146	50.488	588040000	0.779818	0.838146	0.720254	0.810699	0.885923	0.76737	0.780788	1.08467	0.823363	0.0755886	0.201564	0.125975
G3V4F2			1	395	11.564	75758000	0.0838071	0.0774349	0.0568884	0.0887942	0.0878977	0.070838	0.0839675	0.0804839	0.0692414	0.182412	0.0994226	-0.0829894
P49754	VPS41	27072	2	854	15.465	64483000	0.092533	0.0959062	0.10657	0.0986702	0.0879764	0.0979553	0.115111	0.0908234	0.109485	-0.0518156	0.0965118	0.148327
P49755	TMED10	10972	2	219	14.075	460940000	0.111753	0.126798	0.137846	0.123899	0.1358	0.114275	0.149388	0.114687	0.123207	-0.00931795	0.0411293	0.0504473
P49756	RBM25	58517	7	843	127.24	2780800000	0.979851	0.975139	1.02357	1.04322	0.902681	0.930101	1.03424	0.881636	0.951495	-0.0505495	-0.0548833	-0.00433379
H3BRW2			1	70	7.8662	44453000	0.140831	0.149645	0.13259	0.15136	0.173618	0.160415	0.153052	0.183225	0.163915	0.19827	0.241601	0.0433312
P49770	EIF2B2	8892	3	351	26.775	324040000	0.379837	0.36054	0.439783	0.388458	0.349958	0.3758	0.444176	0.325925	0.420551	-0.0829533	0.0127689	0.0957222
P49773	HINT1	3094	4	126	50.69	7673200000	1.09856	0.927871	1.16981	1.14526	0.844889	1.0896	1.09072	0.808955	1.1791	-0.0535636	-0.0540235	-0.000459847
P49790	NUP153	9972	10	1475	83.13	3205500000	2.43583	2.55939	2.22784	2.25435	2.22838	2.2537	2.1813	2.21812	2.02542	-0.100624	-0.168948	-0.0683239
P49792	RANBP2	5903	21	3224	303.53	7778600000	5.36363	5.73501	5.12058	5.52697	5.46643	5.72017	5.1845	5.2667	4.95519	0.0433141	-0.0741758	-0.11749
A0A2R8YGE6			2	384	22.344	73002000	0.0884944	0.132051	0.0823675	0.0907186	0.130887	0.0950117	0.0949058	0.182545	0.100759	0.0638378	0.320288	0.25645
G3V0I5			5	457	47.646	688170000	0.730987	0.745139	0.684048	0.647862	0.66113	0.626831	0.602026	0.652961	0.637404	-0.1582	-0.190937	-0.032737
P49840	GSK3A	2931	3	483	70.957	1557700000	0.953416	0.992914	0.931838	0.927964	0.99413	0.975157	0.899892	1.05472	0.910542	0.00953381	-0.00653886	-0.0160727
A0A3B3ITW1			2	387	12.528	159920000	0.332316	0.319335	0.387106	0.324608	0.286473	0.33915	0.399451	0.24909	0.357608	-0.128508	-0.0460145	0.0824931
Q5JUV4			4	265	28.794	2323500000	0.816104	0.791501	0.808399	0.745194	0.750217	0.783957	0.667768	0.697924	0.760048	-0.0839891	-0.184658	-0.100669
P49903	SEPHS1	22929	5	392	79.137	1009800000	1.13081	1.05835	1.34074	1.0502	0.928032	1.16473	1.35743	0.742318	1.13384	-0.167508	-0.126496	0.0410124
P49914	MTHFS	10588	2	203	13.264	185820000	0.145494	0.141884	0.145332	0.150329	0.151676	0.146866	0.140414	0.153109	0.147239	0.0529021	0.0266022	-0.0263
P49915	GMPS	8833	24	693	232.99	11500000000	4.0063	4.05227	4.2673	4.00295	3.84654	4.22874	4.19173	3.89217	4.1016	-0.0292779	-0.0165227	0.0127553
P49916	LIG3	3980	4	1009	62.119	409440000	0.44719	0.488232	0.429459	0.449533	0.464846	0.483646	0.434874	0.520349	0.465635	0.0346154	0.0579886	0.0233732
F8W7U8	MRE11	4361	7	707	85.093	1173700000	1.65981	1.65399	1.7398	1.76198	1.55092	1.74206	1.81363	1.55029	1.89454	0.000390307	0.0573298	0.0569395
P50148	GNAQ	2776	2	359	14.536	87227000	0.0940995	0.101924	0.0798408	0.0934731	0.093863	0.0872484	0.077243	0.107952	0.0912735	-0.0067065	0.00316045	0.00986695
P50213	IDH3A	3419	9	366	93.143	3517500000	1.87734	1.81968	1.67747	1.84969	1.71083	1.72354	1.86073	1.84851	1.64872	-0.0244805	-0.00444163	0.0200389
K4DIB9			1	46	6.6457	4481200000	0.117034	0.123933	0.0759023	0.123397	0.145947	0.103662	0.104222	0.191567	0.128194	0.235312	0.420119	0.184807
A0A7P0TAG0			2	503	11.814	74454000	0.101803	0.0956911	0.10589	0.0893493	0.0926313	0.114063	0.107694	0.108017	0.121561	-0.0353378	0.152766	0.188104
P50395	GDI2	2665	12	445	159.34	34700000000	5.06833	5.43584	5.46896	5.46088	5.38371	5.67653	5.45306	5.65395	5.71085	0.0486649	0.0743485	0.0256836
A0A804HIV7			3	215	50.605	1269800000	0.923861	0.787312	0.703856	0.843954	0.901606	0.755871	0.753162	0.770413	0.710724	0.0507134	-0.112218	-0.162931
P50416	CPT1A	1374	13	773	152.97	2388800000	1.80556	1.57417	1.63352	1.56462	1.69529	1.59904	1.7495	1.29322	1.54003	-0.0451017	-0.129534	-0.0844322
P50452	SERPINB8	5271	1	374	10.605	66584000	0.255864	0.287102	0.245531	0.251954	0.277128	0.277594	0.230089	0.328277	0.240332	0.0328836	0.0185438	-0.0143398
P50453	SERPINB9	5272	2	376	15.634	82904000	0.118588	0.126594	0.115953	0.130365	0.124299	0.116834	0.11167	0.112004	0.1113	0.0408149	-0.108486	-0.149301
E9PJH8			10	371	108.93	13000000000	0.803682	0.979385	0.979765	0.833275	0.963265	0.922408	0.91888	0.995	1.00644	-0.0230996	0.0799779	0.103078
P50502	ST13	6767	8	369	111.77	8993100000	1.77937	1.73035	1.64807	1.71931	1.84167	1.79364	1.62931	2.19461	1.96363	0.054028	0.166197	0.112169
J3KPV0			3	410	20.808	203000000	0.154648	0.155736	0.155157	0.152148	0.173275	0.171231	0.163225	0.198596	0.173442	0.0933334	0.201341	0.108008
P50552	VASP	7408	9	380	151.12	7511100000	3.17795	2.89162	2.57731	3.37275	2.72179	2.38479	3.71511	3.11849	2.70003	-0.0282289	0.140846	0.169075
P50570	DNM2	1785	7	870	142.26	3973600000	1.4949	1.48065	1.59892	1.45312	1.39767	1.5149	1.62032	1.42148	1.48701	-0.067396	-0.0144695	0.0529265
P50579	METAP2	10988	6	478	67.531	807740000	0.258281	0.27779	0.219888	0.285722	0.306317	0.238118	0.207824	0.275045	0.22719	0.135077	-0.0903676	-0.225445
P50583	NUDT2	318	1	147	7.3713	534640000	0.134155	0.138453	0.215551	0.142816	0.114473	0.164536	0.179744	0.102192	0.19049	-0.210708	-0.0472636	0.163444
P50748	KNTC1	9735	8	2209	65.842	600160000	0.857163	0.835203	0.884489	0.863093	0.779363	0.895327	0.954828	0.781796	0.897175	-0.0220428	0.0315342	0.053577
X6RE90			1	194	7.334	157850000	0.0738147	0.059405	0.0702596	0.0638187	0.0645139	0.0680028	0.0669167	0.0674129	0.0770186	-0.0515622	0.0547394	0.106302
Q5T0S4			2	282	15.331	178860000	0.231424	0.237065	0.256456	0.252864	0.260342	0.243668	0.262526	0.30868	0.275052	0.0621779	0.223225	0.161047
P50914	RPL14	9045	4	215	47.821	27100000000	0.841131	0.847657	0.854878	0.865578	0.854413	0.787866	0.840025	0.71731	0.748448	-0.0204543	-0.141653	-0.121199
P50990	CCT8	10694	26	548	308.28	46000000000	7.20768	7.19212	6.58991	7.7718	6.87649	6.87187	5.97655	6.31269	5.88678	0.0360062	-0.207645	-0.243652
P50991	CCT4	10575	22	539	323.31	38500000000	6.09688	6.75567	7.56634	6.63088	5.65649	6.85397	6.81266	4.73135	5.77145	-0.093213	-0.237844	-0.144631
P50995	ANXA11	311	12	505	200.36	11300000000	2.48594	2.76103	2.5532	2.58928	2.95661	2.45418	2.83036	3.15322	2.28014	0.0365077	0.0832865	0.0467788
G3XAH6			4	724	46.374	250550000	0.405329	0.436282	0.381524	0.412783	0.423232	0.416814	0.364412	0.40852	0.383425	0.0346063	-0.0809973	-0.115604
B4DXZ6			15	608	217.45	8495900000	2.29093	2.37756	2.27555	2.50532	2.45496	2.29421	2.61397	2.52958	2.46471	0.0630995	0.13179	0.068691
P51116	FXR2	9513	5	673	53.413	331610000	0.527852	0.579162	0.485278	0.578761	0.582019	0.564835	0.559958	0.649709	0.544896	0.116006	0.140006	0.0240005
P51148	RAB5C	5878	3	216	75.257	7204500000	1.4017	1.30522	1.48684	1.3413	1.21914	1.32902	1.48136	1.06308	1.34776	-0.10868	-0.107664	0.0010155
P51149	RAB7A	7879	10	207	122.24	20700000000	3.92968	4.01649	4.31074	3.5183	3.80816	3.92253	3.56299	3.28534	3.61235	-0.1238	-0.228619	-0.104819
P51151	RAB9A	9367	5	201	43.341	246800000	0.418926	0.413237	0.449593	0.40729	0.418126	0.428039	0.397772	0.359725	0.405363	-0.0322102	-0.140443	-0.108233
P51153	RAB13	5872	3	203	21.055	1330000000	0.337315	0.320557	0.320029	0.314462	0.366056	0.319134	0.382246	0.374673	0.338779	0.0317368	0.164089	0.132353
H3BN55			1	185	8.6912	78601000	0.277091	0.253776	0.265159	0.257818	0.256861	0.239343	0.259155	0.206497	0.239946	-0.0782099	-0.173967	-0.0957574
P51397	DAP	1611	1	102	8.0107	70152000	0.02302	0.0307854	0.0113868	0.0241772	0.0329169	0.0174654	0.0312133	0.0549216	0.0115297	0.19369	0.583136	0.389446
P51398	DAP3	7818	7	398	103.36	1990600000	0.762868	0.760027	0.796308	0.7103	0.682729	0.673834	0.725187	0.662452	0.69741	-0.166186	-0.153548	0.0126379
P51452	DUSP3	1845	4	185	99.777	4184300000	2.2093	2.17801	2.29169	2.09706	2.30329	2.40622	2.41905	2.62173	2.63147	0.0272942	0.200015	0.172721
Q9HBD4	SMARCA4	6597	8	1679	89.095	1174200000	1.08186	1.09107	1.0657	1.09635	1.06417	1.07249	1.08956	1.14191	1.05701	-0.0025052	0.0220374	0.0245426
G5E9Q7			3	322	21.985	443730000	0.116587	0.100175	0.122281	0.108536	0.0887928	0.121198	0.115789	0.0735382	0.0940267	-0.0900521	-0.258859	-0.168807
P51570	GALK1	2584	4	392	57.755	1976500000	0.66331	0.632374	0.779078	0.641517	0.632242	0.729268	0.784529	0.600207	0.701755	-0.0507637	0.00813295	0.0588967
P51571	SSR4	6748	3	173	40.394	3983300000	0.595584	0.591843	0.677177	0.571518	0.540806	0.607419	0.646682	0.515893	0.583974	-0.116676	-0.0943615	0.0223142
P51572	BCAP31	10134	9	246	80.5	16000000000	3.70934	2.9141	2.32398	3.73533	3.22974	2.66039	2.84613	2.5294	2.48676	0.105385	-0.186522	-0.291907
P51580	TPMT	7172	5	245	31.364	1671600000	1.15027	1.27239	1.24344	1.07283	1.11544	1.25335	1.09096	1.0775	1.09012	-0.0911593	-0.169998	-0.0788385
P51608	MECP2	4204	3	486	21.961	251860000	0.196246	0.184504	0.170621	0.194771	0.196935	0.163609	0.229799	0.177869	0.190703	0.0102857	0.118016	0.107731
D3YTB5	IRAK1	3654	4	708	44.784	251380000	0.123795	0.116223	0.147316	0.121097	0.100487	0.125727	0.138491	0.0714416	0.121665	-0.157348	-0.224147	-0.0667984
P51636	CAV2	858	4	162	40.721	11900000000	0.533377	0.612958	0.675041	0.527864	0.568735	0.585424	0.501525	0.416458	0.504315	-0.114831	-0.356805	-0.241974
A0A5F9ZHN9			13	521	128.04	13400000000	3.25775	3.22199	3.66118	3.16767	3.20883	3.34794	3.36919	2.81687	3.42952	-0.0605008	-0.0767423	-0.0162414
A0A5F9ZI23			2	408	43.997	155510000	0.263807	0.251302	0.240022	0.280435	0.258107	0.228031	0.240653	0.266684	0.248331	0.0216978	0.00102596	-0.0206718
A0A2R8YD50			1	711	6.7089	230670000	0.149386	0.125456	0.135175	0.145364	0.118534	0.127768	0.131008	0.109808	0.138018	-0.0660561	-0.114115	-0.0480593
P51665	PSMD7	5713	6	324	50.319	8075400000	1.06075	1.08915	1.05723	1.089	1.10685	1.01998	1.13915	1.21357	1.16505	0.00391091	0.133381	0.12947
A0A087WW00	UBE2D1	7321	1	109	11.45	610050000	0.1791	0.176319	0.198147	0.160691	0.17253	0.199262	0.178436	0.210172	0.215723	-0.0560168	0.126587	0.182604
P51692	STAT5B	6777	4	787	53.083	356590000	0.431855	0.462922	0.474498	0.425223	0.476204	0.478355	0.46257	0.509453	0.475428	0.0110286	0.0801019	0.0690733
G5E9A6			2	920	11.151	23332000	0.0284006	0.0269779	0.0440855	0.0283258	0.0217209	0.0320523	0.0387561	0.0239553	0.0358458	-0.276808	-0.0132115	0.263597
E9PE15			1	725	6.9803	110340000	0.0333821	0.0320637	0.0281274	0.0366311	0.0354885	0.0398195	0.0303971	0.0444378	0.0362936	0.258546	0.248062	-0.0104841
P51809	VAMP7	6845	4	220	25.52	760720000	0.713609	0.670755	0.813177	0.608844	0.591995	0.72583	0.72127	0.502847	0.789174	-0.189781	-0.126334	0.0634471
B4DG22	RPS6KA3	6197	6	711	97.851	2125800000	1.03425	1.06367	0.923078	1.05919	1.00573	1.03136	1.02963	1.06078	1.03946	0.0355076	0.0510743	0.0155667
P51828	ADCY7	113	2	1080	51.805	55726000	0.0839662	0.0859318	0.0721521	0.0762324	0.09546	0.0733311	0.066539	0.0832061	0.0962829	0.017614	0.0235164	0.00590245
P51857	AKR1D1	6718	2	326	17.064	2467200000	0.340118	0.353237	0.310603	0.306865	0.309117	0.343295	0.282787	0.324767	0.311048	-0.0656803	-0.128187	-0.0625064
P51858	HDGF	3068	20	240	278.99	33200000000	5.25367	4.23166	4.24775	5.58301	5.81712	4.53056	5.38977	6.54486	5.71085	0.214153	0.361644	0.147491
H0YJ92			1	169	6.4526	8970300	0.0124144	0.00988669	0.0263378	0.014243	0.00735823	0.0204553	0.0165942	0.00656811	0.0115959	-0.209779	-0.484756	-0.274977
P51970	NDUFA8	4702	1	172	6.2779	23569000	0.0237244	0.0208801	0.0186375	0.0229448	0.0269093	0.0191224	0.025363	0.0311886	0.0191912	0.125224	0.260229	0.135005
A0A7I2V2R3			10	331	126.28	18400000000	2.99267	2.84243	2.84062	3.06833	2.81618	2.82178	2.72209	2.64102	2.77165	0.00507478	-0.0928821	-0.0979568
P52179	MYOM1	8736	1	1685	6.8241	186120000	0.158283	0.194224	0.222929	0.147088	0.187762	0.235912	0.209622	0.158373	0.157271	-0.0117643	-0.131605	-0.119841
P52209	PGD	5226	21	483	323.31	84400000000	10.8418	9.81309	10.2313	10.4084	9.68708	10.7014	9.94693	9.46031	10.2117	-0.00418087	-0.0604416	-0.0562607
P52272	HNRNPM	4670	17	730	323.31	34800000000	3.85069	3.57115	3.89966	3.8895	3.71227	3.8511	4.17425	3.67884	4.20006	0.0166437	0.090345	0.0737013
A0A7I2V351			7	504	114.62	4273800000	1.64194	1.77292	1.56156	1.51101	1.52056	1.41835	1.31071	1.4981	1.28019	-0.161331	-0.283359	-0.122028
P52294	KPNA1	3836	2	538	11.731	352010000	0.511905	0.574973	0.407819	0.607205	0.599264	0.57416	0.493168	0.591864	0.53388	0.252533	0.115171	-0.137362
P52298	NCBP2	22916	3	156	42.75	674340000	0.43456	0.446585	0.411251	0.411625	0.398096	0.370329	0.375952	0.395198	0.391145	-0.1312	-0.153072	-0.0218722
P52306	RAP1GDS1	5910	7	607	69.633	2104800000	1.87024	1.93143	1.85209	1.88601	2.03073	1.95212	1.88238	2.22382	1.95167	0.0538689	0.0996015	0.0457325
C9JLU1			3	148	48.641	1420000000	0.549636	0.520318	0.54589	0.594252	0.580494	0.508207	0.541215	0.580858	0.629311	0.0587082	0.116208	0.0575002
J3KTF8			7	193	100.71	11100000000	1.18839	1.19931	1.2653	1.22356	1.35499	1.23922	1.14331	1.26704	1.24769	0.0636445	0.0019875	-0.061657
F5H2R5			1	88	8.3755	1361700000	0.270458	0.270176	0.252409	0.280858	0.313693	0.258912	0.274559	0.342251	0.286453	0.10593	0.187747	0.0818171
P52594	AGFG1	3267	6	562	99.798	2110400000	0.535641	0.496429	0.694784	0.58114	0.458695	0.532322	0.585276	0.386599	0.556443	-0.135401	-0.176203	-0.0408014
P52597	HNRNPF	3185	6	415	138.57	10400000000	1.45922	1.44522	1.42263	1.34235	1.31954	1.45391	1.19398	1.27715	1.24122	-0.0722158	-0.221058	-0.148842
A0A494C164			2	818	14.52	86113000	0.108228	0.113868	0.119327	0.109456	0.111508	0.109345	0.138222	0.137426	0.149193	-0.0477453	0.315359	0.363104
P52701	MSH6	2956	14	1360	129.88	3974500000	2.22778	2.21328	2.40348	2.17341	2.1206	2.33691	2.40027	1.94967	2.28094	-0.0457447	-0.045753	-8.34e-06
A0A7I2V3A9			7	987	65.36	772570000	1.08057	1.12108	1.06592	1.04137	0.972073	1.06095	0.871427	0.906011	0.896697	-0.0879138	-0.289145	-0.201231
P52735	VAV2	7410	4	878	24.55	264200000	0.534858	0.533604	0.597438	0.494419	0.492625	0.568681	0.569995	0.473374	0.589582	-0.0987142	-0.0288204	0.0698939
H0YBX3			3	127	25.923	542560000	0.238327	0.231478	0.277365	0.253704	0.222766	0.259273	0.265191	0.231193	0.271637	-0.0222331	0.03971	0.0619431
P52788	SMS	6611	4	366	34.062	10900000000	1.76493	1.80564	1.92319	1.64466	1.6602	1.99545	1.83954	1.71364	1.87182	-0.0517166	-0.0181705	0.0335462
P52888	THOP1	7064	10	689	80.589	3678100000	1.63857	1.65914	1.45506	1.7947	1.77958	1.69858	1.74751	2.02179	1.74838	0.149817	0.21529	0.0654726
P52895	AKR1C2	1646	3	323	39.052	5870600000	1.50303	1.22133	1.89806	1.36181	1.01253	1.54967	1.89182	0.509435	1.41805	-0.23632	-0.275341	-0.039021
P52907	CAPZA1	829	7	286	105.56	13000000000	0.868545	0.759574	1.01792	0.856643	0.742196	0.87272	0.941435	0.603009	0.854283	-0.0984123	-0.141565	-0.0431525
P52943	CRIP2	1397	4	208	71.983	379880000	0.118741	0.129356	0.114903	0.130905	0.124334	0.125712	0.132546	0.132161	0.127296	0.0696318	0.110896	0.0412644
P52948	NUP98	4928	10	1817	89.882	1908900000	1.55939	1.61634	1.55273	1.53517	1.56331	1.57228	1.44244	1.54781	1.48289	-0.0177144	-0.0800842	-0.0623698
P53004	BLVRA	644	8	296	78.289	5776500000	1.35764	1.31739	1.33068	1.27584	1.21857	1.35861	1.39593	1.23985	1.26531	-0.0560711	-0.0381876	0.0178835
P53007	SLC25A1	6576	3	311	22.859	923750000	0.535917	0.385997	0.374502	0.41069	0.414732	0.397363	0.429209	0.323205	0.363972	-0.0843577	-0.215691	-0.131333
P53041	PPP5C	5536	16	499	223.01	10900000000	2.39636	2.44079	2.47515	2.37294	2.43584	2.55222	2.38821	2.53445	2.50271	0.00957615	0.022136	0.0125599
P53350	PLK1	5347	3	603	18.196	224440000	0.208123	0.287838	0.226759	0.179317	0.194852	0.194874	0.120968	0.161019	0.134908	-0.344896	-0.793748	-0.448851
P53365	ARFIP2	23647	2	341	13.595	305990000	0.385564	0.393854	0.405416	0.402849	0.37147	0.409318	0.375672	0.403457	0.408207	-0.00145776	0.00304324	0.004501
P53367	ARFIP1	27236	7	373	73.602	3259700000	0.770027	0.824051	0.803765	0.780511	0.830924	0.822325	0.790404	0.891541	0.806713	0.02145	0.0536306	0.0321806
P53384	NUBP1	4682	1	320	7.6956	163120000	0.25699	0.274285	0.250324	0.264876	0.290798	0.289651	0.243912	0.350712	0.287582	0.113076	0.174688	0.0616111
P53396	ACLY	47	28	1101	314.13	27700000000	4.10084	4.41785	4.35186	4.06	4.3247	4.47012	3.82281	3.74232	3.79466	-0.00176288	-0.180136	-0.178374
P53582	METAP1	23173	5	386	47.732	991710000	0.54523	0.553456	0.527247	0.552009	0.522939	0.523004	0.550832	0.516316	0.518493	-0.025044	-0.0362023	-0.0111583
A0A494C0D1			2	211	16.755	1623900000	0.197108	0.194807	0.170013	0.183827	0.184489	0.165258	0.197813	0.193387	0.223164	-0.0746976	0.128707	0.203404
P53602	MVD	4597	3	400	28.326	441200000	0.717097	0.722155	0.710972	0.722566	0.699379	0.746412	0.745924	0.741197	0.770345	0.0121145	0.0702168	0.0581023
Q5T4U8			2	152	11.019	253400000	0.153577	0.158453	0.1504	0.159613	0.168226	0.17518	0.151755	0.16542	0.168406	0.121375	0.0704769	-0.0508985
P53618	COPB1	1315	23	953	281.04	13400000000	3.98751	4.07604	4.25991	4.0186	4.05372	4.16909	4.27741	4.16246	4.33759	-0.00963833	0.0521928	0.0618311
A0A3B3IT15			26	1204	234.95	11900000000	4.05096	4.15382	3.9772	3.94437	4.22588	4.15433	4.32287	4.44755	4.3134	0.0167893	0.103035	0.0862452
A0A7I2V6E3			5	419	62.68	2532100000	0.479327	0.406019	0.47132	0.492352	0.399543	0.51966	0.482607	0.395924	0.493619	0.0572188	0.0163721	-0.0408467
H0YBA0			2	131	13.755	62202000	0.0936895	0.0719721	0.0899186	0.0783842	0.0631819	0.100483	0.0878176	0.0615825	0.0829422	-0.0784773	-0.137524	-0.059047
P53701	HCCS	3052	2	268	12.854	74774000	0.102317	0.109164	0.100677	0.099939	0.12639	0.117038	0.107953	0.123911	0.113158	0.137471	0.14441	0.00693927
A0A286YEW9			1	551	8.3893	31680000	0.029953	0.0219924	0.0602361	0.026818	0.0204892	0.0409922	0.039417	0.0135386	0.0442196	-0.345359	-0.207173	0.138186
A8MZH8			1	107	24.602	291710000	0.247554	0.218968	0.261445	0.240973	0.204326	0.240598	0.276874	0.168149	0.251706	-0.085878	-0.063275	0.022603
A0A1W2PRW4			1	161	7.2825	37886000	0.0528549	0.067919	0.0569217	0.053065	0.054945	0.0505201	0.0453198	0.0577348	0.0572746	-0.164651	-0.14837	0.0162808
Q5T8R3			1	296	18.046	43898000	0.0604836	0.0577407	0.0499845	0.0529223	0.0572345	0.0534739	0.0465787	0.0584864	0.0507172	-0.0398103	-0.110722	-0.0709118
H3BMU1			2	206	13.858	707300000	0.426354	0.455693	0.426165	0.39927	0.398776	0.401641	0.394135	0.42175	0.359069	-0.124939	-0.154992	-0.0300535
P53992	SEC24C	9632	8	1094	75.436	1677500000	1.25919	1.27177	1.12217	1.23778	1.1776	1.2013	1.29361	1.36691	1.14141	-0.0144643	0.0575992	0.0720635
P53999	SUB1	10923	6	127	60.018	8214600000	2.84061	2.73538	2.7515	2.87948	2.9531	2.74493	2.71643	2.89928	3.0863	0.0426783	0.0634672	0.020789
E9PMI6	CLNS1A	1207	3	167	121.35	1278600000	0.848902	0.77967	0.817883	0.822965	0.806862	0.797442	0.764387	0.858604	0.829156	-0.0113583	0.00335257	0.0147109
H0YNU5	BLM	641	1	1286	7.1469	3058200000	1.22865	1.26333	1.16199	1.1921	1.2205	1.29173	1.3155	1.38887	1.24058	0.0197445	0.110536	0.0907917
P54136	RARS1	5917	16	660	246.95	12400000000	3.00484	2.76176	3.30636	3.04322	2.63664	3.05311	3.15732	2.42025	3.11367	-0.0551017	-0.0620124	-0.00691068
G3V3A6			1	78	8.3674	53973000	0.0843518	0.0921191	0.0707106	0.0915539	0.103345	0.0877351	0.0818379	0.126263	0.0966337	0.193362	0.301983	0.10862
A0A6Q8PFX2			20	479	138.21	7547900000	2.52076	2.5488	2.38393	2.68101	2.58365	2.75851	2.62802	2.50578	2.58416	0.106256	0.050305	-0.0559506
A6NJA2			16	448	219.14	11700000000	2.61016	2.86541	2.85474	2.93943	2.9632	2.89965	3.04272	3.04031	2.87596	0.0795069	0.104966	0.0254587
P54619	PRKAG1	5571	6	331	39.273	1850000000	0.589967	0.591729	0.591276	0.59642	0.634082	0.610967	0.564574	0.61679	0.592664	0.0546867	0.000859262	-0.0538274
P54646	PRKAA2	5563	1	552	10.54	99736000	0.118931	0.103939	0.132648	0.111999	0.0938702	0.118506	0.135456	0.0859743	0.136516	-0.132262	0.00982169	0.142084
P54652	HSPA2	3306	3	639	34.541	176180000	0.312612	0.296533	0.277756	0.302773	0.291536	0.299612	0.327061	0.364475	0.32221	0.0113735	0.192852	0.181478
P54709	ATP1B3	483	3	279	26.71	304970000	0.661291	0.64647	0.609745	0.567553	0.653382	0.507423	0.546041	0.701774	0.474698	-0.149829	-0.154717	-0.00488732
P54727	RAD23B	5887	9	409	110.78	11800000000	2.15019	1.98136	2.32862	2.12794	2.27657	2.11751	2.23008	2.43706	2.54895	0.0137497	0.159647	0.145897
P54802	NAGLU	4669	1	743	6.4304	36940000	0.0963023	0.0907662	0.121361	0.0982736	0.0749715	0.115907	0.117468	0.0626685	0.106241	-0.0931107	-0.107027	-0.0139159
G3V213	AK2	204	7	133	63.227	3382700000	1.1253	1.09328	1.07244	1.10523	1.06467	1.10271	1.13044	1.14935	1.15004	-0.00808911	0.0596026	0.0676917
P54886	ALDH18A1	5832	6	795	87.574	947250000	0.573329	0.699455	0.584384	0.62037	0.675539	0.569537	0.67672	0.72748	0.576188	0.00641511	0.0926785	0.0862634
P54920	NAPA	8775	14	295	169.58	10500000000	2.66199	3.02177	2.92366	2.92257	2.91407	2.71534	3.08248	3.16553	2.8818	-0.00932179	0.0850063	0.0943281
P55010	EIF5	1983	8	431	73.339	6168700000	1.51191	1.57434	1.54577	1.55119	1.5926	1.5649	1.47115	1.39484	1.36104	0.0236825	-0.131999	-0.155681
G3XAL9			6	1150	55.864	560030000	0.68075	0.61024	0.600167	0.549789	0.541651	0.583579	0.543278	0.493963	0.545547	-0.175091	-0.256801	-0.08171
P55036	PSMD4	5710	6	377	67.39	6491600000	0.749406	0.760876	0.730933	0.76317	0.809297	0.746938	0.726061	0.831344	0.791659	0.0494742	0.0678056	0.0183314
A8MZF9	DRG2	1819	5	343	55.644	923950000	1.12848	1.17463	1.1583	1.11962	1.12232	1.1736	1.1645	1.16947	1.13074	-0.0192516	0.00137673	0.0206283
P55060	CSE1L	1434	20	971	202.6	12800000000	3.25071	3.28364	3.44	3.29551	3.21649	3.25665	3.61265	3.17941	3.52226	-0.0300635	0.0483537	0.0784172
F8W1G3			1	16	6.2126	99685000	0.451479	0.489251	0.489579	0.305051	0.382871	0.354363	0.302394	0.241639	0.301601	-0.456576	-0.758221	-0.301645
P55072	VCP	7415	35	806	323.31	46700000000	8.6934	8.8032	9.01213	8.96929	8.90292	8.99487	9.12551	8.9698	9.13187	0.0193719	0.0385792	0.0192073
P55081	MFAP1	4236	3	439	18.526	624770000	0.312619	0.298231	0.262581	0.328256	0.385743	0.307995	0.274737	0.414593	0.341144	0.226621	0.238544	0.0119225
P55084	HADHB	3032	10	474	75.807	6101300000	0.994231	0.942193	0.962317	0.952019	0.950804	0.890774	1.01008	0.941621	0.910728	-0.0533022	-0.0181867	0.0351155
P55145	MANF	7873	7	182	53.597	3405800000	0.746101	0.852751	0.826281	0.788864	0.77879	0.830489	0.656473	0.842893	0.850004	-0.0161464	-0.0457905	-0.0296441
Q5TIG5			4	1665	30.71	135840000	0.143909	0.156149	0.162824	0.143054	0.154233	0.154881	0.160731	0.170988	0.161045	-0.0337862	0.0902537	0.12404
U3KQ90	ELL	8178	1	488	6.2471	11417000	0.0145537	0.0125416	0.0129839	0.0176198	0.0113442	0.00952865	0.01513	0.0165356	0.0151664	-0.0582711	0.224641	0.282912
F8VY35			1	264	24.369	133880000	0.0924351	0.074995	0.133792	0.0935524	0.069983	0.103372	0.106523	0.0515407	0.0939974	-0.174491	-0.257057	-0.0825662
P55210	CASP7	840	2	303	15.003	160420000	0.0471691	0.0457335	0.0469727	0.0485161	0.0435449	0.0466785	0.0798167	0.0721361	0.0703948	-0.0117613	0.668676	0.680438
P55212	CASP6	839	4	293	27.419	753330000	0.488751	0.487422	0.581662	0.490184	0.475674	0.538381	0.601082	0.482911	0.566302	-0.050508	0.083181	0.133689
P55263	ADK	132	5	362	103.28	748540000	0.51371	0.499101	0.498817	0.51398	0.46557	0.519754	0.561077	0.550273	0.504196	-0.0118096	0.095919	0.107729
A0A7P0Z4F9			26	912	300.67	17000000000	4.12702	4.41586	4.1372	4.38187	4.27429	4.36438	4.37812	4.43616	4.50488	0.0382248	0.0709376	0.0327128
P55327	TPD52	7163	3	224	134.73	9924500000	2.35285	2.29293	2.30082	2.43659	2.69207	2.47483	2.30397	2.97728	2.84872	0.130355	0.226943	0.0965878
P55735	SEC13	6396	4	322	56.625	1921100000	0.501191	0.576502	0.537557	0.522265	0.583223	0.550941	0.577093	0.745616	0.646625	0.036319	0.285951	0.249632
P55769	SNU13	4809	0	128	46.992	5364700000	0.348562	0.333589	0.36968	0.324666	0.32316	0.344716	0.346277	0.304619	0.337357	-0.0837026	-0.0899496	-0.00624695
E9PLK3	NPEPPS	9520	18	915	191.89	11500000000	4.42906	4.67581	4.39494	4.46598	4.67059	4.55788	4.21866	4.09126	3.87545	0.0206528	-0.14779	-0.168442
P55795	HNRNPH2	3188	6	449	163.26	5350300000	1.0367	1.0626	1.12167	1.07372	0.981956	1.02273	1.23668	1.13024	1.11397	-0.0653081	0.111965	0.177273
P55884	EIF3B	8662	23	814	323.31	21000000000	6.65207	7.32288	7.2084	6.64568	7.43843	6.97108	6.78643	7.83285	7.25699	-0.00875473	0.0464357	0.0551904
P55957	BID	637	2	195	19.218	406830000	0.345539	0.332604	0.275178	0.341076	0.359762	0.32123	0.295897	0.378909	0.349728	0.100456	0.103933	0.00347685
P56182	RRP1	8568	5	461	38.829	885310000	0.697455	0.715306	0.635736	0.674455	0.690363	0.690326	0.660949	0.705412	0.650013	0.00467389	-0.0228021	-0.0274759
P56192	MARS1	4141	14	900	135.78	5790200000	2.73689	2.54223	2.66795	2.90771	2.5434	2.62789	2.83147	2.28124	2.6696	0.0237551	-0.0302232	-0.0539784
P56211	ARPP19	10776	3	112	64.267	643820000	0.816349	0.787538	0.777268	0.820903	0.86623	0.83881	0.771101	1.05637	0.965978	0.0851605	0.230388	0.145227
P56385	ATP5ME	521	2	69	14.861	192750000	0.216671	0.184204	0.195555	0.204747	0.228424	0.198642	0.199932	0.194452	0.207791	0.0831448	0.0138284	-0.0693164
P56470	LGALS4	3960	7	323	85.985	5525500000	1.19732	1.01777	1.12268	1.17793	0.983961	1.14408	1.14572	0.959445	1.05349	-0.0138092	-0.0795719	-0.0657627
C9J481			2	162	14.785	34392000	0.0258061	0.0265381	0.0275164	0.0315963	0.0301182	0.0277193	0.0227725	0.0273152	0.0279211	0.163339	-0.033846	-0.197185
P56537	EIF6	3692	7	245	156.83	6817600000	1.43683	1.48677	1.42523	1.4437	1.5111	1.41246	1.32924	1.51924	1.41499	0.00610558	-0.028598	-0.0347036
P56545	CTBP2	1488	3	445	51.006	1775800000	0.578383	0.584031	0.59541	0.585053	0.583717	0.556742	0.611852	0.563144	0.554037	-0.0267669	-0.0238242	0.00294274
P56937	HSD17B7	51478	2	341	15.617	1253600000	0.173525	0.188065	0.191928	0.166544	0.162769	0.1877	0.188133	0.151905	0.185959	-0.0984304	-0.0735742	0.0248562
P56945	BCAR1	9564	4	870	36.634	537680000	0.501405	0.537391	0.495971	0.493816	0.552279	0.485891	0.465997	0.570595	0.492928	-0.00261684	-0.00494047	-0.00232363
H7C2R6			2	117	12.231	263220000	0.0608917	0.0652753	0.0608362	0.0597371	0.0532506	0.0623934	0.0585451	0.0637747	0.0601647	-0.0925698	-0.0352907	0.0572791
P57081	WDR4	10785	1	412	7.8267	476330000	0.242408	0.250804	0.260221	0.245906	0.234561	0.272044	0.243594	0.229787	0.244743	-0.00176693	-0.0692458	-0.0674789
D6RAA6			1	222	18.164	1016500000	0.381966	0.324995	0.366255	0.33432	0.315662	0.33594	0.433196	0.198155	0.301747	-0.122397	-0.201842	-0.0794457
I3L2C7	GEMIN4	50628	7	1047	45.251	534630000	0.493842	0.509262	0.541843	0.503396	0.556282	0.473528	0.554748	0.44979	0.459151	-0.0110057	-0.077948	-0.0669423
E9PFP8			1	361	7.4599	549140000	0.155554	0.144142	0.165872	0.167395	0.140719	0.159104	0.158189	0.129846	0.157059	0.00510606	-0.06488	-0.069986
P57740	NUP107	57122	9	925	73.815	985820000	0.902873	0.920568	0.949793	0.911627	0.856992	0.914166	0.906047	0.871319	0.955281	-0.047838	-0.0212702	0.0265679
P57764	GSDMD	79792	1	484	7.3332	48741000	0.131047	0.156138	0.112594	0.1486	0.168197	0.146662	0.13163	0.222428	0.132797	0.213244	0.284294	0.0710503
P57772	EEFSEC	60678	4	596	51.115	122060000	0.129609	0.137281	0.131222	0.13211	0.14193	0.141968	0.154234	0.16779	0.170532	0.0634367	0.307117	0.24368
A0A075B730			15	5063	208.04	2007600000	1.69799	1.6442	1.50733	1.72756	1.65168	1.54959	1.88378	1.90309	1.65191	0.0234054	0.165441	0.142036
A0A0C4DG84			1	245	9.6936	66019000	0.111147	0.11577	0.107345	0.103164	0.120575	0.0972332	0.0977838	0.104985	0.0886651	-0.058534	-0.197812	-0.139278
P58546	MTPN	136319	3	118	26.218	1150800000	0.780552	0.797841	0.718611	0.880381	1.19508	0.823895	0.801	1.6519	1.19499	0.335978	0.66731	0.331332
F8WDD7			5	113	74.956	6342200000	1.19757	1.24494	1.1179	1.21309	1.10162	1.28004	1.13751	1.08063	1.10289	0.0138484	-0.100412	-0.114261
P60174	TPI1	7167	19	249	305.16	150000000000	11.234	10.2212	11.3644	11.8406	10.8021	10.8945	11.3915	11.0847	12.2822	0.0312026	0.0828004	0.0515979
A0A7I2V3S3			9	507	120.81	5907900000	1.87538	1.96879	2.08478	1.61616	1.65247	1.95542	1.7831	1.5219	1.70373	-0.182608	-0.243331	-0.0607228
P60468	SEC61B	10952	3	96	60.159	999490000	0.762745	0.715532	0.559515	0.751962	0.940779	0.563728	0.795684	0.698457	0.58909	0.147059	0.0318157	-0.115243
H3BTA2			2	267	27.243	396370000	0.236601	0.257909	0.275302	0.258315	0.256553	0.221037	0.271345	0.213553	0.248597	-0.064985	-0.0697174	-0.00473245
H3BQ50			1	57	7.0315	389720000	0.0779206	0.0939249	0.100807	0.051674	0.0771701	0.0710586	0.0699764	0.0765232	0.0655235	-0.447767	-0.362843	0.0849238
P60604	UBE2G2	7327	2	165	24.461	665110000	0.441493	0.447638	0.471465	0.410949	0.421163	0.45892	0.440469	0.459639	0.469635	-0.0757145	0.00966729	0.0853818
F8W1R7			1	145	6.2243	499430000	0.0481683	0.0444898	0.0476757	0.0440582	0.0514087	0.046151	0.0445995	0.0595576	0.0575178	0.0131416	0.204233	0.191091
P60709	ACTB	60	1	375	19.337	17600000000	0.173776	0.171898	0.18602	0.197335	0.179512	0.167833	0.193648	0.137959	0.177003	0.0348122	-0.0640364	-0.0988486
P60842	EIF4A1	1973	7	406	213.42	40300000000	4.37283	4.16848	4.52446	4.31985	4.13693	4.23204	4.59667	3.98689	4.26517	-0.0422334	-0.0241658	0.0180676
P60866	RPS20	6224	3	119	37.623	4321500000	0.436218	0.453152	0.404699	0.443617	0.429061	0.43147	0.419103	0.439886	0.426902	0.0111931	-0.0091455	-0.0203386
P60891	PRPS1	5631	3	318	102.64	7920000000	1.55358	1.78192	1.56018	1.60295	1.57863	1.60697	1.61927	1.618	1.56846	-0.0319201	-0.0267528	0.00516734
G3V295			11	203	146.57	15700000000	4.23282	4.25583	4.25115	4.43225	4.03202	4.23424	4.2274	4.13343	4.30384	-0.00468407	-0.00853424	-0.00385017
P60903	S100A10	6281	4	97	45.68	14400000000	1.38151	1.38425	1.48315	1.43731	1.77206	1.44237	1.43492	1.77704	1.64646	0.130677	0.193393	0.0627162
A0A8Q3WLC5			4	155	28.231	3100300000	0.755831	0.65632	0.54235	0.748366	0.703611	0.565643	0.566393	0.581409	0.573451	0.0458551	-0.183341	-0.229196
F6RFD5			10	135	72.25	17700000000	1.56104	1.65472	1.63265	1.58603	1.72329	1.70792	1.53927	1.86762	1.70546	0.0493793	0.0764704	0.0270911
P60983	GMFB	2764	5	142	61.794	1396300000	1.11276	1.18748	1.20087	1.11401	1.29032	1.18231	1.06533	1.49847	1.2756	0.0348229	0.133073	0.0982501
P61006	RAB8A	4218	1	207	9.0279	250270000	0.0287744	0.0253527	0.0359609	0.0273203	0.0274148	0.0371177	0.0330135	0.0234261	0.0348851	0.0279873	0.0196703	-0.00831699
P61009	SPCS3	60559	1	180	18.218	738900000	0.188395	0.18734	0.207457	0.171154	0.172859	0.194906	0.191172	0.159485	0.160447	-0.113903	-0.190355	-0.0764523
G3V480			8	447	96.813	1892300000	1.27871	1.40718	1.4812	1.35081	1.33336	1.39032	1.51723	1.44978	1.48595	-0.0324144	0.0957281	0.128142
P61019	RAB2A	5862	6	212	143	11100000000	3.06145	2.864	3.19964	2.79283	2.98576	2.94918	3.25072	2.58351	3.09866	-0.0642261	-0.0307119	0.0335142
P61020	RAB5B	5869	1	215	9	109850000	0.13656	0.122971	0.18783	0.141658	0.111057	0.134841	0.167194	0.0825997	0.145087	-0.207033	-0.180024	0.0270094
P61026	RAB10	10890	5	200	71.71	7999600000	1.28801	1.28122	1.25097	1.16799	1.221	1.10295	1.10233	0.885945	1.03663	-0.129619	-0.33676	-0.207141
D6RFM0			2	98	28.105	6452200000	0.559261	0.628525	0.668533	0.481587	0.561302	0.67761	0.505372	0.547526	0.596132	-0.109617	-0.170827	-0.0612095
P61081	UBE2M	9040	6	183	51.615	10300000000	0.959107	1.04794	0.97658	0.966135	1.01569	1.06456	0.949688	1.05242	0.971944	0.0300324	-0.00463545	-0.0346679
P61086	UBE2K	3093	5	200	58.884	9142100000	1.28593	1.21278	1.31671	1.16746	1.18534	1.30382	1.2364	1.26438	1.28847	-0.0613302	-0.00993164	0.0513986
F8VSD4			6	105	56.457	24200000000	3.24539	3.01452	3.3608	2.96143	3.42926	3.39755	2.92425	3.77016	3.65713	0.0249056	0.105631	0.0807253
P61106	RAB14	51552	7	215	83.703	5260000000	2.00927	1.89112	2.07696	1.78334	1.61967	1.91209	1.84255	1.47238	1.6458	-0.169411	-0.268955	-0.0995438
P61129	ZC3H6	376940	1	1189	7.8534	4870800	0.00596636	0.00492959	0.00425427	0.00660762	0.00679291	0.00486966	0.00555832	0.00602384	0.00788217	0.270154	0.361494	0.0913409
P61158	ACTR3	10096	12	418	288.57	12600000000	4.46345	5.02718	5.29427	4.58335	4.51211	4.9407	4.65192	4.2423	4.55125	-0.074975	-0.137003	-0.0620285
P61160	ACTR2	10097	9	394	77.437	5425300000	1.528	1.59931	1.53825	1.56266	1.6206	1.51082	1.51206	1.62462	1.57298	0.00879386	0.013574	0.00478016
R4GMT0			4	332	84.597	3460000000	0.737412	0.716608	0.760688	0.68561	0.649715	0.754685	0.761799	0.592535	0.682422	-0.0836064	-0.120843	-0.0372371
P61201	COPS2	9318	8	443	69.947	2802800000	1.21109	1.19376	1.34965	1.20368	1.10198	1.20751	1.29602	1.04085	1.19767	-0.0958508	-0.0870991	0.00875171
P84077	ARF1	375	3	181	170.22	11100000000	1.26231	1.21595	1.40344	1.19051	1.2046	1.23843	1.28273	1.14384	1.20072	-0.0953102	-0.0977986	-0.00248845
P61221	ABCE1	6059	14	599	140.54	7809800000	2.2506	2.37014	2.42549	2.30532	2.26726	2.3731	2.26749	2.1076	2.50603	-0.0207371	-0.0342079	-0.0134708
P61225	RAP2B	5912	1	183	7.3928	39816000	0.0869952	0.0923399	0.126031	0.085659	0.0841953	0.0959458	0.105505	0.0546534	0.113721	-0.200198	-0.156997	0.0432009
P61247	RPS3A	6189	12	264	117.23	24600000000	4.28808	4.22436	4.18665	4.18683	4.16923	4.22529	4.08997	3.84541	3.99251	-0.013437	-0.0903858	-0.0769488
P61254	RPL26	6154	4	145	23.787	7398900000	1.44674	1.42569	1.16431	1.43958	1.50566	1.35147	1.25381	1.51198	1.30076	0.0900441	0.0106166	-0.0794275
P61289	PSME3	10197	7	254	66.908	8655300000	3.04046	3.30322	3.49684	2.8845	3.03066	3.05295	2.77122	2.45571	3.0269	-0.13393	-0.253669	-0.119739
A0A2R8YEM3			2	169	22.154	2381500000	0.507738	0.487236	0.675048	0.472309	0.45505	0.596626	0.503344	0.424258	0.485115	-0.132019	-0.241395	-0.109376
P61353	RPL27	6155	4	136	37.999	8242100000	0.69158	0.730817	0.598089	0.694122	0.734677	0.665741	0.641856	0.758846	0.625764	0.0519314	0.00426338	-0.047668
J3QL14			6	232	64.652	3253600000	0.869524	0.976045	0.922788	0.796636	0.907192	0.916128	0.846424	0.948971	0.963214	-0.0794868	-0.00508837	0.0743985
P61457	PCBD1	5092	1	104	37.081	568810000	0.268904	0.256742	0.24417	0.27324	0.215791	0.283677	0.219298	0.239361	0.223855	0.00540862	-0.173657	-0.179066
Q6P4E4			4	72	27.387	3752200000	0.842783	0.857393	0.784218	0.774272	0.81474	0.847758	0.765226	0.825731	0.762479	-0.0279238	-0.0781253	-0.0502015
P61586	RHOA	387	3	193	50.21	7582800000	1.06686	0.971573	0.966589	0.938326	0.888286	0.926097	0.898248	0.739893	0.809278	-0.126525	-0.296117	-0.169591
A8MZB2	NAA20	51126	1	166	6.0586	39539000	0.0384151	0.0419215	0.065978	0.0458441	0.0423125	0.0486291	0.0534116	0.035085	0.0517271	-0.0971552	-0.0613424	0.0358128
P61604	HSPE1	3336	5	102	69.387	53500000000	2.62069	2.55639	2.24724	2.61016	3.05243	2.70898	2.48325	3.47469	2.87768	0.17324	0.251075	0.0778345
P61619	SEC61A1	29927	4	476	40.063	2794700000	1.53045	1.2061	1.13477	1.42695	1.51447	1.27062	1.43817	1.05904	1.14613	0.121691	-0.0875649	-0.209256
P61758	VBP1	7411	4	197	66.56	4614100000	0.820816	0.836222	0.805141	0.828992	0.941853	0.840066	0.761345	1.08393	0.929092	0.0846179	0.172226	0.0876079
H0YLF3			1	71	7.2793	447560000	0.244746	0.299827	0.238907	0.249856	0.293813	0.26706	0.215892	0.31591	0.268076	0.0493227	0.0298841	-0.0194386
F5H895			1	65	17.425	317540000	0.282231	0.24413	0.290592	0.267625	0.272401	0.258307	0.287886	0.18148	0.224214	-0.0332624	-0.236193	-0.20293
G3V2V8			3	122	20.27	3406100000	0.405739	0.405799	0.384471	0.391297	0.460786	0.458362	0.346829	0.580353	0.510933	0.13183	0.265951	0.134121
P61923	COPZ1	22818	4	177	73.472	3516100000	0.820265	0.755498	0.796887	0.796689	0.873319	0.830097	0.817925	0.931791	0.954391	0.0754891	0.188653	0.113163
P61956	SUMO2	6613	2	95	24.32	2748800000	0.326692	0.346784	0.282693	0.32595	0.419737	0.325539	0.340311	0.55653	0.391119	0.163925	0.429748	0.265823
H0Y614			1	81	11.499	1015500000	0.116612	0.106356	0.129282	0.11645	0.117646	0.119911	0.125322	0.107502	0.130953	0.00717882	0.0464569	0.0392781
A0A8I5QKQ1			2	179	12.081	176820000	0.462102	0.457652	0.480717	0.408199	0.393778	0.436164	0.430433	0.434392	0.425122	-0.177737	-0.118601	0.0591358
P61964	WDR5	11091	5	334	56.428	2184600000	0.763663	0.787312	0.801666	0.763328	0.780437	0.839673	0.772255	0.768135	0.782371	0.0187635	-0.0184407	-0.0372042
A0A2R8YGH5			2	157	12.311	54318000	0.0572619	0.0685813	0.0598162	0.0500642	0.0708223	0.0738751	0.0572268	0.0730099	0.063945	0.0690508	0.0647488	-0.00430199
P61970	NUTF2	10204	3	127	52.774	4842200000	0.45359	0.419164	0.497115	0.412376	0.361488	0.455387	0.451764	0.370906	0.402892	-0.156259	-0.160594	-0.00433567
P61978	HNRNPK	3190	5	463	323.31	45800000000	4.22383	3.984	4.26411	4.35221	4.10005	4.02214	4.01759	4.00609	4.19767	0.000285187	-0.0292821	-0.0295673
P61981	YWHAG	7532	7	247	78.412	20400000000	3.65341	3.73362	3.30657	3.96272	4.29276	3.73594	3.90639	5.33827	4.26278	0.165256	0.337007	0.17175
P62070	RRAS2	22800	3	204	72.068	970480000	1.34987	1.26492	1.0686	1.14505	1.22444	1.11001	0.938778	0.981495	0.912735	-0.0821553	-0.3787	-0.296544
P62072	TIMM10	26519	1	90	6.3212	3173700000	0.0318982	0.0301616	0.0268134	0.0301911	0.0357176	0.0340328	0.0269873	0.044097	0.0317639	0.169334	0.210695	0.0413604
P62081	RPS7	6201	9	194	190.46	22800000000	2.73371	2.52253	2.59236	2.61307	2.44508	2.71165	2.51326	2.45204	2.38604	-0.0145591	-0.0944293	-0.0798702
P62136	PPP1CA	5499	1	330	28.403	1107100000	0.114733	0.116716	0.130237	0.114452	0.114409	0.116473	0.115856	0.112215	0.115664	-0.0667488	-0.0734389	-0.00669014
P62140	PPP1CB	5500	4	327	104.18	4493500000	1.66231	1.834	1.96221	1.6804	1.69708	1.83579	1.93585	1.70243	1.78106	-0.0663226	-0.0103935	0.0559291
P62191	PSMC1	5700	7	440	71.57	6488200000	1.14531	1.13642	1.08836	1.13151	1.10219	1.10876	1.1175	1.09707	1.07528	-0.0118761	-0.0347622	-0.0228861
P62195	PSMC5	5705	18	406	290.16	14900000000	2.28193	2.36867	2.4362	2.46556	2.42052	2.42168	2.56316	2.38249	2.42471	0.0442945	0.0565987	0.0123043
P62241	RPS8	6202	8	208	131.14	49500000000	4.6652	4.81371	4.71045	4.66995	4.65749	4.65074	4.55646	4.52601	4.67296	-0.0216325	-0.0448074	-0.0231749
I3L3P7			6	100	50.866	14600000000	2.0305	2.04589	2.12764	1.99867	1.78975	2.13823	2.143	1.7096	1.98104	-0.0659865	-0.0888081	-0.0228216
M0R210	RPS16	6217	6	129	66.789	37200000000	1.64775	1.795	1.55482	1.62986	1.75638	1.82535	1.57137	1.73771	1.58746	0.0604936	-0.029465	-0.0899586
P62256	UBE2H	7328	3	183	19.489	447690000	0.227936	0.213239	0.246864	0.210367	0.218355	0.230849	0.201306	0.208224	0.230884	-0.0609606	-0.103483	-0.0425228
P62258	YWHAE	7531	18	255	229	160000000000	5.72864	5.6869	5.46252	5.75061	6.43979	5.72519	5.79506	6.91383	6.01075	0.0860669	0.149404	0.0633375
P62263	RPS14	6208	7	151	122.93	4390200000	1.10236	1.18114	1.0602	1.14039	1.16729	1.08387	1.06865	1.28542	1.08077	0.0205057	0.0387992	0.0182935
D6RD47			5	134	84.978	9462100000	0.267521	0.278848	0.248862	0.280969	0.297401	0.278528	0.231673	0.28392	0.291622	0.10775	0.0215786	-0.0861718
P62269	RPS18	6222	7	152	93.337	13300000000	1.80593	1.90963	1.59783	1.92778	2.02407	1.68382	1.85038	1.9323	1.70851	0.0849526	0.0474885	-0.0374642
P62273	RPS29	6235	2	56	19.41	230770000	0.070082	0.0703928	0.0648058	0.0644584	0.0682521	0.0688223	0.061451	0.0642055	0.0624927	-0.0265831	-0.12572	-0.0991371
P62277	RPS13	6207	6	151	66.631	2110000000	0.377658	0.376572	0.494813	0.381167	0.320683	0.42946	0.441379	0.285996	0.404685	-0.142829	-0.141873	0.000956231
P62280	RPS11	6205	8	158	65.151	51400000000	3.29593	3.36045	2.91179	3.33257	3.06288	3.15256	3.04349	3.15552	2.91821	-0.00304194	-0.0696485	-0.0666066
P62304	SNRPE	6635	3	92	49.007	8618100000	1.61813	1.42325	2.38219	1.5523	1.12368	1.90683	1.97624	0.772306	1.70134	-0.243014	-0.285478	-0.0424641
P62306	SNRPF	6636	2	86	31.434	2410800000	0.209206	0.165931	0.165727	0.210674	0.185048	0.162581	0.144446	0.194002	0.167556	0.0457831	-0.0961149	-0.141898
P62310	LSM3	27258	1	102	17.526	83610000	0.030962	0.0304458	0.035284	0.0339252	0.0305271	0.031265	0.0361824	0.0278747	0.0291728	-0.0146126	-0.0526005	-0.0379879
P62314	SNRPD1	6632	2	119	14.873	109020000	0.0174192	0.0135776	0.0494856	0.0160173	0.0101697	0.0189231	0.0257141	0.00688066	0.0174479	-0.835223	-0.685516	0.149707
P62316	SNRPD2	6633	3	118	30.631	6962400000	1.04484	0.927645	0.911204	1.04713	1.01941	0.847209	0.920699	0.910467	0.807776	0.0149635	-0.127954	-0.142917
P62318	SNRPD3	6634	3	126	153.1	5637200000	0.619191	0.546816	0.671993	0.662982	0.54216	0.575793	0.69917	0.418084	0.559259	-0.0455027	-0.132673	-0.0871706
P62328	TMSB4X	7114	6	44	68.373	44800000000	1.61373	1.38866	1.27892	1.58169	1.62289	1.44794	1.21363	1.71548	1.60713	0.119962	0.0834461	-0.0365162
P62330	ARF6	382	2	175	19.525	242630000	0.271131	0.255882	0.238567	0.309238	0.28141	0.220935	0.241702	0.293355	0.230007	0.0841871	-0.000970986	-0.0851581
P62333	PSMC6	5706	8	389	107.95	5661200000	0.938975	0.893679	0.970716	0.910728	0.888072	0.940541	1.08442	0.805133	0.868341	-0.0333338	-0.0235938	0.00974
P62424	RPL7A	6130	15	266	230.97	40500000000	6.21823	6.31299	5.79562	5.88172	5.87555	5.75926	5.84507	5.39652	5.3206	-0.0652406	-0.146065	-0.0808241
P62487	POLR2G	5436	2	172	11.649	328900000	0.158283	0.151473	0.161578	0.143313	0.138908	0.166561	0.172974	0.142056	0.168553	-0.0707372	0.0370126	0.10775
H3BMH2			4	155	65.301	9525500000	2.04121	1.80247	1.74632	1.78551	1.91715	1.75643	1.58941	1.70602	1.54853	-0.0341894	-0.206662	-0.172473
P62495	ETF1	2107	10	437	133.92	6360800000	1.41932	1.46135	1.51573	1.46448	1.40039	1.5335	1.54031	1.46025	1.48183	0.000645907	0.0279453	0.0272994
P62633	CNBP	7555	7	177	101.72	8262700000	1.18943	1.29447	1.16525	1.25073	1.39423	1.31489	1.08932	1.58915	1.37526	0.117887	0.151691	0.0338045
P62701	RPS4X	6191	9	263	103.07	23300000000	3.63266	4.05572	4.09977	3.61405	4.01798	4.08415	4.15746	3.86819	4.04925	-0.00883463	0.0346737	0.0435084
P62714	PPP2CB	5516	1	309	13.096	183320000	0.103431	0.103356	0.123222	0.110619	0.0916287	0.101229	0.121696	0.0982138	0.110562	-0.120922	0.0020193	0.122942
P62750	RPL23A	6147	7	156	54.806	7678800000	1.12481	1.13183	0.979983	1.04861	1.13234	1.01503	1.02651	1.17351	1.05613	-0.0182288	0.0086811	0.0269099
P62753	RPS6	6194	8	249	61.454	15100000000	0.87191	0.867979	0.736435	0.877209	0.904972	0.787709	0.779074	0.911872	0.815443	0.0535064	0.0174106	-0.0360958
P62805	H4C9	8294	12	103	170.33	67300000000	6.82708	5.66991	5.5237	5.74426	5.06575	5.18365	7.29278	4.41677	5.03704	-0.172154	-0.105786	0.0663677
P62820	RAB1A	5861	4	205	114.92	23200000000	2.03227	2.01408	1.91957	1.88421	1.95976	1.79458	1.8963	1.77125	1.71449	-0.0814199	-0.148591	-0.0671716
P62826	RAN	5901	9	216	106.9	42300000000	6.0855	4.78925	8.15494	5.36836	4.21607	6.25292	6.45178	3.49132	5.81928	-0.264922	-0.271767	-0.0068454
P62829	RPL23	9349	6	140	102.2	26900000000	1.20907	1.23543	1.46136	1.19712	1.11988	1.33812	1.35106	1.0221	1.28068	-0.095717	-0.0962233	-0.00050629
P62834	RAP1A	5906	1	184	63.701	3442800000	1.07837	0.999537	1.13665	1.01599	0.948155	1.03254	0.993014	0.849637	0.933158	-0.101253	-0.211712	-0.110459
S4R456			3	68	21.465	1145800000	0.306132	0.28426	0.286712	0.311062	0.303653	0.26735	0.279395	0.286906	0.284221	0.00813813	-0.0444	-0.0525381
E7ETK0			2	131	13.18	380970000	0.351811	0.337976	0.418628	0.336741	0.289739	0.350611	0.408263	0.263606	0.339577	-0.181935	-0.13208	0.0498547
P62851	RPS25	6230	3	125	24.505	8385300000	1.46118	1.41176	1.51233	1.39004	1.49757	1.44888	1.44453	1.31399	1.40463	-0.016136	-0.0749896	-0.0588536
Q5JNZ5			2	115	19.825	892220000	0.592139	0.456033	0.559349	0.449982	0.345303	0.504502	0.513729	0.297866	0.424152	-0.306561	-0.379453	-0.0728921
P62857	RPS28	6234	3	69	39.753	6801400000	0.440624	0.459605	0.454813	0.445166	0.536116	0.450631	0.43456	0.534029	0.512222	0.0796053	0.12805	0.0484445
E9PR30			2	98	12.735	7645900000	0.497342	0.41896	0.466397	0.4096	0.413314	0.484619	0.464178	0.354488	0.482604	-0.0806386	-0.0875659	-0.00692728
P62873	GNB1	2782	4	340	151.27	10900000000	2.66462	2.83881	3.08257	2.74588	2.83523	3.03529	2.96275	2.67153	2.98664	0.00509771	0.00585465	0.000756939
E7EP32			2	296	25.107	3335700000	0.328565	0.320925	0.394846	0.319976	0.32233	0.328145	0.342913	0.296672	0.321067	-0.105858	-0.1205	-0.0146421
P62888	RPL30	6156	6	115	69.655	15500000000	2.82133	3.02482	2.80152	3.07652	3.08315	2.86448	2.84455	2.90296	2.68847	0.0614792	-0.0357571	-0.0972363
P62899	RPL31	6160	8	125	61.857	16800000000	1.29413	1.38431	1.19754	1.36229	1.4826	1.33231	1.31151	1.44372	1.22596	0.107979	0.0386409	-0.0693376
P62906	RPL10A	4736	8	217	101.69	14200000000	2.97566	3.31941	3.05694	2.87028	3.17567	3.0283	3.29233	2.94173	2.70627	-0.0434975	-0.0649482	-0.0214508
D3YTB1			5	133	42.797	13600000000	1.07433	1.03163	1.14476	1.04385	1.01433	1.17289	1.0204	0.933628	1.07648	-0.00875069	-0.101206	-0.0924549
P62913	RPL11	6135	7	178	56.205	28300000000	3.90147	3.78281	3.89104	3.77953	3.75739	3.93689	3.70077	3.53413	3.57541	-0.0127089	-0.0986446	-0.0859357
G3V1A1			6	167	119.14	11700000000	0.350428	0.309807	0.383957	0.336794	0.272838	0.313427	0.329338	0.234087	0.322024	-0.177893	-0.237908	-0.0600146
P62937	PPIA	5478	13	165	149.71	139000000000	9.27227	8.97699	9.06209	8.90268	7.53439	8.61338	8.62056	7.63835	8.41779	-0.124664	-0.146351	-0.0216872
P62942	FKBP1A	2280	3	108	86.638	4601300000	0.744878	0.727986	0.681405	0.754446	0.781225	0.681362	0.701793	0.783946	0.726523	0.0414323	0.038324	-0.00310828
P62979	RPS27A	6233	9	156	145.15	40100000000	7.6709	7.94614	6.69018	7.9542	7.84304	6.55529	6.08391	8.30279	6.45084	0.00292774	-0.0983266	-0.101254
P62993	GRB2	2885	5	217	56.318	4800000000	0.691764	0.716155	0.790227	0.619471	0.783302	0.669996	0.611957	0.739277	0.710379	-0.084728	-0.0925134	-0.00778542
P62995	TRA2B	6434	4	288	86.338	1741700000	0.417353	0.390916	0.460938	0.413983	0.397444	0.45669	0.414033	0.406223	0.436934	-0.0012382	-0.0137246	-0.0124864
P63000	RAC1	5879	3	192	53.701	6221800000	1.01987	0.861865	0.810064	0.834544	0.821185	0.81738	0.795789	0.740701	0.756447	-0.122245	-0.231374	-0.109129
P63010	AP2B1	163	10	937	323.31	15700000000	4.55628	4.57544	4.60742	4.54423	4.5308	4.6184	4.50016	4.69993	4.58699	-0.00480824	0.00502468	0.00983292
K7ENK9			1	68	8.2876	222870000	0.123392	0.124035	0.109734	0.11414	0.118799	0.108858	0.0911537	0.0914665	0.0821861	-0.0634341	-0.431636	-0.368201
A0A7I2V5R6			2	1038	12.966	589280000	0.269393	0.245432	0.280768	0.256136	0.227242	0.265756	0.26653	0.216658	0.271571	-0.0868049	-0.0760138	0.0107911
F6U1T9			2	160	13.46	1338700000	0.172014	0.170239	0.156192	0.154669	0.178774	0.160085	0.150604	0.200608	0.16632	-0.0142994	0.0542157	0.068515
P63104	YWHAZ	7534	13	245	323.31	199000000000	15.4183	16.3446	16.4496	13.4727	16.8527	15.9779	18.6864	17.3358	17.5781	-0.058293	0.152833	0.211126
P63151	PPP2R2A	5520	7	447	77.93	2862800000	0.847678	0.810125	0.835403	0.878372	0.798197	0.841949	0.984587	0.778838	0.848091	0.014573	0.0668848	0.0523118
P63165	SUMO1	7341	1	101	9.5889	845940000	0.0660985	0.090285	0.0473405	0.0758887	0.104712	0.0631548	0.0701058	0.125455	0.0624927	0.258822	0.341052	0.0822302
P63167	DYNLL1	8655	3	89	57.138	11400000000	0.872767	0.948363	0.849521	0.837874	0.828633	0.865106	0.813519	0.868783	0.788217	-0.0771346	-0.112377	-0.0352427
P63172	DYNLT1	6993	2	113	24.335	339540000	0.199684	0.164918	0.358654	0.197361	0.145603	0.244186	0.274307	0.110782	0.214222	-0.300776	-0.271201	0.029575
P63173	RPL38	6169	4	70	40.819	9809500000	1.54709	1.613	1.83197	1.49943	1.39674	1.56914	1.84014	1.11701	1.45339	-0.160877	-0.17868	-0.0178035
E5RJR5			6	163	96.965	4691300000	1.99005	1.9029	1.9347	1.87501	2.06467	1.88328	1.82426	2.345	2.10568	-0.00116004	0.106689	0.107849
Q8WVC2			3	81	53.514	653160000	0.0633755	0.0606617	0.0603526	0.0592613	0.0633867	0.0599082	0.0575205	0.0737734	0.0639038	-0.0144179	0.0821763	0.0965942
P63241	EIF5A	1984	11	154	257.81	24200000000	2.71547	2.54648	2.64702	2.86875	2.82986	2.44578	2.70677	3.05437	2.79783	0.0423147	0.113946	0.071631
P63244	RACK1	10399	17	317	323.31	78100000000	6.36264	6.20883	7.07772	6.43051	5.80487	6.43692	6.80986	5.31457	6.15745	-0.0735706	-0.104055	-0.0304847
I3L4N8			2	351	323.31	744000000000	22.208	22.6021	21.7875	22.7613	21.602	21.9412	21.009	21.1256	21.1206	-0.00636262	-0.0742879	-0.0679253
J3KSQ6			1	42	6.3768	61276000	0.0525869	0.0550218	0.056341	0.0493615	0.0473877	0.0594082	0.058066	0.0435356	0.0506109	-0.0702527	-0.107166	-0.0369137
H3BPC4			5	74	38.325	4521700000	1.00078	1.01811	0.982661	1.04671	1.04147	1.02461	1.04239	1.08182	1.03627	0.0525007	0.0744392	0.0219385
P63313	TMSB10	9168	2	44	19.34	355360000	0.154366	0.177032	0.132634	0.168595	0.201855	0.184238	0.143883	0.246563	0.183966	0.257454	0.307864	0.0504097
P67775	PPP2CA	5515	0	309	93.862	4529700000	0.721136	0.785387	0.836779	0.733986	0.683524	0.726701	0.774843	0.640889	0.979385	-0.128096	0.0315532	0.159649
P67809	YBX1	4904	12	324	316.61	37700000000	3.4218	3.46495	2.67736	3.6435	4.01261	2.94368	3.28646	4.36064	3.59813	0.148333	0.23361	0.0852769
H0YNG3			2	163	14.018	132950000	0.156979	0.232191	0.257477	0.159444	0.217438	0.19073	0.189637	0.238745	0.251108	-0.188076	0.0714718	0.259548
P67870	CSNK2B	1460	4	215	51.193	2678200000	0.561445	0.536179	0.49566	0.55883	0.516021	0.542322	0.527018	0.549685	0.540086	0.0214693	0.0211263	-0.000343027
P67936	TPM4	7171	6	248	57.614	6922200000	1.83365	1.83746	1.70643	1.82003	2.32792	1.95479	2.40597	3.68913	3.05361	0.182512	0.766624	0.584111
P68133	ACTA1	58	1	377	8.4466	18600000000	1.40849	1.33494	1.32605	1.55663	1.34038	1.31355	1.52227	1.09946	1.38974	0.0491688	-0.0207124	-0.0698812
P68036	UBE2L3	7332	7	154	115.66	9556500000	2.13605	2.11541	2.10071	2.09706	2.2982	1.96672	2.06737	2.47813	3.42845	0.00222839	0.328045	0.325817
P68104	EEF1A1	1915	12	462	323.31	304000000000	12.5858	11.0319	17.5761	13.7164	8.94517	12.8608	14.8083	6.94406	12.1077	-0.213696	-0.282839	-0.0691425
P68363	TUBA1B	10376	0	451	20.426	53900000000	4.72841	4.81077	6.07805	4.46313	3.9738	5.32008	5.28381	2.81494	5.12474	-0.182972	-0.240034	-0.0570626
P68366	TUBA4A	7277	3	448	36.428	1590000000	0.306603	0.296595	0.368029	0.31341	0.282592	0.323687	0.337133	0.24615	0.343377	-0.0786648	-0.0677704	0.0108944
P68371	TUBB4B	10383	2	445	323.31	110000000000	8.26568	7.00418	9.66082	7.53971	6.85307	7.94616	7.6645	6.15687	7.77707	-0.158361	-0.206995	-0.048633
P68400	CSNK2A1	1457	8	391	87.904	3494300000	1.03174	1.07862	1.09763	1.052	1.00079	1.01229	1.15663	1.03092	1.04439	-0.065749	0.010733	0.076482
P68402	PAFAH1B2	5049	3	229	42.712	677120000	0.28343	0.2422	0.304471	0.251595	0.246993	0.269681	0.312175	0.191448	0.275384	-0.111675	-0.0916496	0.0200256
K7EK07			1	132	23.972	20600000000	0.920679	0.825579	0.546107	0.901318	0.799415	0.718114	0.816491	0.852834	0.647555	0.0774818	0.015346	-0.0621358
A0A7I2V4T6			12	1176	165.13	2640600000	1.82569	1.87963	2.19917	1.75278	1.80464	1.95856	1.96683	1.6553	2.02715	-0.0981958	-0.0637461	0.0344497
E9PFK5			6	788	78.097	708720000	0.609493	0.614429	0.565322	0.616087	0.615162	0.597269	0.563595	0.666411	0.605699	0.0313252	0.0369851	0.00565999
P78318	IGBP1	3476	8	339	123.52	4075800000	1.36358	1.36138	1.34994	1.38999	1.56847	1.36206	1.27322	1.59246	1.38523	0.0844415	0.0610074	-0.0234341
C9JBI3			6	187	77.38	3693200000	1.27687	1.16557	1.17973	1.45766	1.31961	1.41207	1.47398	1.3172	1.39905	0.209868	0.210174	0.000305626
P78332	RBM6	10180	2	1123	14.326	205880000	0.0802214	0.0825806	0.0675092	0.0839566	0.0925453	0.0743413	0.0810931	0.0939508	0.0820851	0.123202	0.158908	0.0357063
H0Y3P2			20	869	178.73	11100000000	3.05135	3.18287	2.99714	3.09297	3.13686	3.15955	2.96173	2.77139	2.78799	0.0244849	-0.115501	-0.139986
P78345	RPP38	10557	2	283	13.009	171850000	0.244617	0.239607	0.246632	0.235316	0.229584	0.271228	0.217888	0.248915	0.2476	0.0103693	-0.0328472	-0.0432166
P78346	RPP30	10556	4	268	38.015	459800000	0.390784	0.396277	0.447023	0.360543	0.345339	0.440261	0.421726	0.304968	0.399331	-0.106653	-0.132202	-0.0255486
P78347	GTF2I	2969	17	998	161.83	5089400000	4.04234	3.89671	3.93014	4.07692	3.85328	3.77794	4.24139	4.00334	3.96899	-0.0197095	0.0412816	0.0609911
P78356	PIP4K2B	8396	5	416	60.072	1363900000	0.922515	1.02614	1.02444	0.919452	0.972217	1.0239	0.970844	1.06345	1.0342	-0.028186	0.0455626	0.0737486
P78362	SRPK2	6733	4	688	52.482	1640200000	0.685828	0.708796	0.650042	0.70993	0.667282	0.693301	0.705045	0.708499	0.682701	0.0181232	0.0359416	0.0178185
P78371	CCT2	10576	22	535	323.31	31300000000	5.95419	6.3328	6.00131	6.12281	5.99436	5.75502	5.5849	5.94593	5.22652	-0.0332045	-0.126126	-0.0929219
P78406	RAE1	8480	5	368	92.373	1222700000	0.669368	0.787312	0.696616	0.711199	0.668664	0.62468	0.708122	0.842498	0.616396	-0.103273	0.00916321	0.112436
P78417	GSTO1	9446	9	241	61.273	8891200000	2.10271	2.18639	2.22067	2.08929	2.01347	2.3209	2.14968	2.07306	1.97081	-0.0192117	-0.0718404	-0.0526287
P78504	JAG1	182	6	1218	37.355	206090000	0.326705	0.375887	0.304232	0.298051	0.384175	0.333648	0.250598	0.348241	0.292299	0.0129106	-0.176088	-0.188999
P78527	PRKDC	5591	93	4128	323.31	58800000000	17.0374	16.9662	17.5052	17.6552	16.7753	17.2385	18.9745	16.0312	17.4452	0.0044839	0.0261511	0.0216672
G8JLQ3			2	75	13.752	2238800000	0.122835	0.132345	0.110241	0.1299	0.123002	0.13203	0.117234	0.134807	0.124607	0.0750486	0.0436567	-0.031392
P78559	MAP1A	4130	1	2803	7.1985	44394000	0.0363909	0.0380342	0.0373401	0.0388706	0.0395783	0.0381397	0.0417879	0.0418479	0.0474498	0.0609567	0.230039	0.169083
G3V4P9			1	832	6.189	123930000	0.111784	0.134898	0.104594	0.112818	0.141937	0.137196	0.104484	0.136856	0.124717	0.158067	0.0594646	-0.0986027
P80217	IFI35	3430	4	286	30.672	246310000	0.137845	0.125201	0.170773	0.137883	0.131524	0.149896	0.182	0.112215	0.174758	-0.0490973	0.112411	0.161508
E9PKG6			2	338	18.78	101340000	0.138836	0.143101	0.154664	0.135642	0.164767	0.15284	0.138334	0.141533	0.171529	0.0539857	0.0480749	-0.00591071
P82094	TMF1	7110	15	1093	131.07	1833400000	1.29046	1.33811	1.30368	1.27193	1.44293	1.35108	1.17964	1.39135	1.25474	0.0482343	-0.0396167	-0.087851
G5E9W7			8	290	60.922	987770000	0.661842	0.663056	0.645915	0.657167	0.644022	0.590534	0.64266	0.575116	0.617127	-0.0590902	-0.103087	-0.0439973
E7EPW2			1	110	6.5333	247790000	0.0114904	0.0141176	0.0101618	0.0133421	0.0132147	0.0132148	0.0109956	0.016124	0.00910888	0.152996	0.0183801	-0.134616
P82673	MRPS35	60488	2	323	21.625	347200000	0.095256	0.103707	0.114215	0.110899	0.0959899	0.0924998	0.11445	0.0816295	0.108327	-0.064965	-0.0409865	0.0239786
A0A8Q3SIP9			4	351	36.279	394860000	0.444161	0.464847	0.401513	0.436352	0.408265	0.388242	0.397073	0.418231	0.375918	-0.0881324	-0.137699	-0.0495662
P82909	MRPS36	92259	2	103	26.778	211980000	0.127504	0.106888	0.106824	0.126966	0.132319	0.102579	0.127165	0.122606	0.127502	0.0847634	0.144926	0.0601628
H0YL99			1	118	9.5199	181670000	0.17314	0.147856	0.168	0.14796	0.12712	0.146505	0.155574	0.124325	0.140157	-0.213997	-0.219244	-0.00524687
P82914	MRPS15	64960	3	257	17.968	342950000	0.235958	0.236312	0.196786	0.219582	0.212834	0.177739	0.193711	0.238221	0.174771	-0.132953	-0.141138	-0.00818469
P82930	MRPS34	65993	3	218	19.715	478560000	0.274166	0.240711	0.260793	0.253324	0.236229	0.254696	0.276367	0.217182	0.238897	-0.0596565	-0.0827212	-0.0230647
P82933	MRPS9	64965	5	396	47.168	771010000	0.594513	0.600447	0.680232	0.605778	0.501877	0.601649	0.63717	0.484665	0.576294	-0.133629	-0.143092	-0.00946294
Q5JSK7			1	89	7.7523	16763000	0.0514769	0.0542355	0.0439732	0.0558777	0.069587	0.0490679	0.0490195	0.0900232	0.056795	0.22156	0.387722	0.166162
P82979	SARNP	84324	5	210	38.656	4520000000	1.39993	1.29356	1.28934	1.33352	1.37841	1.35673	1.26102	1.41413	1.43864	0.0307589	0.0466747	0.0159158
P83111	LACTB	114294	6	547	48.915	930790000	1.5608	1.42874	1.3149	1.4666	1.47386	1.374	1.43464	1.39374	1.30193	0.00335443	-0.0595784	-0.0629328
P83436	COG7	91949	4	770	27.924	202430000	0.277819	0.28229	0.286379	0.265521	0.261602	0.285977	0.277143	0.265177	0.271491	-0.0580567	-0.0567942	0.00126254
P83731	RPL24	6152	8	157	61.656	21800000000	3.76324	3.54936	3.07309	3.72454	3.77837	3.45226	3.28754	3.21799	3.03727	0.077015	-0.122112	-0.199127
K7ESL1	TXNL4A	10907	1	71	6.5426	83394000	0.294102	0.306275	0.325278	0.296058	0.324958	0.340414	0.29725	0.335277	0.304046	0.054707	0.0169172	-0.0377898
B5MD17			2	168	22.482	385610000	0.2936	0.210086	0.208833	0.303217	0.243054	0.227301	0.280832	0.332751	0.292658	0.118607	0.346967	0.22836
P84022	SMAD3	4088	5	425	52.356	1774400000	0.441089	0.468079	0.448362	0.443358	0.390971	0.437176	0.453443	0.423128	0.422571	-0.0944481	-0.0634264	0.0310217
P84085	ARF5	381	3	180	21.693	467810000	0.233499	0.232435	0.23347	0.241587	0.223554	0.209255	0.220623	0.238818	0.218035	-0.0525292	-0.0459533	0.00657588
P84090	ERH	2079	7	104	75.383	8825900000	1.60351	1.55458	1.37651	1.63499	1.5164	1.42219	1.55028	1.62452	1.52767	0.0123488	0.052444	0.0400952
P84095	RHOG	391	1	191	6.1034	247420000	0.152837	0.12763	0.129354	0.127183	0.159919	0.13955	0.118541	0.121136	0.11846	0.0580677	-0.194477	-0.252545
J3QR09			3	193	20.653	22800000000	0.642811	0.61992	0.551588	0.616827	0.599987	0.611399	0.530934	0.574702	0.56783	0.0110058	-0.116589	-0.127595
P84101	SERF2	10169	1	59	6.403	661560000	0.313989	0.378196	0.308214	0.262613	0.33464	0.276047	0.242646	0.399323	0.285602	-0.196026	-0.109045	0.0869816
P84103	SRSF3	6428	6	164	53.438	21100000000	1.63918	1.60423	1.46158	1.8388	1.94995	1.64685	1.45586	2.01912	1.72858	0.208246	0.145309	-0.0629372
P86791	CCZ1	51622	4	482	27.354	370850000	0.478189	0.467717	0.499012	0.435908	0.441486	0.471354	0.458548	0.378311	0.463323	-0.0993668	-0.152273	-0.052906
D6REB1			1	67	7.4691	180310000	0.32534	0.348126	0.305195	0.326109	0.3356	0.351773	0.312329	0.38274	0.296525	0.0504386	0.0189404	-0.0314982
P98170	XIAP	331	4	497	29.797	470150000	0.704553	0.743497	0.690209	0.630943	0.654134	0.705562	0.603215	0.63669	0.619266	-0.103204	-0.201777	-0.0985725
P98175	RBM10	8241	7	930	86.516	1014800000	1.17897	1.20939	1.09901	1.24751	1.28703	1.17077	1.14499	1.31858	1.26443	0.0874575	0.0962683	0.00881079
P98179	RBM3	5935	2	157	63.476	2685700000	0.207186	0.187952	0.241397	0.194998	0.145274	0.193791	0.188469	0.135441	0.218301	-0.253231	-0.231386	0.0218441
P98194	ATP2C1	27032	5	919	53.903	449820000	0.556055	0.614826	0.543986	0.479351	0.525402	0.551812	0.46201	0.498254	0.468346	-0.13973	-0.263484	-0.123754
C9JFR7			2	101	14.239	873660000	0.439333	0.431289	0.382972	0.430833	0.476935	0.402073	0.450715	0.553066	0.422345	0.0633204	0.186031	0.12271
A8MTH1			2	241	16.914	58250000	0.0679342	0.0720061	0.076829	0.0708979	0.0741408	0.0792418	0.0797398	0.0922052	0.0795711	0.0491438	0.21449	0.165346
Q00059	TFAM	7019	3	246	23.944	1010300000	0.708836	0.624336	0.667201	0.669802	0.637305	0.663206	0.717878	0.564559	0.66835	-0.0218438	-0.0362117	-0.0143679
Q00169	PITPNA	5306	9	270	139.47	3826300000	1.56728	1.66401	1.64511	1.65561	1.51468	1.7193	1.60623	1.61442	1.62985	0.00389764	-0.00768286	-0.0115805
Q00325	SLC25A3	5250	6	362	50.696	9683100000	1.39613	0.865262	0.753304	1.04576	1.01726	0.876488	0.933917	0.787217	0.800362	-0.0364403	-0.257734	-0.221294
Q00403	GTF2B	2959	1	316	6.16	88255000	0.194881	0.195809	0.15263	0.177837	0.198998	0.185486	0.175674	0.19459	0.142509	0.049592	-0.0834826	-0.133075
Q00534	CDK6	1021	2	326	12.586	86533000	0.180544	0.178923	0.153586	0.174765	0.164015	0.17193	0.143848	0.169453	0.16919	-0.00660101	-0.0886008	-0.0819998
Q00535	CDK5	1020	4	292	27.363	418360000	0.363315	0.305528	0.539418	0.332897	0.259654	0.462248	0.464948	0.212028	0.404141	-0.195963	-0.16041	0.0355528
Q00577	PURA	5813	5	322	67.598	668320000	0.57894	0.573332	0.587635	0.573897	0.571235	0.648833	0.604439	0.640016	0.659328	0.0441423	0.129859	0.0857169
Q00610	CLTC	1213	37	1675	323.31	80100000000	12.7216	13.1847	14.0134	12.5401	12.3654	13.1583	13.7488	11.9666	12.8767	-0.0686816	-0.0487956	0.019886
A0A087X1F9			2	91	16.642	351690000	0.349315	0.328766	0.337571	0.330296	0.340168	0.320916	0.319225	0.370208	0.326661	-0.0348949	0.000628306	0.0355232
Q00653	NFKB2	4791	3	900	32.877	245280000	0.269387	0.265183	0.243403	0.287884	0.289388	0.27819	0.25818	0.290378	0.284872	0.136985	0.0993406	-0.0376442
Q00688	FKBP3	2287	5	224	62.352	1585500000	0.453333	0.448447	0.48084	0.487567	0.451885	0.443841	0.518171	0.453116	0.478697	0.000700251	0.0686306	0.0679304
Q00765	REEP5	7905	4	189	28.89	2202300000	1.18386	1.15368	0.920688	1.15758	1.30772	1.02618	1.0005	1.18812	1.04301	0.0997485	-0.0118303	-0.111579
Q00796	SORD	6652	5	357	39.766	1509500000	1.1261	1.08343	1.1979	1.16963	1.23525	1.31842	1.21916	1.28284	1.20458	0.127898	0.121406	-0.00649217
Q01081	U2AF1	7307	6	240	68.431	4559400000	1.0143	1.07619	1.04731	0.989081	1.04333	1.05797	1.13646	1.12326	1.1079	-0.0219692	0.101974	0.123944
Q01082	SPTBN1	6711	75	2364	323.31	91400000000	17.2981	18.9016	17.7528	18.2563	18.9201	18.1664	17.7475	19.4801	18.2744	0.0367077	0.0408504	0.00414266
Q01085	TIAL1	7073	1	375	7.3443	70713000	0.0175991	0.0208286	0.017815	0.0182098	0.0205772	0.0196853	0.0194616	0.0210567	0.0206077	0.0560872	0.12012	0.0640324
A0A8I5KS71			5	233	80.868	9905500000	0.447073	0.44483	0.458599	0.521731	0.590814	0.452624	0.484286	0.648882	0.590113	0.212822	0.351661	0.138839
J3QL05			2	130	23.278	147540000	0.052672	0.0595352	0.0503197	0.0543656	0.0648426	0.0601563	0.0508029	0.0728169	0.0638692	0.142216	0.206129	0.0639125
C9JWM1			1	140	8.9282	28757000	0.110107	0.100905	0.12042	0.100901	0.0852552	0.110711	0.106725	0.0774952	0.0999715	-0.158894	-0.221846	-0.0629523
H0YLL3			2	157	13.98	398940000	0.310581	0.297025	0.349343	0.336323	0.308487	0.313702	0.370252	0.286345	0.363786	0.00235438	0.0925967	0.0902423
E9PKC5			2	677	11.482	157340000	0.065046	0.0704946	0.0674477	0.0589758	0.0687863	0.0686197	0.0581115	0.0631352	0.0625392	-0.0477346	-0.143371	-0.0956364
A0A590UJX5			3	469	20.257	382990000	0.333797	0.319935	0.316598	0.324803	0.316887	0.31944	0.357488	0.340625	0.351867	-0.0137419	0.113816	0.127558
Q01469	FABP5	2171	11	135	281.5	10100000000	3.38031	3.23195	3.23084	3.57926	3.51111	3.19267	3.26173	3.48618	4.89646	0.063081	0.242447	0.179366
Q01518	CAP1	10487	19	475	204.3	29700000000	5.02843	5.41885	5.34241	5.35303	5.24056	5.35438	5.04707	5.12099	4.86125	0.014389	-0.0712043	-0.0855933
Q01581	HMGCS1	3157	7	520	58.692	2092600000	1.12928	1.20825	1.16793	0.920879	1.01518	0.929002	0.853838	0.866744	0.782092	-0.291036	-0.486134	-0.195098
Q01650	SLC7A5	8140	3	507	34.795	2672800000	4.86499	5.20561	4.2812	4.50839	6.09132	4.53331	3.06804	4.34263	3.63693	0.0764682	-0.377498	-0.453966
Q01658	DR1	1810	2	176	11.61	751040000	0.77376	0.845279	0.65422	0.803509	0.879621	0.739857	0.567477	0.959537	0.791539	0.0920255	0.0284628	-0.0635627
Q01780	EXOSC10	5394	3	885	20.685	438560000	0.263042	0.285528	0.314006	0.27776	0.292238	0.266981	0.299908	0.269753	0.274773	-0.043459	-0.030666	0.012793
Q01804	OTUD4	54726	3	1114	45.602	218700000	0.175942	0.17903	0.152775	0.17394	0.180651	0.148962	0.161742	0.168828	0.150109	-0.011967	-0.0790343	-0.0670673
Q01813	PFKP	5214	21	784	323.31	28300000000	6.30022	6.93342	6.71501	6.33851	6.34727	6.71165	6.60669	6.12426	6.10815	-0.0404253	-0.0825608	-0.0421355
B0QYK0			5	618	62.405	5674200000	1.76163	1.62631	1.66205	1.76811	1.53345	1.53405	1.73048	1.53017	1.50402	-0.0625805	-0.0839041	-0.0213236
Q01968	OCRL	4952	7	901	51.99	1001700000	1.29456	1.39438	1.32293	1.29134	1.29147	1.39079	1.01567	1.14742	1.04724	-0.01383	-0.32155	-0.30772
Q01970	PLCB3	5331	2	1234	11.475	151920000	0.0182998	0.0184193	0.0198487	0.0193793	0.0190433	0.019763	0.0217769	0.0162122	0.0263598	0.0406807	0.185936	0.145255
H0YCU9			1	151	12.392	150540000	0.122431	0.159404	0.135312	0.125353	0.171291	0.151341	0.120685	0.219791	0.191686	0.102893	0.35131	0.248417
X6RAJ1			2	446	14.48	68614000	0.0312227	0.0352303	0.0337622	0.0299119	0.0316629	0.0406414	0.0327369	0.0354608	0.035887	0.0285224	0.0546563	0.026134
I3NI32			1	393	8.4647	22139000	0.0447226	0.0349756	0.0338455	0.0413248	0.0447817	0.0390879	0.0420397	0.0317408	0.0324535	0.140923	-0.096002	-0.236925
Q02218	OGDH	4967	9	1023	85.265	967220000	0.911562	0.97095	0.942408	0.908455	0.995992	0.874368	1.03026	0.976258	0.930181	-0.0237399	0.0559838	0.0797237
A0A2U3TZL8			5	810	49.633	673900000	0.840764	0.875904	0.746354	0.760738	0.833216	0.763987	0.623287	0.859807	0.691271	-0.0629017	-0.179835	-0.116933
Q02252	ALDH6A1	4329	2	535	27.295	287560000	0.245082	0.204142	0.217499	0.236035	0.222258	0.195926	0.27493	0.240537	0.255121	-0.0273119	0.208871	0.236183
Q02318	CYP27A1	1593	3	531	23.225	643860000	0.564725	0.444677	0.441868	0.45704	0.466966	0.417788	0.455716	0.419765	0.439579	-0.113153	-0.142189	-0.0290351
A0A3B3ISU0			1	758	6.4988	529790000	0.0950969	0.0895887	0.0665391	0.118269	0.113643	0.127203	0.108498	0.0987559	0.0909107	0.515465	0.247132	-0.268333
Q02539	H1-1	3024	2	215	38.76	1167800000	0.058862	0.0436056	0.0477416	0.0511252	0.0393198	0.0512886	0.0524115	0.0351953	0.0428683	-0.0837913	-0.203199	-0.119408
M0R0P7			6	137	69.7	12900000000	1.04783	1.07562	0.909394	1.09387	1.10363	1.02908	0.99186	1.047	0.983424	0.089332	-0.00503282	-0.0943648
A0A8I5QJ96			3	317	52.763	2462600000	1.65301	1.74926	1.70252	1.66512	1.73289	1.79277	1.63641	1.79881	1.6543	0.0241004	-0.00432287	-0.0284233
Q02790	FKBP4	2288	21	459	323.31	11900000000	3.76655	3.65969	3.98516	3.94406	3.97559	3.91154	4.30503	4.41053	4.44854	0.0521195	0.206133	0.154013
Q02809	PLOD1	5351	6	727	51.518	2710000000	0.472211	0.547071	0.56084	0.483126	0.550495	0.605974	0.517821	0.544071	0.61629	0.0533044	0.0868632	0.0335588
H7BZI1			5	295	34.497	368970000	0.514714	0.499169	0.45629	0.436432	0.542811	0.404538	0.393681	0.531218	0.424165	-0.0873702	-0.124027	-0.0366565
Q02878	RPL6	6128	10	288	81.862	39900000000	8.76132	8.3175	7.3086	8.54951	7.64181	8.11493	7.96244	7.44992	7.81082	-0.00480975	-0.0705722	-0.0657624
Q02880	TOP2B	7155	5	1626	40.246	825650000	0.577759	0.590088	0.630451	0.613021	0.611488	0.620685	0.654165	0.5632	0.579443	0.0371401	-0.00119592	-0.0383361
Q02952	AKAP12	9590	9	1782	80.196	1018400000	1.67327	1.82115	1.47685	1.40442	1.85449	1.39331	1.33407	2.42328	1.6341	-0.095697	0.117058	0.212755
I3L1P8			6	296	37.169	951740000	1.39601	0.924305	1.01372	1.05686	0.933259	0.985519	1.12698	0.831069	1.00837	-0.164071	-0.168549	-0.00447855
E9PHM6	DST	667	37	5497	323.31	5164800000	4.74138	5.46114	4.7625	4.79737	5.23891	4.99479	4.65682	5.11989	4.6044	0.00635301	-0.0574198	-0.0637728
A0A0A0MR85			4	218	35.438	419440000	0.357355	0.346637	0.368847	0.333172	0.32369	0.366004	0.331835	0.365082	0.368543	-0.0688162	-0.00995833	0.0588579
Q03135	CAV1	857	2	178	76.002	52800000000	3.32022	5.02265	4.10867	3.09609	4.83093	3.97497	2.7744	4.41925	3.70762	-0.0651227	-0.191827	-0.126704
A0A1B0GU86			3	373	28.958	402960000	0.132172	0.124409	0.117032	0.141373	0.135083	0.124675	0.133805	0.13907	0.137832	0.102531	0.136567	0.0340354
Q03169	TNFAIP2	7127	2	654	13.35	80258000	0.105787	0.101188	0.108793	0.11303	0.103438	0.100444	0.110439	0.094989	0.106951	0.00521373	-0.0155633	-0.020777
Q03252	LMNB2	84823	20	620	201.44	10800000000	3.32169	3.22199	3.0736	3.59982	3.28052	3.38271	3.59201	3.71522	3.60876	0.0937597	0.182744	0.0889842
E9PNN3			1	77	7.2652	31965000	0.0846638	0.0826881	0.0999313	0.0736577	0.0815742	0.0840615	0.0935455	0.076943	0.0808109	-0.159589	-0.0889621	0.0706267
F5H8H2	MVK	4598	5	344	63.687	266980000	0.422781	0.397415	0.497564	0.394369	0.363572	0.438472	0.498693	0.337666	0.438104	-0.139373	-0.0481981	0.091175
Q03518	TAP1	6890	2	748	13.146	24357000	0.0450463	0.0407293	0.0334422	0.0439551	0.0482929	0.0346505	0.036123	0.0375399	0.0224506	0.090075	-0.310789	-0.400864
Q03519	TAP2	6891	2	686	31.194	235580000	0.115951	0.124901	0.100547	0.119326	0.137046	0.113034	0.105355	0.13354	0.116204	0.113751	0.0567588	-0.0569925
Q03701	CEBPZ	10153	10	1054	77.011	883870000	0.89553	0.898548	0.88782	0.917549	0.875324	0.898859	0.893318	0.817205	0.932626	0.00528086	-0.0209962	-0.0262771
Q2TAM5			5	377	56.01	1783800000	0.443035	0.462747	0.476395	0.465082	0.471514	0.401343	0.448617	0.483765	0.408233	-0.0469305	-0.0440465	0.00288406
E9PJ81			3	290	43.025	1196800000	0.471617	0.483075	0.4901	0.473049	0.55848	0.481974	0.55842	0.540994	0.512182	0.0670302	0.157628	0.0905974
Q04446	GBE1	2632	12	702	240.01	6126400000	2.67931	2.96714	2.62654	3.01112	2.81088	2.71133	2.7715	3.22204	2.85363	0.0447026	0.0968091	0.0521065
A0A8I5KXV0			3	1435	25.265	339550000	0.328663	0.316425	0.328029	0.305738	0.301032	0.320162	0.287109	0.304665	0.429533	-0.0701487	0.0697322	0.139881
Q04724	TLE1	7088	1	770	6.3538	41105000	0.0688643	0.0748535	0.0648283	0.0685928	0.0692153	0.0617403	0.0671684	0.0947501	0.0654943	-0.0636276	0.124948	0.188575
H0YNT2			3	716	28.455	132390000	0.244336	0.268947	0.215479	0.245425	0.269723	0.25669	0.24864	0.272977	0.241249	0.082851	0.0659826	-0.0168684
Q04760	GLO1	2739	6	184	49.447	11300000000	1.85231	1.57094	1.79439	1.63636	1.70474	1.82574	1.56721	1.56086	1.73801	-0.014115	-0.100642	-0.0865268
Q04828	AKR1C1	1645	2	323	315.63	168000000000	12.9174	11.1026	13.351	12.861	9.63552	11.5515	12.4094	7.97434	10.4073	-0.134349	-0.279405	-0.145057
Q04837	SSBP1	6742	6	148	59.716	7562900000	0.412739	0.387695	0.399465	0.453577	0.405064	0.392096	0.435119	0.391946	0.409668	0.0598659	0.0436214	-0.0162446
A0A2R8Y7Q6			1	61	6.2024	16008000	0.0184032	0.0163825	0.0177911	0.0178154	0.0159747	0.015306	0.0170925	0.0197558	0.018366	-0.0988206	0.0706144	0.169435
Q04917	YWHAH	7533	10	246	97.054	12400000000	4.12868	3.94426	3.66436	3.86576	4.1196	3.93007	4.07808	4.55192	4.08127	0.0217301	0.115008	0.0932779
Q04941	PLP2	5355	1	152	12.519	4644900000	0.169291	0.172786	0.1296	0.171952	0.195174	0.158248	0.143737	0.175306	0.143878	0.155546	-0.0270383	-0.182584
Q05048	CSTF1	1477	3	431	60.504	510900000	0.252762	0.274365	0.258599	0.237019	0.234847	0.263166	0.266114	0.242052	0.22824	-0.0962179	-0.0935229	0.00269499
Q05086	UBE3A	7337	8	875	74.108	776040000	0.436102	0.443636	0.47924	0.44764	0.427371	0.44523	0.539047	0.520689	0.551699	-0.0417201	0.245824	0.287544
A0A0D9SFB1			2	835	12.838	85873000	0.0864445	0.079903	0.0969485	0.0857965	0.0838014	0.103905	0.0888073	0.084836	0.100841	0.0548723	0.0600351	0.00516279
Q05209	PTPN12	5782	6	780	46.801	1517700000	0.408144	0.441711	0.426056	0.418847	0.394609	0.445104	0.41162	0.414207	0.415302	-0.0197536	-0.0398748	-0.0201212
H0YBP1			10	1017	81.207	1554100000	1.11068	1.17797	1.13701	1.14869	1.19393	1.1349	1.09855	1.33769	1.2178	0.0216774	0.0931133	0.0714358
Q05481	ZNF91	7644	0	1191	6.109	142140000	0.0333527	0.0311692	0.030269	0.0265066	0.0240834	0.027049	0.0411655	0.0416678	0.0319379	-0.287968	0.27594	0.563908
Q05519	SRSF11	9295	3	484	17.868	641700000	0.537342	0.52132	0.494299	0.51553	0.581504	0.515052	0.455086	0.644683	0.521018	0.0539069	0.0616733	0.00776637
Q05639	EEF1A2	1917	5	463	155.34	9899400000	0.607828	0.706135	0.836272	0.690422	0.637405	0.727879	0.771381	0.633529	0.751716	-0.0648613	0.00428175	0.069143
Q05655	PRKCD	5580	2	676	31.61	276720000	0.22298	0.24079	0.249644	0.210166	0.230343	0.258158	0.214612	0.20488	0.244265	-0.0301331	-0.104085	-0.0739514
E9PGZ1			11	536	97.635	4428700000	2.00003	2.06129	1.98118	2.09358	2.31009	2.14593	1.93662	2.57056	2.35083	0.116261	0.182645	0.0663841
Q05932	FPGS	2356	2	587	13.795	98814000	0.0974527	0.0980347	0.110798	0.0973009	0.0805001	0.0988737	0.120021	0.0796901	0.10278	-0.146688	-0.0179853	0.128702
Q06124	PTPN11	5781	7	593	57.981	638620000	0.921903	0.959062	0.882462	0.951755	0.902108	0.948469	0.949478	1.10534	1.0474	0.0201687	0.166844	0.146675
Q06136	KDSR	2531	2	332	16.497	38027000	0.126017	0.114938	0.136644	0.122937	0.140633	0.121473	0.137442	0.124609	0.12782	0.0281655	0.0461412	0.0179758
H7C1M1			1	191	8.0798	58804000	0.0536792	0.063996	0.0479733	0.052162	0.0697553	0.0557087	0.0566113	0.0864125	0.0536445	0.100718	0.24764	0.146922
Q06203	PPAT	5471	6	517	64.869	1257200000	0.771679	0.830674	0.813105	0.790715	0.727014	0.774914	0.743266	0.693854	0.750587	-0.0752853	-0.142877	-0.067592
Q06210	GFPT1	2673	21	699	303.75	12200000000	3.37315	2.9565	3.29912	3.49895	2.88049	3.22925	3.85568	2.82734	3.37876	-0.00301109	0.0634635	0.0664746
D6R905			2	226	15.416	272680000	0.0915295	0.0927418	0.0994535	0.0899361	0.0887427	0.103568	0.0929756	0.0816268	0.0914994	-0.00753553	-0.0925142	-0.0849787
Q06278	AOX1	316	1	1338	6.4319	2544700000	0.0625494	0.0612731	0.0648848	0.0641517	0.0561574	0.0555533	0.0711444	0.0521241	0.0468413	-0.101703	-0.149684	-0.0479816
Q06323	PSME1	5720	7	249	77.19	3530000000	0.958495	1.01188	0.987512	1.03999	1.16793	1.10091	1.07225	1.34275	1.16783	0.161758	0.276533	0.114775
Q06481	APLP2	334	4	763	30.664	1115300000	0.375786	0.466607	0.358972	0.39283	0.445468	0.406139	0.309706	0.450534	0.340281	0.0508182	-0.126489	-0.177307
Q06546	GABPA	2551	3	454	22.826	265690000	0.451167	0.456599	0.387417	0.447323	0.472351	0.413102	0.400919	0.558468	0.452946	0.0412775	0.124924	0.0836465
Q06587	RING1	6015	1	406	6.5556	36596000	0.0427915	0.061392	0.0301531	0.0491802	0.0601419	0.035857	0.0355075	0.0861525	0.0470738	0.111982	0.328897	0.216915
Q06830	PRDX1	5052	11	199	143.43	196000000000	7.96278	7.25156	7.19877	7.47415	7.07299	7.90142	7.29663	7.64561	7.87726	0.00227981	0.0259237	0.0236439
G3V203			3	164	44.164	16600000000	1.63031	1.61934	1.81792	1.67966	1.5936	1.74748	1.69054	1.41441	1.7032	-0.0133946	-0.0758151	-0.0624204
Q07021	C1QBP	708	5	282	77.397	6353300000	1.19316	1.13064	1.23236	1.2723	1.39552	1.08796	1.31735	1.32602	1.3532	0.0787885	0.168442	0.0896536
Q07065	CKAP4	10970	18	602	282.13	11600000000	3.35278	3.10883	2.6568	3.36572	3.43957	2.84148	2.95642	2.94954	2.74866	0.0812645	-0.0753111	-0.156576
Q07157	TJP1	7082	25	1748	323.31	6693300000	3.7723	4.03846	3.71888	3.80855	4.34554	3.86091	3.62174	4.79291	4.08632	0.0594903	0.116692	0.0572019
G3V2D5			1	176	7.0541	31204000	0.0675059	0.0789859	0.0565068	0.077184	0.068757	0.0701818	0.0636576	0.0701544	0.0628939	0.0903815	-0.0454298	-0.135811
Q07617	SPAG1	6674	2	926	14.693	20291000	0.0298147	0.0334523	0.0236626	0.0346152	0.0347423	0.0303929	0.0254588	0.0340836	0.0274428	0.198475	0.000922129	-0.197553
Q07666	KHDRBS1	10657	7	443	142.06	8742400000	1.48572	1.43276	1.53035	1.59692	1.50351	1.41984	1.66879	1.41661	1.33912	0.0229821	-0.0079058	-0.030888
Q07812	BAX	581	3	192	30.25	722630000	0.217944	0.210476	0.230545	0.221163	0.227851	0.242404	0.225081	0.229117	0.244278	0.0693559	0.0840087	0.0146528
Q5QP59			1	48	6.9155	68531000	0.0364355	0.0403387	0.0554715	0.0408712	0.043903	0.0466267	0.0510897	0.0363437	0.0521789	-0.0092463	0.0782038	0.0874501
F5H1D6			2	2259	12.174	60307000	0.0639262	0.0618222	0.0830263	0.054059	0.0474085	0.0704071	0.0768933	0.0510556	0.0657202	-0.280591	-0.108354	0.172238
A0A8I5QJ77			3	1147	21.434	141620000	0.0582269	0.0703022	0.0607718	0.0539215	0.0647868	0.0615394	0.054744	0.0710144	0.0576613	-0.0707005	-0.0455331	0.0251675
H0YJI8			1	139	7.7492	38398000	0.0640731	0.0674887	0.0649072	0.0737105	0.0855846	0.0755745	0.0564994	0.0782752	0.0740581	0.257558	0.0880462	-0.169512
Q07955	SRSF1	6426	8	248	75.427	13300000000	2.28163	2.00632	2.02295	2.20904	2.45954	2.12426	2.00844	2.39416	2.16308	0.106171	0.0570986	-0.0490725
Q07960	ARHGAP1	392	7	439	65.901	2292600000	1.20736	1.15312	1.19334	1.14473	1.1607	1.23514	1.17436	1.15348	1.22365	-0.00538858	-0.000941448	0.00444713
Q08170	SRSF4	6429	1	494	25.34	67554000	0.134406	0.116829	0.0976725	0.171276	0.174456	0.118843	0.13019	0.196492	0.154308	0.413068	0.463163	0.0500944
Q08209	PPP3CA	5530	9	521	78.309	2807300000	0.706939	0.748988	0.727096	0.715217	0.767261	0.73755	0.703261	0.789955	0.762971	0.0242504	0.0475596	0.0233092
Q08211	DHX9	1660	27	1270	323.31	25400000000	6.76466	6.85303	7.11436	6.71177	6.67883	6.7166	6.97806	6.21696	6.16808	-0.0441505	-0.0985529	-0.0544025
Q08257	CRYZ	1429	8	329	86.841	9442400000	1.45708	1.41493	1.29137	1.51439	1.40691	1.36183	1.36176	1.33613	1.17859	0.0409101	-0.103006	-0.143916
Q08357	SLC20A2	6575	4	652	30.713	102180000	0.263195	0.283513	0.233426	0.238795	0.271449	0.256086	0.199246	0.241731	0.207977	-0.0257562	-0.265605	-0.239849
Q08378	GOLGA3	2802	12	1498	114.16	1222600000	1.00121	0.963534	0.933069	0.998174	1.05629	1.09989	1.01319	1.32979	1.23723	0.122381	0.305082	0.182701
A0A087WYC0			11	796	113.34	1374800000	1.38457	1.3106	1.37506	1.41579	1.36938	1.43051	1.71068	1.98973	1.9239	0.050657	0.466566	0.415909
Q08380	LGALS3BP	3959	7	585	132.27	787910000	0.866219	0.768801	0.960942	0.903168	0.933546	0.981202	0.947415	0.770092	0.901294	0.118359	0.0126369	-0.105722
Q08426	EHHADH	1962	9	723	65.043	1979400000	0.692376	0.711739	0.731657	0.668111	0.693757	0.75653	0.793097	0.765277	0.836212	-0.0117841	0.165019	0.176803
H0YKB5			2	379	21.247	100390000	0.0975262	0.103933	0.133944	0.0981415	0.0792898	0.117367	0.104606	0.076197	0.107095	-0.186168	-0.220339	-0.0341714
E5RFK6			1	71	6.8568	86847000	0.117701	0.114887	0.0956598	0.10447	0.11559	0.123553	0.106991	0.150977	0.123502	0.0660006	0.216788	0.150787
Q08623	PUDP	8226	1	228	6.0393	249510000	0.0461515	0.0546459	0.0509901	0.0516524	0.0491787	0.0479588	0.0497294	0.0419113	0.051836	-0.0287767	-0.081236	-0.0524594
A0A2R8Y484			1	183	9.0244	210450000	0.297003	0.293549	0.249035	0.263665	0.298948	0.288316	0.235684	0.261998	0.272288	0.0193587	-0.124877	-0.144236
Q08752	PPID	5481	14	370	111.92	5280000000	1.76224	1.82506	1.74342	1.79772	1.8711	1.86491	1.78475	1.9403	1.81813	0.0539219	0.0563829	0.00246099
Q08945	SSRP1	6749	14	709	171.93	19300000000	2.75769	2.60586	2.84728	2.79214	2.44952	2.79101	3.10853	2.55099	2.98571	-0.0316497	0.0743758	0.106026
Q08AD1	CAMSAP2	23271	6	1489	52.311	476080000	0.442802	0.555585	0.496826	0.450431	0.467475	0.493403	0.424943	0.424478	0.408698	-0.0833167	-0.249081	-0.165765
Q08AF3	SLFN5	162394	2	891	14.952	212520000	0.254408	0.208201	0.20627	0.268164	0.226605	0.240912	0.327401	0.251332	0.286081	0.137338	0.370645	0.233308
Q08AG7	MZT1	440145	1	82	6.436	64999000	0.0715322	0.0754366	0.0884634	0.0783313	0.0739332	0.0889597	0.0875239	0.0720424	0.0908589	0.0350624	0.089068	0.0540057
Q08AM6	VAC14	55697	7	782	48.977	355160000	0.557933	0.575483	0.582393	0.572999	0.591386	0.58409	0.637065	0.710291	0.614509	0.027208	0.193337	0.166129
Q08J23	NSUN2	54888	15	767	200.02	3160000000	2.47297	2.61633	2.57593	2.46488	2.43319	2.54657	2.21354	2.05744	2.10435	-0.0421281	-0.265832	-0.223704
Q09028	RBBP4	5928	4	425	76.592	4867500000	2.79282	2.6486	2.6316	2.71897	2.81403	2.7965	2.78633	3.10563	2.88566	0.0451209	0.120721	0.0755996
Q09161	NCBP1	4686	11	790	98.54	2434500000	1.04759	1.05218	0.983313	1.10317	1.07699	1.02422	1.03812	1.05426	0.983624	0.0556688	-0.00331594	-0.0589847
Q09666	AHNAK	79026	149	5890	323.31	141000000000	23.3468	27.3997	24.3656	23.6189	28.7325	25.3645	24.1342	27.5127	26.0117	0.0491635	0.0481006	-0.00106291
J3KN75			1	1114	7.0843	27555000	0.0229142	0.0202676	0.026421	0.0219815	0.0213113	0.0222183	0.0268251	0.0208748	0.0234738	-0.0874047	0.0321983	0.119603
H0YAE2			3	231	21.917	281540000	0.273138	0.285007	0.270617	0.261011	0.28633	0.265647	0.273216	0.29975	0.259479	-0.027726	0.00639593	0.034122
Q0PNE2	ELP6	54859	3	266	17.966	68113000	0.129859	0.140038	0.134682	0.128362	0.126433	0.12977	0.115628	0.135147	0.136941	-0.073202	-0.0614209	0.0117812
Q0VAK6	LMOD3	56203	1	560	6.0397	1780000000	0.0606543	0.0534107	0.069781	0.0595045	0.0451713	0.0694785	0.0685672	0.0344529	0.0622455	-0.0781328	-0.153712	-0.0755792
Q0VDF9	HSPA14	51182	5	509	42.833	1120000000	0.705287	0.712872	0.747801	0.739061	0.684211	0.727596	0.843312	0.680321	0.715468	-0.0100872	0.047913	0.0580002
Q0VDG4	SCRN3	79634	1	424	6.1291	104220000	0.0755097	0.079852	0.0802679	0.0804302	0.0784949	0.0800582	0.081712	0.0839273	0.0821263	0.020389	0.0724554	0.0520665
Q10471	GALNT2	2590	4	571	28.475	388970000	0.831524	1.02824	1.00967	0.678685	0.950804	0.799091	0.754666	0.855259	0.922355	-0.24065	-0.180326	0.0603242
Q10472	GALNT1	2589	2	559	16.224	62188000	0.134375	0.139704	0.130628	0.110682	0.126368	0.122415	0.110911	0.119216	0.109473	-0.17103	-0.253041	-0.0820109
Q10567	AP1B1	162	8	949	95.487	2754200000	1.06387	0.981083	1.14346	1.03048	0.942497	1.11425	1.15765	1.00419	1.15677	-0.0465241	0.0577433	0.104267
Q10570	CPSF1	29894	10	1443	138.35	1460200000	1.44723	1.51518	1.54092	1.5495	1.45202	1.55783	1.58759	1.52796	1.53418	0.017835	0.0461545	0.0283195
Q10713	PMPCA	23203	6	525	52.206	2054200000	0.869157	0.808653	0.756417	0.795473	0.793184	0.747424	0.830793	0.879771	0.888126	-0.0593727	0.0943215	0.153694
Q12768	WASHC5	9897	8	1159	121.85	1921300000	1.052	1.0797	1.01155	1.09323	1.07906	1.06347	1.09442	1.26695	1.16638	0.0418538	0.166498	0.124644
Q12769	NUP160	23279	10	1436	80.882	1291400000	1.03462	0.999877	1.06527	1.01641	0.9324	1.05695	1.01235	0.916494	1.06732	-0.0444253	-0.0490388	-0.00461351
A0A2R8YF49			6	1597	73.583	266960000	0.240144	0.257756	0.246067	0.246059	0.264266	0.241407	0.238709	0.300181	0.249288	0.0149808	0.0832828	0.0683021
J3KNP2			7	697	69.74	769230000	0.548534	0.564597	0.538998	0.608368	0.599507	0.545807	0.564469	0.616919	0.565358	0.0860616	0.0803441	-0.0057175
Q12789	GTF3C1	2975	10	2109	77.301	808060000	0.526952	0.569426	0.537962	0.515228	0.507864	0.562268	0.529256	0.533184	0.532365	-0.0438975	-0.0353279	0.00856962
Q12792	TWF1	5756	7	350	82.556	7668400000	0.964125	0.990876	0.978245	0.95387	0.976084	0.994703	0.946226	1.00198	1.03349	-0.00423104	0.0236372	0.0278683
Q12797	ASPH	444	21	758	279.69	17100000000	4.80367	4.51589	4.56	4.38203	4.79069	4.40968	4.4498	3.91587	4.2075	-0.0312252	-0.142613	-0.111388
F8VWL0			3	381	20.944	539670000	0.0607755	0.063996	0.0681065	0.0658541	0.0601928	0.075401	0.0717074	0.0590045	0.0730177	0.0627189	0.0789679	0.016249
Q12802	AKAP13	11214	8	2813	71.762	630870000	1.10798	1.18119	1.01596	1.12258	1.19443	1.14126	1.2043	1.60486	1.25946	0.0653345	0.299827	0.234492
A0A0U1RQQ2			1	81	18.323	333980000	0.210803	0.216703	0.211055	0.210658	0.185041	0.208085	0.212814	0.194223	0.189959	-0.0807928	-0.0971052	-0.0163124
E7ETD6			3	2764	18.257	25107000	0.0475454	0.0434646	0.0516453	0.0407951	0.0374679	0.0515829	0.0503169	0.0377301	0.048546	-0.135733	-0.0626496	0.0730832
Q12846	STX4	6810	1	297	9.5375	102320000	0.107103	0.100237	0.0914462	0.0941075	0.0969639	0.0945015	0.0865063	0.0890806	0.0844423	-0.0652514	-0.200437	-0.135185
H0Y8R1			5	417	52.919	2201800000	1.06564	1.07777	0.939512	1.00092	1.17567	1.0407	0.919789	1.27182	1.04778	0.0615489	0.0714203	0.00987144
Q12864	CDH17	1015	5	832	38.942	559770000	0.666859	0.552998	0.596685	0.607099	0.591243	0.60245	0.580415	0.534957	0.546756	-0.0125624	-0.128162	-0.1156
Q12872	SFSWAP	6433	2	951	12.039	91037000	0.17068	0.212735	0.171099	0.168775	0.201605	0.180133	0.183968	0.23835	0.192537	-0.0104478	0.149023	0.15947
Q12873	CHD3	1107	1	2000	6.6263	74960000	0.044301	0.0378213	0.0463899	0.0412931	0.0415813	0.0439186	0.0482957	0.0417193	0.0548935	-0.0194306	0.173236	0.192666
Q12874	SF3A3	10946	10	501	95.83	2640500000	0.912296	0.919776	0.865087	0.915169	0.908982	0.907886	0.917237	0.949155	0.901148	0.0185372	0.0371635	0.0186264
A6NNK5			10	1927	101.66	733020000	1.01283	1.00373	1.04413	1.03249	1.06238	1.0597	1.04001	1.10975	1.21298	0.0435841	0.135784	0.0921996
Q12899	TRIM26	7726	2	539	37.502	160310000	0.0634122	0.0693681	0.0779005	0.0704908	0.0583437	0.0638354	0.107697	0.0739231	0.0678781	-0.128928	0.243973	0.372901
Q12904	AIMP1	9255	6	312	45.481	1995100000	0.945033	0.865658	1.07844	0.909935	0.780581	0.973431	1.08848	0.646787	0.953926	-0.117073	-0.103465	0.0136082
B4DY09	ILF2	3608	11	352	192.48	9698400000	2.52192	2.45964	2.63414	2.62809	2.53961	2.57145	2.6539	2.40435	2.70641	0.0231973	0.0279459	0.00474861
Q12906	ILF3	3609	20	894	250.49	34300000000	3.69532	3.66376	3.69912	3.70408	3.61087	3.6065	4.09487	3.60681	3.78695	-0.0179519	0.0550896	0.0730415
Q12907	LMAN2	10960	5	356	44.844	1203800000	0.724501	0.761102	0.687581	0.679372	0.781726	0.693592	0.693855	0.611425	0.67623	-0.0123299	-0.133211	-0.120881
Q12929	EPS8	2059	9	822	134.45	1762600000	1.40207	1.54813	1.488	1.41219	1.48661	1.38224	1.37953	1.53678	1.39918	-0.0520119	-0.0404508	0.0115611
Q12931	TRAP1	10131	19	704	275.73	12700000000	2.77795	2.76233	2.75526	2.69454	2.66192	2.56973	2.78112	2.56348	2.58403	-0.0657071	-0.0652638	0.000443319
Q12933	TRAF2	7186	4	501	30.297	203140000	0.255038	0.234427	0.242534	0.25593	0.265791	0.232482	0.269174	0.272151	0.275318	0.0431114	0.157862	0.11475
A0A087WTF3			2	1643	11.904	281680000	0.130392	0.151768	0.142979	0.0984746	0.131231	0.159967	0.142516	0.151354	0.12469	-0.125672	-0.0224977	0.103174
A0A590UJD9			2	925	43.57	360330000	0.602866	0.629487	0.6074	0.599169	0.594638	0.636274	0.559224	0.613979	0.582898	-0.00760451	-0.0671361	-0.0595316
Q12965	MYO1E	4643	15	1108	139.52	4329400000	3.74611	4.0757	3.68485	3.46009	3.61638	3.57778	3.38157	3.56289	3.3276	-0.111042	-0.163744	-0.0527026
I3L3K7			1	1047	6.1138	11775000	0.0395887	0.041926	0.0407313	0.0367643	0.0367568	0.0391185	0.032895	0.0295579	0.0327711	-0.118073	-0.360391	-0.242319
A0A0A0MT09			1	205	11.212	34789000	0.0266077	0.0229882	0.0262661	0.0249972	0.0247473	0.0210778	0.0276458	0.0242787	0.0266535	-0.0991737	0.0507497	0.149923
E9PMY3			2	63	14.054	183280000	0.384506	0.438303	0.360456	0.415696	0.450646	0.440567	0.393926	0.535702	0.420059	0.143386	0.189851	0.0464653
A0A0G2JQ41			7	777	58.987	626750000	0.584423	0.615448	0.565133	0.5933	0.621858	0.592379	0.572582	0.623717	0.605075	0.0343534	0.0294263	-0.0049271
H7C096			1	204	6.5853	84287000	0.0859672	0.0799992	0.0920471	0.0801394	0.0874035	0.0945564	0.0942904	0.0825703	0.106225	0.0226673	0.13379	0.111123
Q12986	NFX1	4799	5	1120	40.252	366950000	0.487349	0.484003	0.441904	0.493959	0.486867	0.490224	0.462745	0.50745	0.480385	0.0578227	0.0376055	-0.0202173
E9PLP8			11	749	117.83	1123200000	1.1994	1.25609	1.26342	1.25967	1.1814	1.22901	1.26955	1.203	1.23687	-0.0190703	-0.0036858	0.0153845
Q13011	ECH1	1891	6	328	77.172	15500000000	2.29087	1.9059	1.77347	2.25625	1.86509	1.92378	2.21413	1.96216	1.97878	0.0179849	0.0439896	0.0260046
Q13017	ARHGAP5	394	4	1502	35.634	185640000	0.291092	0.3073	0.372337	0.259435	0.272244	0.325987	0.315899	0.202059	0.301375	-0.178652	-0.244616	-0.0659642
Q13023	AKAP6	9472	2	2319	11.608	1100000000	0.295858	0.332128	0.31208	0.256406	0.327794	0.374709	0.294642	0.33966	0.29804	0.0286312	-0.0119045	-0.0405357
Q13033	STRN3	29966	3	797	17.289	339110000	0.192286	0.196194	0.175935	0.186983	0.201554	0.191899	0.177363	0.21811	0.197187	0.0403825	0.0704469	0.0300643
Q5T8C6			2	475	11.952	37412000	0.0851901	0.0781255	0.0854372	0.0800126	0.0859426	0.0954042	0.0907096	0.0816488	0.0705104	0.0713227	-0.0345354	-0.105858
Q13043	STK4	6789	1	487	13.988	365930000	0.493621	0.607127	0.502017	0.449052	0.511309	0.53207	0.406165	0.574757	0.454979	-0.102899	-0.158607	-0.0557077
Q13045	FLII	2314	8	1269	135.67	5396100000	2.19523	2.30895	2.19121	2.20989	2.0926	2.27333	2.22966	2.15786	2.14806	-0.0259965	-0.0348515	-0.00885496
Q13049	TRIM32	22954	2	653	13.047	76556000	0.132111	0.163616	0.140149	0.142055	0.157606	0.153931	0.12856	0.192413	0.1548	0.0574769	0.126356	0.0688789
Q13057	COASY	80347	6	564	73.248	549430000	0.374018	0.375609	0.45044	0.387147	0.348032	0.41862	0.484425	0.293015	0.448335	-0.0567239	0.0305802	0.0873041
A2IDC7			1	194	6.9226	17966000	0.0257816	0.025055	0.0279428	0.0233492	0.0233064	0.0328491	0.0277451	0.0244193	0.0259134	0.0132227	-0.0129058	-0.0261285
Q13085	ACACA	31	24	2346	308.9	4515300000	2.82072	2.75174	3.03537	2.86409	2.67023	3.02838	3.25103	2.85775	3.15646	-0.00758319	0.106179	0.113762
H0Y4J5			1	227	9.6387	146100000	0.0153901	0.0156766	0.0110161	0.0151487	0.0148446	0.0182896	0.0143593	0.0189904	0.0121399	0.198279	0.112306	-0.0859736
C9JFE4	GPS1	2873	6	471	76.145	2990600000	0.65609	0.67551	0.704869	0.694228	0.676112	0.68469	0.686581	0.659015	0.680349	0.0130898	-0.0074744	-0.0205642
Q13103	SPP2	6694	1	211	6.0824	46058000	0.0286019	0.037065	0.0258954	0.0359745	0.0331904	0.0261321	0.0310276	0.0409319	0.0281364	0.0576774	0.128557	0.07088
Q13107	USP4	7375	3	963	22.03	585230000	0.245969	0.337432	0.267714	0.259948	0.335592	0.29126	0.279	0.425314	0.369513	0.059254	0.335335	0.276081
Q13111	CHAF1A	10036	1	956	6.1925	27995000	0.0507236	0.0463811	0.0491222	0.0453487	0.0441135	0.0418015	0.0493133	0.0396512	0.0505711	-0.15574	-0.0675768	0.0881631
Q13112	CHAF1B	8208	2	559	17.247	104830000	0.1157	0.115249	0.135414	0.124354	0.100158	0.127548	0.125161	0.09396	0.119947	-0.0574511	-0.1117	-0.0542492
Q13123	IK	3550	6	557	46.9	1313400000	0.888003	0.941174	0.766987	0.944565	0.977086	0.854509	0.803448	1.01181	0.887236	0.096709	0.0579112	-0.0387978
Q13126	MTAP	4507	5	283	52.173	1113300000	0.353488	0.368505	0.384804	0.376478	0.327865	0.373335	0.369867	0.3521	0.398945	-0.0384634	0.0182827	0.0567461
Q13131	PRKAA1	5562	5	559	49.696	1036300000	1.0154	1.03384	0.953557	0.987178	0.929249	1.05828	0.914194	0.958894	0.95754	-0.0135599	-0.0851872	-0.0716273
A0A2R8Y7R9			13	1224	124.79	1359600000	0.840703	0.908567	0.868707	0.859868	0.893299	0.862358	0.861496	0.908638	0.880486	-0.00135132	0.0178777	0.0192291
Q13137	CALCOCO2	10241	3	446	28.78	255860000	0.454667	0.47738	0.455566	0.43991	0.501398	0.472555	0.388261	0.472538	0.411595	0.0270365	-0.125061	-0.152097
Q13144	EIF2B5	8893	4	721	83.575	577810000	0.496981	0.457765	0.489007	0.474773	0.44864	0.482626	0.525619	0.417422	0.527369	-0.0381874	0.0263955	0.0645829
A0A087WX29			5	243	49.532	3276100000	1.47605	1.47918	1.33292	1.50049	1.5005	1.40901	1.33302	1.48791	1.26686	0.0404208	-0.0690372	-0.109458
Q13151	HNRNPA0	10949	1	305	8.8875	64508000	0.126084	0.135345	0.148243	0.126009	0.125079	0.120233	0.140435	0.121513	0.117975	-0.141804	-0.108761	0.0330435
B3KNX7			3	522	49.476	427070000	1.13577	1.05858	1.22491	0.983477	0.748999	1.22619	1.07044	0.713809	0.979279	-0.208735	-0.307171	-0.0984367
Q13155	AIMP2	7965	5	320	126.45	4270100000	0.949378	0.961666	0.90744	0.956725	0.879406	1.01252	0.931784	0.978647	0.936812	0.0153605	0.014646	-0.000714496
Q13158	FADD	8772	1	208	56.763	206190000	0.0900976	0.0900869	0.103964	0.0989081	0.0837799	0.103513	0.109163	0.0758323	0.110332	0.0103837	0.0556678	0.0452841
Q13162	PRDX4	10549	5	271	44.022	4803700000	0.625922	0.722722	0.655653	0.643738	0.75437	0.693639	0.701863	0.792702	0.803325	0.0616121	0.197213	0.135601
Q13177	PAK2	5062	14	524	211.2	9276100000	4.2502	4.45147	4.62285	4.08649	4.22051	4.41572	4.48652	4.27409	4.3033	-0.0666768	-0.0284958	0.038181
Q13185	CBX3	11335	4	183	87.194	1533300000	0.848658	0.813069	0.8682	0.996007	0.951521	0.769191	0.877477	0.927473	0.926594	0.10277	0.110621	0.00785106
Q13188	STK3	6788	2	491	39.277	1626200000	1.56312	1.81906	1.63917	1.45343	1.61738	1.78594	1.44209	1.84015	1.64407	-0.0480833	-0.027569	0.0205143
E9PNU4			3	250	18.18	229470000	0.595039	0.577181	0.554107	0.55534	0.560428	0.601147	0.580485	0.584542	0.592771	-0.00788727	0.0260631	0.0339504
Q13200	PSMD2	5708	19	908	243.26	12600000000	2.48215	2.6272	2.18498	2.61423	2.88192	2.43346	2.49434	3.25392	2.47574	0.120474	0.173063	0.0525888
Q13206	DDX10	1662	6	875	65.35	529720000	0.432553	0.451295	0.431646	0.40839	0.419838	0.482037	0.422775	0.427455	0.443485	-0.0057459	-0.0240837	-0.0183378
Q13217	DNAJC3	5611	4	504	31.13	105030000	0.138396	0.164063	0.174892	0.149916	0.150745	0.145736	0.163749	0.178558	0.150349	-0.0967214	0.0455298	0.142251
I3L4X7			1	259	6.483	50154000	0.102935	0.109249	0.0906426	0.106558	0.116865	0.0913695	0.099791	0.117057	0.097896	0.0559094	0.0556865	-0.000222849
Q13228	SELENBP1	8991	6	472	51.71	1139700000	0.752588	0.739025	0.774661	0.8015	0.744774	0.837632	0.883876	0.892919	0.950418	0.0730055	0.267105	0.1941
Q13232	NME3	4832	1	169	6.359	74466000	0.0295032	0.0305267	0.0250954	0.0287879	0.0329097	0.0388391	0.0306986	0.0471527	0.0354658	0.240062	0.412704	0.172643
Q13242	SRSF9	8683	9	221	63.727	7456600000	1.58558	1.57734	1.56612	1.59993	1.79727	1.70007	1.46128	1.8125	1.6842	0.108178	0.068205	-0.0399729
Q13243	SRSF5	6430	2	272	12.713	910820000	0.23236	0.229344	0.225578	0.215786	0.261716	0.225307	0.209618	0.266996	0.253367	0.0322316	0.0869557	0.0547241
A0A590UJK4			2	226	35.692	10000000000	1.82239	1.73788	1.55816	1.99016	2.02679	1.64724	1.51185	2.08178	1.77429	0.14617	0.0686621	-0.0775075
Q13257	MAD2L1	4085	2	205	13.757	1266100000	0.413112	0.404089	0.354853	0.371164	0.388529	0.415472	0.297764	0.394803	0.387491	0.00382427	-0.117929	-0.121754
Q13263	TRIM28	10155	14	835	194.95	11100000000	2.56506	2.41413	2.67468	2.37833	2.29577	2.46407	2.84427	2.68099	2.80168	-0.100636	0.121596	0.222233
Q13283	G3BP1	10146	9	466	121.03	4663200000	1.27326	1.34174	1.33966	1.36149	1.34783	1.18474	1.29445	1.30379	1.19517	-0.0222763	-0.0600556	-0.0377794
Q13287	NMI	9111	5	307	42.304	750040000	0.678914	0.691757	0.647856	0.70422	0.714611	0.688042	0.651158	0.818693	0.730629	0.0618013	0.124516	0.0627145
[truncated: 2,729 more rows]

## Sheet: LM3
Uniprot ID	Gene name	Gene id	Unique peptides	Sequence length	Score	Intensity	NCD rep1	NCD rep2	NCD rep3	NCS rep1	NCS rep2	NCS rep3	SIS rep1	SIS rep2	SIS rep3
Q5T670			2	855	10.403	136980000	0.230016	0.25406	0.278452	0.236609	0.245345	0.314796	0.274053	0.28652	0.259806
A0A024RBG1	NUDT4	11163	1	181	58.067	1046300000	0.723819	0.853441	0.719749	0.725019	0.787724	0.69294	0.682863	0.85129	0.831107
P07919	UQCRH	7388	2	91	12.488	1087600000	0.105552	0.0986959	0.105857	0.0753715	0.104027	0.0988632	0.0995511	0.125024	0.0986623
D6R9D6			5	393	63.856	2606100000	1.74753	1.8906	1.92563	1.76897	1.97907	2.08073	1.98489	2.12333	1.78932
F8WEZ4			1	135	6.1751	341040000	0.688514	0.699516	0.685755	0.613308	0.681718	0.793746	0.64698	0.622147	0.709934
A0AVT1	UBA6	55236	14	1052	152.11	3870000000	1.90744	2.03777	2.21902	2.02426	2.04305	2.31932	2.24481	2.33533	2.09748
A0JNW5	BLTP3B	23074	4	1464	31.699	263360000	0.279251	0.324707	0.35012	0.288362	0.307844	0.368989	0.294046	0.319767	0.287096
A0MZ66	SHTN1	57698	13	631	100.31	3290000000	1.20148	1.25518	1.43922	1.2655	1.27465	1.52497	1.37187	1.54188	1.44651
A1A4S6	ARHGAP10	79658	6	786	37.525	218340000	0.25339	0.276883	0.266783	0.252193	0.276286	0.284771	0.286978	0.284122	0.267872
G3V311			2	724	16.603	83256000	0.103739	0.1297	0.113464	0.0995703	0.11195	0.134989	0.102098	0.104706	0.0976907
B7ZLP8			2	766	11.733	55008000	0.118289	0.120354	0.133518	0.108683	0.125885	0.128478	0.11949	0.119436	0.144089
A3KN83	SBNO1	55206	4	1393	32.66	203330000	0.154516	0.163464	0.160741	0.13222	0.141481	0.17038	0.129357	0.133803	0.147743
A4D1E9	GTPBP10	85865	3	387	20.896	194250000	0.0971616	0.113281	0.104732	0.104244	0.10974	0.0952542	0.0924123	0.106456	0.113145
A4FU01	MTMR11	10903	2	709	13.241	117010000	0.120807	0.155008	0.181929	0.119323	0.14306	0.166833	0.119191	0.172321	0.168171
A5YKK6	CNOT1	23019	24	2376	243.85	3688500000	2.63447	2.88351	2.74244	2.75294	2.77547	2.76234	2.8002	2.88624	2.71984
H3BTL1			2	75	15.608	362630000	0.392706	0.358158	0.37409	0.360977	0.337978	0.339979	0.351503	0.360593	0.400405
A6ND36	FAM83G	644815	2	823	14.269	3270000000	0.057282	0.0595812	0.0673247	0.0592572	0.0575929	0.0621379	0.0553797	0.0738121	0.0538555
A6NDG6	PGP	283871	4	321	33.994	1078300000	0.72533	0.689563	0.633768	0.734668	0.677922	0.643869	0.710066	0.703064	0.64565
A0A286YEU2			2	582	11.235	83511000	0.0630307	0.0563869	0.0727601	0.0654006	0.0598967	0.0816	0.072447	0.0748913	0.0472578
A6NHQ2			1	334	10.55	683580000	0.335041	0.354471	0.514253	0.335511	0.366161	0.414851	0.359208	0.326724	0.406974
A0A8I5KRS9			14	1961	123.57	857980000	0.853699	0.835475	0.787508	0.88893	0.831577	0.780661	0.845501	0.774241	0.775378
Q96HA1	POM121	9883	2	1249	23.087	249340000	0.263904	0.250705	0.262955	0.228782	0.230346	0.250418	0.230858	0.261553	0.225983
Q9NQA3			3	447	20.994	544760000	0.284295	0.320619	0.297685	0.302369	0.303174	0.326129	0.32956	0.316113	0.31394
J3QR35			1	66	7.3755	71332000	0.0234238	0.0152898	0.0130518	0.0215305	0.0201072	0.0205969	0.0227784	0.015059	0.0149319
P62308	SNRPG	6637	3	76	35.124	7104900000	0.408511	0.464159	0.437216	0.500759	0.409919	0.405697	0.442972	0.447608	0.436232
A8MXV4	NUDT19	390916	3	375	21.672	220190000	0.234409	0.231964	0.226592	0.225786	0.233816	0.222733	0.214945	0.210908	0.24599
A0A087WW78			1	93	6.1132	8628500	0.0120977	0.0110646	0.00981095	0.0115343	0.0111299	0.0113621	0.0113255	0.00948576	0.0116756
I3L2L5			1	92	6.7393	210510000	0.13951	0.133262	0.0921659	0.146826	0.134554	0.109185	0.139184	0.124979	0.111024
F8VZJ2			4	136	65.412	4417300000	0.646561	0.760172	0.856038	0.717577	0.685988	0.750077	0.63466	0.68743	0.707245
E9PRG8			2	123	30.786	981720000	0.300782	0.277378	0.234824	0.327779	0.321257	0.28898	0.323388	0.305773	0.255425
L0R819			2	96	16.704	368430000	0.223679	0.23033	0.172674	0.218704	0.216241	0.165626	0.205015	0.247028	0.194092
O00116	AGPS	8540	13	658	265.63	4019600000	1.74172	1.93674	2.15682	1.85417	1.93901	2.08736	1.88339	1.8438	2.08214
D6R9M0			4	519	35.881	758600000	0.46592	0.560608	0.528979	0.51225	0.495903	0.48628	0.46302	0.473559	0.493354
O00148	DDX39A	10212	3	427	32.359	536880000	0.309808	0.353664	0.305836	0.338065	0.285003	0.312544	0.233861	0.253024	0.343674
O00151	PDLIM1	9124	16	329	255.04	17300000000	2.68196	2.80633	3.04112	2.97689	2.69156	3.03698	2.67079	2.80898	2.91813
O00154	ACOT7	11332	7	380	89.37	3723700000	0.495709	0.467389	0.472257	0.449416	0.461302	0.451368	0.456723	0.409089	0.491729
F5H6E2			15	1039	181.29	13200000000	4.38122	4.41074	5.3244	4.25331	4.59519	5.0662	4.53979	4.85222	5.65209
H3BNE1			4	97	48.406	460240000	0.650319	0.611117	0.674534	0.57731	0.620588	0.638556	0.578099	0.567055	0.65066
A0A804HKH9			6	315	111.7	1745500000	1.63597	1.58657	1.42934	1.70458	1.60663	1.57118	1.64414	1.53769	1.31745
O00178	GTPBP1	9567	4	669	28.865	306120000	0.417947	0.443214	0.525496	0.441022	0.439958	0.492608	0.441675	0.49202	0.500742
O00186	STXBP3	6814	5	592	34.203	407830000	0.512622	0.506537	0.487731	0.483302	0.510197	0.536513	0.520061	0.506104	0.505386
E9PRZ9			1	90	6.3841	11200000000	0.167432	0.161055	0.166455	0.198333	0.174435	0.173294	0.230551	0.220942	0.132045
O00194	RAB27B	5874	3	218	34.511	1468900000	0.681324	0.646684	0.670798	0.626836	0.686463	0.622498	0.571362	0.606683	0.719955
A0A8Q3WKK0			15	1049	129.25	2720000000	2.19324	2.61503	2.6107	2.24954	2.54956	2.61619	2.38052	2.90196	2.6148
B1ANM0			1	167	6.5981	93196000	0.114353	0.115678	0.112912	0.0946637	0.0961983	0.101175	0.085981	0.119753	0.105421
E9PKH6			2	138	29.802	125040000	0.155586	0.179208	0.177641	0.158292	0.162798	0.199537	0.173424	0.163645	0.185672
F8U8C0			1	310	11.502	103570000	0.109604	0.0912532	0.0868833	0.0909427	0.0782708	0.0715224	0.0692188	0.063993	0.099255
O00221	NFKBIE	4794	2	500	17.695	335180000	0.425129	0.381288	0.355684	0.440669	0.38419	0.371226	0.364075	0.311769	0.350977
O00231	PSMD11	5717	13	422	122.95	14500000000	2.16225	2.36715	2.11808	2.20167	2.16932	1.98801	2.17115	2.26372	2.0613
O00232	PSMD12	5718	10	456	113.01	8987700000	1.57623	1.65029	1.55453	1.71915	1.6113	1.52305	1.65507	1.63181	1.69014
F5H5V4			7	153	55.449	9276500000	0.589547	0.604194	0.703528	0.631806	0.635933	0.696134	0.684263	0.789027	0.598048
E5RIM7			3	73	42.313	622380000	0.405737	0.439578	0.563273	0.416836	0.399162	0.498025	0.418426	0.481002	0.489645
O00257	CBX4	8535	1	560	6.6184	17160000	0.0525878	0.0404386	0.0452793	0.0389553	0.0436447	0.0440535	0.0517875	0.055158	0.0464091
O00264	PGRMC1	10857	4	195	34.468	2225500000	0.814109	0.881421	0.86681	0.817286	0.784132	0.744204	0.727481	0.752363	0.919528
O00267	SUPT5H	6829	9	1087	73.595	2945700000	1.30073	1.24235	1.50855	1.34907	1.3168	1.48861	1.45569	1.44606	1.47731
A0A8I5KRH3			1	323	15.368	96922000	0.0168415	0.032492	0.027475	0.0280352	0.0236731	0.0174074	0.0233256	0.0311147	0.0204682
O00273	DFFA	1676	2	331	22.091	129360000	0.153556	0.158256	0.156706	0.161256	0.15383	0.154219	0.149618	0.152298	0.161761
O00291	HIP1	3092	8	1037	53.364	885880000	0.659685	0.72493	0.77738	0.737885	0.755055	0.797823	0.808234	0.859333	0.662393
O00299	CLIC1	1192	11	241	251.33	15500000000	3.04539	3.02278	3.18402	3.06323	2.96823	2.96854	2.80846	2.63239	3.08013
O00303	EIF3F	8665	7	357	128.13	9321600000	0.99633	0.990903	0.932339	1.02572	1.01302	0.987837	1.11384	1.00385	1.07113
O00308	WWP2	11060	1	870	6.7864	19365000	0.0103546	0.0103691	0.00868707	0.0108305	0.00946055	0.00799795	0.0117603	0.0131631	0.0081577
H0YD97			3	189	21.9	300010000	0.245356	0.254048	0.236525	0.217317	0.237917	0.239438	0.24806	0.2367	0.24734
B8ZZF7			6	259	80.519	5536300000	1.24464	1.18245	1.21665	1.23504	1.17108	1.10313	1.25198	1.17864	1.07058
O00399	DCTN6	10671	2	190	14.25	756460000	0.163194	0.15107	0.179768	0.158506	0.159822	0.197079	0.188944	0.172073	0.141773
O00401	WASL	8976	2	505	18.691	277860000	0.195028	0.170513	0.191333	0.169171	0.175811	0.192178	0.205321	0.190319	0.15909
O00410	IPO5	3843	14	1097	172.44	6197700000	2.02148	2.08327	1.94851	2.16131	2.14499	2.02054	2.08411	2.08102	2.06527
O00411	POLRMT	5442	5	1230	34.036	465580000	0.386198	0.352068	0.34313	0.319788	0.329865	0.325452	0.368077	0.335966	0.352779
O00418	EEF2K	29904	2	725	11.417	119970000	0.217721	0.233516	0.401497	0.196208	0.22224	0.286699	0.21496	0.247503	0.345257
O00422	SAP18	10284	2	153	14.443	165290000	0.113493	0.115578	0.108707	0.115703	0.112648	0.113991	0.115519	0.121325	0.102665
O00425	IGF2BP3	10643	13	579	168.52	11800000000	3.1128	3.24425	3.58386	3.38475	3.31485	3.6712	3.48712	3.76148	3.70641
O00429	DNM1L	10059	12	736	175.2	4419700000	1.79696	1.81761	1.96759	1.89176	1.77675	1.86187	1.87678	1.79935	1.85177
O00442	RTCA	8634	2	366	16.195	318470000	0.436743	0.446326	0.410774	0.428232	0.470906	0.452059	0.337383	0.312074	0.408685
O00443	PIK3C2A	5286	9	1686	58.135	995590000	0.882674	0.909089	0.868764	0.866794	0.901118	0.825523	0.879465	0.884345	0.83013
A0A6Q8PHD2			6	424	145.48	1536100000	0.778703	0.731816	0.69993	0.845729	0.862416	0.84763	0.900693	0.853496	0.847789
F8W785	GOLIM4	27333	4	668	28.356	458040000	0.20964	0.241109	0.217257	0.17841	0.192342	0.162903	0.153533	0.184573	0.160416
A0A2R8Y7A0			1	199	6.7419	51366000	0.117569	0.129143	0.089716	0.0956664	0.121527	0.0949893	0.0954628	0.0985443	0.104712
O00468	AGRN	375790	4	2068	38.573	88161000	0.0924821	0.098145	0.113642	0.0987189	0.100556	0.128266	0.115559	0.102858	0.107443
O00469	PLOD2	5352	9	737	80.504	2001300000	1.08806	1.85718	1.66248	0.838035	1.36052	1.09558	0.710059	1.20409	0.945987
F8W9B8			3	643	22.528	513740000	0.445164	0.467709	0.508436	0.449397	0.46951	0.602039	0.524448	0.576083	0.554717
O00483	NDUFA4	4697	3	81	22.362	1181200000	1.07605	0.869027	0.833344	0.588567	0.66009	0.692572	0.657759	0.714863	0.791388
O00487	PSMD14	10213	5	310	34.867	3179500000	0.4577	0.533209	0.486754	0.506719	0.473644	0.503235	0.524707	0.553797	0.523761
O00488	ZNF593	51042	1	134	6.6968	1556200000	0.0399524	0.0524527	0.0480247	0.0491362	0.0441795	0.0470649	0.038443	0.0430096	0.0514302
O00499	BIN1	274	5	593	45.538	800690000	0.571526	0.604332	0.570171	0.676773	0.605142	0.579373	0.639629	0.61002	0.57396
O00505	KPNA3	3839	1	521	9.3837	40039000	0.0443716	0.0436442	0.047044	0.0433555	0.0463566	0.0431307	0.0401153	0.043151	0.0497919
H7C279			1	247	6.7212	50640000	0.0787767	0.0815883	0.0832263	0.0760778	0.0720759	0.0823595	0.0745942	0.0700632	0.08572
O00515	LAD1	3898	4	517	75.085	181760000	0.253917	0.300369	0.317321	0.287435	0.301419	0.3441	0.266442	0.33884	0.382898
B3KXD6	PES1	23481	3	449	27.835	561650000	0.503356	0.477455	0.43202	0.502493	0.49879	0.409273	0.501136	0.495663	0.4108
O00560	SDCBP	6386	5	298	95.416	1217800000	0.659244	0.632788	1.02038	0.587987	0.586787	0.919882	0.529574	0.534238	0.844673
O00566	MPHOSPH10	10199	6	681	35.482	1269500000	1.01539	1.06364	1.09242	1.11282	1.09395	1.16349	1.20952	1.16721	0.949959
O00567	NOP56	10528	7	594	58.876	2570300000	0.830844	0.855256	0.855176	0.905391	0.867906	0.851663	0.865628	0.898383	0.810209
A0A0D9SF53			0	733	284.4	39000000000	3.37125	3.40062	3.04227	3.21314	3.19902	2.80105	2.94038	2.73533	2.92974
D6RHI9			2	253	13.849	208520000	0.264128	0.281215	0.323782	0.270987	0.267495	0.28402	0.272386	0.272357	0.314783
O00622	CCN1	3491	6	381	46.729	403780000	0.311566	0.30867	0.265369	0.313008	0.300375	0.28168	0.342414	0.333591	0.274661
O00625	PIR	8544	3	290	21.42	444760000	0.351598	0.389281	0.441286	0.42446	0.396431	0.47867	0.460088	0.469396	0.443693
A0A7I2YQ95			4	477	271.01	2047100000	0.325155	0.364406	0.294432	0.352053	0.313226	0.310101	0.28506	0.258488	0.320246
O00743	PPP6C	5537	7	305	107.02	5717600000	1.76287	1.6856	1.95104	1.68522	1.73568	2.08647	1.72096	1.59459	2.34355
O00762	UBE2C	11065	4	179	78.028	946430000	0.750889	0.925301	0.704597	0.555558	0.612469	0.603526	0.480663	0.57339	0.476183
F2Z2Y4	PDXK	8566	4	272	48.232	2103600000	1.02833	0.915724	0.980428	0.999424	1.02617	1.19532	1.15692	1.17886	0.926128
O14494	PLPP1	8611	1	284	6.1402	89588000	0.0352411	0.0361726	0.0315171	0.0404676	0.0343197	0.0337889	0.0435306	0.0395243	0.043402
H0Y488			7	1901	76.447	393680000	0.877406	0.805992	0.75525	0.850712	0.865737	0.864423	0.913509	0.86836	0.77544
O14524	NEMP1	23306	2	444	13.006	421100000	0.153858	0.174945	0.165236	0.163703	0.169189	0.203378	0.154406	0.191564	0.19719
O14530	TXNDC9	10190	2	226	16.442	754570000	0.234889	0.236652	0.258713	0.211275	0.230637	0.275233	0.23883	0.250479	0.222806
O14545	TRAFD1	10906	4	582	41.626	1023600000	0.273991	0.273321	0.30195	0.262857	0.253906	0.299592	0.2328	0.260286	0.188012
O14548	COX7A2L	9167	3	114	27.344	509590000	0.660135	0.723678	1.24953	0.505356	0.634449	1.06545	0.565622	0.667306	1.03881
H3BNK3			2	111	20.708	1845200000	0.515698	0.58032	0.52522	0.647888	0.496675	0.4685	0.425376	0.380639	0.681764
H3BRL3			2	300	12.682	1042600000	0.0968517	0.0957476	0.10702	0.0961458	0.0965507	0.114813	0.116282	0.107195	0.0802265
A0A7I2V365			6	1537	44.782	358940000	0.559588	0.550599	0.575838	0.527871	0.560713	0.592531	0.498998	0.503514	0.553379
M0QXB4	COPE	11316	4	331	52.921	3665600000	0.868419	0.888557	0.768562	0.942411	0.879293	0.794379	0.846601	0.818066	0.899485
A6NJH9	EIF1AY	9086	2	127	14.406	1219900000	0.15987	0.174281	0.180434	0.182958	0.189286	0.176046	0.19194	0.195376	0.148348
O14617	AP3D1	8943	16	1153	143.66	3590800000	1.38154	1.67796	1.82285	1.4209	1.59802	1.70159	1.45514	1.72174	1.91825
E9PP76			1	68	9.8305	90959000	0.175582	0.208484	0.169628	0.204501	0.206142	0.18682	0.178527	0.214166	0.210591
A0A494C1P1			2	426	12.406	76446000	0.0798614	0.0930121	0.0990384	0.0888237	0.0910403	0.0896892	0.0886305	0.152185	0.0948004
O14646	CHD1	1105	4	1710	25.008	336390000	0.363002	0.419228	0.362157	0.392889	0.386399	0.398867	0.4158	0.428377	0.361365
O14647	CHD2	1106	2	1828	12.588	139930000	0.0629013	0.0723177	0.0762044	0.0643095	0.0695477	0.079407	0.0744291	0.0774298	0.0656588
O14656	TOR1A	1861	3	332	28.298	318270000	0.473699	0.480822	0.408464	0.481366	0.473719	0.416102	0.415784	0.410424	0.440895
O14657	TOR1B	27348	3	336	36.884	396660000	0.416328	0.485905	0.419247	0.401195	0.453073	0.40315	0.395272	0.469034	0.377552
B7ZBM8			1	219	6.2379	99591000	0.0874694	0.0960418	0.0951699	0.0910184	0.0901456	0.0796557	0.0810514	0.100189	0.100318
O14672	ADAM10	102	1	748	8.4013	103940000	0.08021	0.0720548	0.0832091	0.0759769	0.0738923	0.0680768	0.0694507	0.0761391	0.102243
E9PN66			1	62	20.324	53475000	0.0755313	0.0704962	0.0523875	0.0652555	0.0703475	0.0653068	0.0643552	0.0640133	0.0660926
O14684	PTGES	9536	1	152	6.3555	47886000	0.0844479	0.0662208	0.0664153	0.0768662	0.0686327	0.0807228	0.0769009	0.0667905	0.0702601
C9JBU8			1	136	13.025	22313000	0.0671516	0.0759421	0.0933396	0.0745642	0.0780472	0.0928507	0.07725	0.088439	0.0973302
J3KQ37			0	1625	11.581	135380000	0.158344	0.173317	0.190482	0.162991	0.162038	0.173294	0.157433	0.192921	0.175381
C9JLV4			2	1163	11.265	121190000	0.132382	0.167984	0.282752	0.150005	0.162228	0.207617	0.166883	0.200105	0.188153
O14730	RIOK3	8780	3	519	36.647	350790000	0.364149	0.338804	0.365835	0.320192	0.375399	0.38384	0.337453	0.364915	0.314093
O14732	IMPA2	3613	3	288	48.614	3780000000	0.836887	0.85945	0.888975	0.909806	0.874277	0.863452	0.979551	0.992468	0.79316
O14737	PDCD5	9141	9	125	75.868	14000000000	4.5223	3.53113	3.73446	4.39905	4.15016	3.88447	4.05516	3.24575	3.29229
O14744	PRMT5	10419	5	637	33.338	3436600000	1.46761	1.43283	1.48038	1.53966	1.52854	1.5207	1.77709	1.6076	1.28611
O14745	NHERF1	9368	10	358	105.92	8970800000	2.12437	2.0491	2.12187	2.34055	2.09334	2.2341	2.16942	2.0705	1.79573
O14763	TNFRSF10B	8795	1	440	7.5981	118910000	0.0822554	0.0744272	0.0655209	0.06909	0.0745023	0.0691718	0.0575426	0.053391	0.0856711
A0A0S2Z5C6			1	594	6.073	45767000	0.100485	0.113262	0.0839932	0.110058	0.101241	0.0973516	0.102319	0.105026	0.09953
A0A2R8Y7U1			3	400	19.371	1074300000	0.353976	0.435509	0.445919	0.402854	0.415876	0.445524	0.430974	0.457144	0.400479
O14776	TCERG1	10915	8	1098	83.377	2242500000	1.28159	1.28091	1.44049	1.29653	1.32961	1.55838	1.4711	1.36733	1.40099
O14777	NDC80	10403	3	642	18.363	223630000	0.164309	0.170982	0.18332	0.171025	0.156121	0.170394	0.152031	0.177197	0.154483
F8WAR6			1	672	6.5852	31075000	0.0207967	0.0230975	0.0246504	0.0200143	0.0246274	0.0235729	0.0252935	0.0251881	0.0266271
A0A075B780			5	766	30.687	188850000	0.23798	0.23833	0.376941	0.283934	0.247887	0.365604	0.256481	0.237164	0.403992
O14802	POLR3A	11128	7	1390	64.343	346960000	0.759442	0.770625	0.782887	0.781527	0.750988	0.776982	0.782509	0.785599	0.826219
O14818	PSMA7	5688	8	248	68.298	11200000000	3.38504	3.64668	3.17344	3.53522	3.5211	3.20948	3.6266	3.67222	3.30524
O14828	SCAMP3	10067	3	347	65.179	1186600000	0.546502	0.549898	0.530175	0.505691	0.54675	0.491931	0.457069	0.446533	0.571192
C9IYS5			2	176	12.342	82184000	0.114121	0.111096	0.139761	0.111421	0.105965	0.141564	0.12883	0.141077	0.135638
O14841	OPLAH	26873	5	1288	71.734	197470000	0.205193	0.195633	0.221994	0.209824	0.199378	0.224293	0.222351	0.223713	0.221932
Q5VV89			2	166	16.946	536160000	0.201947	0.2026	0.21997	0.181589	0.181328	0.20875	0.158966	0.164493	0.268232
O14907	TAX1BP3	30851	1	124	23.624	1973500000	0.354526	0.369326	0.365525	0.378623	0.360325	0.362557	0.369067	0.384598	0.385117
O14908	GIPC1	10755	4	333	41.99	207530000	0.20565	0.219025	0.226006	0.22129	0.208833	0.232888	0.240332	0.228001	0.213646
A0A499FJS7			4	692	28.441	266980000	0.500156	0.443665	0.413281	0.439451	0.466006	0.599478	0.465041	0.487269	0.401921
F8WEW1			1	46	7.6789	156400000	0.112502	0.111628	0.118941	0.107126	0.0942869	0.0976474	0.111502	0.108218	0.0860316
O14933	UBE2L6	9246	2	153	18.009	135070000	0.0611767	0.0606698	0.0432525	0.0638806	0.0510218	0.0461715	0.0438577	0.035298	0.054956
A0A2U3TZN6			5	880	44.299	1290800000	0.820307	0.708718	0.729613	0.771563	0.797687	0.688878	0.869402	0.826561	0.757658
O14948	TFEC	22797	1	347	6.0159	153580000	0.111556	0.123866	0.134564	0.111635	0.113055	0.11981	0.12493	0.136801	0.106551
O14949	UQCRQ	27089	2	82	12.845	415650000	0.500489	0.358753	0.363571	0.349499	0.395536	0.316533	0.360301	0.390039	0.48043
P19105	MYL12A	10627	10	171	164.77	14000000000	2.05681	2.15094	2.1674	2.28347	2.13855	2.24587	2.17641	2.39268	2.17245
O14957	UQCR11	10975	1	56	6.9081	47321000	0.163008	0.136179	0.13407	0.137688	0.124252	0.124263	0.0976642	0.0789864	0.195546
A0A7I2V5A3			8	800	58.279	3335400000	1.34017	1.5246	1.73065	1.38628	1.3614	1.56088	1.37573	1.46371	1.44682
A8MY26	VPS26C	10311	3	172	36.636	90260000	0.0922652	0.0928494	0.0905679	0.0914599	0.0867567	0.0840403	0.086948	0.0857319	0.0961875
O14974	PPP1R12A	4659	11	1030	91.408	2857100000	0.992767	1.24022	1.36783	1.18465	1.14654	1.23942	1.08907	1.25183	1.2448
O14976	GAK	2580	11	1311	82.077	958360000	0.940006	0.989651	0.972242	0.964106	0.971201	0.96991	0.977743	0.984595	0.983873
A0A087WUK2	HNRNPDL	9987	7	363	56.656	2645500000	1.14136	1.08267	0.964885	1.24513	1.0928	1.04542	1.08907	0.932637	1.07645
O14980	XPO1	7514	23	1071	251.36	14700000000	3.40015	3.58809	3.41555	3.73855	3.5634	3.3992	3.26407	3.40921	3.33109
O14981	BTAF1	9044	2	1849	14.471	82309000	0.0935822	0.0932187	0.0977922	0.090085	0.098923	0.0765914	0.090203	0.0946551	0.109374
O15013	ARHGEF10	9639	2	1369	15.91	159290000	0.198112	0.198112	0.184654	0.203246	0.195013	0.198477	0.226667	0.21506	0.192063
O15027	SEC16A	9919	15	2357	201.91	1820000000	1.8553	1.866	1.91609	1.82106	1.85937	1.91133	2.14323	2.22876	1.97758
O15031	PLXNB2	23654	9	1838	80.055	634480000	1.02647	0.935692	1.0918	0.93787	0.988688	1.05456	0.87805	0.872082	1.21919
E7ET15			14	1028	112.55	2362400000	1.56446	1.49462	1.4967	1.55334	1.53376	1.47537	1.53061	1.4473	1.48678
O15056	SYNJ2	8871	6	1496	40.712	583160000	0.472978	0.547125	0.572838	0.473419	0.492527	0.558076	0.453806	0.534973	0.616319
O15067	PFAS	5198	8	1338	62.292	1405400000	0.888872	0.879669	0.889193	0.938564	0.915283	0.970602	1.11682	1.04727	0.865571
O15084	ANKRD28	23243	2	1053	23.189	83690000	0.180959	0.185323	0.18455	0.175188	0.17312	0.179446	0.144381	0.136676	0.2332
O15085	ARHGEF11	9826	7	1522	51.36	357950000	0.39338	0.448817	0.424444	0.421275	0.404801	0.411275	0.390688	0.403026	0.473226
O15111	CHUK	1147	1	745	6.6336	54883000	0.110999	0.101819	0.101723	0.0990973	0.110235	0.104849	0.120024	0.105138	0.0884575
O15118	NPC1	4864	5	1278	64.06	3560900000	0.963249	0.830843	0.781185	0.75094	0.740211	0.696678	0.779592	0.729071	0.723133
A0A087WU14			1	206	20.234	60193000	0.0469259	0.0458494	0.0446516	0.0462736	0.0436522	0.0384223	0.0333813	0.023963	0.0480528
H3BV04			1	194	32.069	531250000	0.0105606	0.013509	0.0117607	0.0124002	0.0115705	0.0113171	0.0143375	0.0140511	0.0103954
O15143	ARPC1B	10095	4	372	179.61	7767500000	2.82614	2.85884	2.83545	2.81569	2.82671	2.80267	2.68785	2.63024	2.57991
O15144	ARPC2	10109	13	300	172.56	12600000000	3.10156	3.28688	2.8804	3.14188	3.23562	2.86051	3.25605	3.21475	2.58608
O15145	ARPC3	10094	3	178	26.507	2990000000	1.26145	1.27365	1.2155	1.20017	1.33273	1.16787	1.03034	0.912456	1.10596
C9J9P4			2	248	22.397	135010000	0.124208	0.116023	0.102911	0.0958052	0.0992551	0.0900145	0.0949989	0.0928893	0.0964869
O15164	TRIM24	8805	3	1050	18.291	122610000	0.138464	0.152128	0.137128	0.155996	0.136933	0.152379	0.156418	0.170217	0.121321
O15173	PGRMC2	10424	2	223	17.123	919350000	0.100013	0.0916788	0.088049	0.0928726	0.0927619	0.0918896	0.0755911	0.078199	0.121431
O15212	PFDN6	10471	9	129	95.003	2125200000	0.948063	1.01056	1.08698	1.07126	0.975403	1.09883	1.02059	1.00869	1.10492
O15213	WDR46	9277	1	610	6.7164	193520000	0.00961079	0.0074133	0.00675258	0.0111742	0.0092362	0.00727455	0.00768459	0.0120658	0.00629273
O15228	GNPAT	8443	3	680	19.77	211450000	0.298233	0.325208	0.313734	0.304526	0.322078	0.328926	0.338892	0.35927	0.328893
O15234	CASC3	22794	3	703	27.295	236810000	0.19375	0.202218	0.251459	0.202319	0.203533	0.264724	0.241102	0.246293	0.220912
O15243	LEPROT	54741	1	131	9.4839	18591000	0.0143228	0.0193974	0.0149831	0.0159156	0.013513	0.0131124	0.0163832	0.0163882	0.0155962
O15247	CLIC2	1193	4	247	48.061	177970000	0.172979	0.211313	0.191597	0.188444	0.184588	0.202863	0.184392	0.192989	0.244755
O15254	ACOX3	8310	2	700	16.879	26586000	0.0547773	0.0532271	0.0454001	0.0569206	0.055626	0.0429585	0.049921	0.0494238	0.0607587
Q5T093			1	117	9.5895	82681000	0.0335522	0.0498794	0.0500296	0.0539444	0.0423962	0.0487781	0.0415313	0.0540075	0.0508417
Q5T8U5			3	186	23.327	2225700000	0.360523	0.483038	0.479879	0.451384	0.444513	0.45543	0.380082	0.41737	0.560926
O15269	SPTLC1	10558	3	473	30.229	970090000	0.443073	0.451471	0.440492	0.344863	0.368574	0.377261	0.365789	0.383489	0.356018
H0YJV2			2	407	21.539	52372000	0.077087	0.0879731	0.115768	0.0845729	0.0880852	0.103504	0.106934	0.11559	0.0995911
O15294	OGT	8473	11	1046	102.46	2649700000	1.93262	2.06838	2.03151	2.03744	2.09368	2.08971	2.15377	1.96123	2.11868
O15305	PMM2	5373	9	246	98.293	6677500000	1.45227	1.59696	1.50257	1.56633	1.53349	1.49377	1.62645	1.66597	1.46832
A0A8I5KR14			7	629	62.36	465810000	0.5181	0.533654	0.53713	0.498205	0.514298	0.546669	0.541194	0.554578	0.480779
E7ES08			4	188	33.81	1897500000	1.89334	1.07078	1.00143	1.44197	1.35523	1.17632	1.70751	1.16461	1.12326
O15355	PPM1G	5496	9	546	69.04	11800000000	1.36674	1.36079	1.23551	1.4793	1.35408	1.35266	1.44318	1.39674	1.23429
O15357	INPPL1	3636	4	1258	45.282	221280000	0.284899	0.300382	0.282924	0.281569	0.289496	0.359716	0.321061	0.327437	0.293451
O15371	EIF3D	8664	12	548	147.96	9729600000	1.98344	2.228	2.36422	2.09042	2.10073	2.17626	2.07735	2.25931	2.17331
O15372	EIF3H	8667	9	352	120.4	7386700000	2.08245	2.08766	1.96138	2.06242	1.98381	1.81669	1.98308	2.005	1.80814
E7EWK7			2	184	11.757	89994000	0.150728	0.172372	0.186528	0.163281	0.176706	0.225809	0.168935	0.1686	0.226686
O15382	BCAT2	587	5	392	63.77	1560000000	1.0673	1.18858	1.30598	0.984666	1.07253	1.26927	1.08278	1.17615	1.2825
O15397	IPO8	10526	3	1037	18.554	206940000	0.10439	0.104981	0.100523	0.0978044	0.0956561	0.0978137	0.105078	0.0985862	0.0859766
O15400	STX7	8417	2	261	15.636	152320000	0.182067	0.204653	0.208531	0.200124	0.197839	0.206719	0.197844	0.242662	0.234202
J3QQV2			2	417	11.239	65416000	0.10838	0.112117	0.110819	0.10845	0.103335	0.112794	0.102971	0.126642	0.117672
H0Y8Q6			1	300	6.5275	16961000	0.0244341	0.0255525	0.0211061	0.0256197	0.0289896	0.0229547	0.0296106	0.034462	0.0255461
O15440	ABCC5	10057	1	1437	6.2777	69960000	0.031496	0.0415121	0.048473	0.0365934	0.0378842	0.0535512	0.0391199	0.050641	0.0391967
O15446	POLR1G	10849	4	510	49.806	385600000	0.242319	0.292626	0.254919	0.265418	0.294037	0.257704	0.277245	0.304925	0.272773
C9JN43			1	101	7.7682	52029000	0.0995323	0.119835	0.111751	0.0860172	0.0933312	0.0788138	0.0760801	0.0999052	0.0929855
A0A7I2V4L6			4	191	28.965	1425400000	1.62179	1.39659	1.21366	1.49494	1.56589	1.29782	1.48761	1.46359	1.34513
B1ALC0			3	135	57.053	789800000	0.717435	0.73964	0.676925	0.783167	0.692291	0.687156	0.629054	0.561761	0.671131
O15514	POLR2D	5433	2	142	13.152	114280000	0.13012	0.14451	0.164834	0.146757	0.122862	0.160975	0.114709	0.109281	0.220936
O15523	DDX3Y	8653	1	660	6.8566	32359000	0.0282684	0.0269008	0.0214119	0.0261262	0.0248619	0.0245149	0.0253281	0.0176394	0.026038
E9PER6			3	529	17.633	754750000	0.254242	0.265422	0.236261	0.234616	0.265997	0.253156	0.280948	0.29376	0.243075
Q6P1N7			1	156	8.3848	54662000	0.0852149	0.0930434	0.0971702	0.0779068	0.086533	0.0992238	0.0853441	0.0983192	0.0870704
O15541	RNF113A	7737	2	343	14.021	310860000	0.139943	0.131234	0.135105	0.143648	0.136371	0.138317	0.148265	0.146563	0.130609
H0Y6I7			3	999	24.638	85872000	0.215799	0.20521	0.240825	0.215841	0.209334	0.251537	0.226533	0.222673	0.219665
O43143	DHX15	1665	13	795	103.58	4572300000	1.75016	1.96071	1.90022	1.91705	1.87679	1.83508	1.83008	1.83419	1.76866
O43148	RNMT	8731	8	476	54.218	2765600000	0.642703	0.670283	0.633872	0.641077	0.650397	0.637776	0.646957	0.683946	0.683047
O43149	ZZEF1	23140	4	2961	39.127	1991400000	0.23915	0.24546	0.22988	0.262851	0.251899	0.212194	0.234514	0.226621	0.237948
O43156	TTI1	9675	1	1089	16.187	25154000	0.0203442	0.0237917	0.0240848	0.0257131	0.0229519	0.0192442	0.0211194	0.0203283	0.0225715
O43159	RRP8	23378	4	456	30.787	114920000	0.212778	0.212102	0.228995	0.224664	0.221216	0.223645	0.236982	0.270185	0.20836
A0A8I5KSY3			3	114	51.797	8158100000	0.703374	0.675917	0.620639	0.787771	0.619517	0.593238	0.703887	0.690779	0.743725
O43172	PRPF4	9128	8	522	70.92	2745700000	1.2647	1.28511	1.32311	1.33248	1.33924	1.3184	1.37997	1.36314	1.30566
A0A286YF22			6	526	77.748	969120000	1.07737	1.1519	1.08148	1.02686	1.10777	1.08873	1.0816	1.22592	1.2096
O43181	NDUFS4	4724	2	175	12.078	72165000	0.119474	0.134664	0.16565	0.121505	0.127485	0.148758	0.128012	0.143452	0.158522
O43237	DYNC1LI2	1783	8	492	83.141	2190700000	0.747883	0.910842	0.940271	0.808015	0.889663	0.865601	0.812794	0.988916	0.875837
O43242	PSMD3	5709	22	534	242.51	13700000000	2.99418	2.49854	2.28029	2.79778	2.69237	2.5055	2.96208	2.58114	2.31764
O43252	PAPSS1	9061	4	624	41.132	1490000000	0.352442	0.362171	0.33967	0.360472	0.36084	0.352387	0.365388	0.362313	0.334728
O43264	ZW10	9183	2	779	17.902	139770000	0.247897	0.227976	0.234915	0.236691	0.229072	0.248784	0.286152	0.260728	0.25774
O43290	SART1	9092	7	800	77.417	683220000	0.460443	0.488146	0.477039	0.524548	0.48009	0.484778	0.618936	0.659364	0.525918
E9PLG8			2	81	13.357	523540000	0.156322	0.121012	0.126103	0.129805	0.145934	0.134738	0.142447	0.12214	0.138797
D6RBU4			2	452	28.552	183670000	0.295227	0.213097	0.131702	0.233582	0.248389	0.193708	0.220472	0.153633	0.174178
O43324	EEF1E1	9521	4	174	37.216	1462800000	0.425199	0.459709	0.474912	0.451604	0.439511	0.442404	0.46497	0.45047	0.477662
O43353	RIPK2	8767	2	540	14.601	227560000	0.126037	0.147671	0.13983	0.136761	0.123622	0.131637	0.127336	0.13507	0.130108
A0A7P0T8C3			2	184	14.609	187190000	0.183632	0.196359	0.177365	0.200856	0.179051	0.180359	0.215762	0.226395	0.194068
O43390	HNRNPR	10236	14	633	130.31	6567900000	1.69175	1.64898	1.6519	1.74816	1.70768	1.74604	1.8374	1.7998	1.58076
O43395	PRPF3	9129	8	683	97.216	1366600000	1.10518	1.15146	1.01171	1.15961	1.10588	0.976518	1.04929	1.04118	1.05848
K7ER96			6	281	136.04	1931600000	0.646251	0.703898	0.736775	0.718145	0.657948	0.716018	0.705561	0.715587	0.658849
O43399	TPD52L2	7165	11	206	126.24	14100000000	1.77472	1.90544	2.0906	1.99639	1.81925	2.09045	1.94849	2.09222	2.02213
O43402	EMC8	10328	3	210	28.673	352740000	0.277694	0.334772	0.433652	0.302785	0.296701	0.391346	0.321847	0.39125	0.393128
F6QUN3			1	176	7.7682	259310000	0.467167	0.507495	0.530233	0.51773	0.486312	0.549362	0.544331	0.582508	0.498487
E9PSD3			2	348	12.034	69194000	0.153316	0.164973	0.155074	0.144834	0.151756	0.186349	0.167253	0.178306	0.128507
O43432	EIF4G3	8672	3	1585	21.485	176250000	0.240785	0.238455	0.262886	0.249001	0.226076	0.248019	0.224238	0.19981	0.269332
O43447	PPIH	10465	3	177	26.869	423060000	0.349529	0.376781	0.457426	0.384142	0.367855	0.357906	0.423088	0.422913	0.3576
H3BLU7			3	314	28.506	764090000	0.713461	0.786901	0.64162	0.801015	0.805956	0.679267	0.881745	0.809276	0.671192
O43493	TGOLN2	10618	5	437	43.847	448370000	0.411819	0.393995	0.379746	0.308978	0.309308	0.268477	0.300902	0.410051	0.336586
J3QLB5			1	47	10.015	60194000	0.104808	0.116692	0.108477	0.104994	0.108195	0.116465	0.0934737	0.0887467	0.110902
R4GMU8			1	79	23.281	42825000	0.0983237	0.121099	0.118906	0.105013	0.106616	0.0967319	0.089629	0.0945895	0.130224
G3V3Q2			1	141	15.13	57848000	0.0549965	0.0527319	0.047774	0.053291	0.052965	0.0529301	0.0449513	0.0430832	0.0431533
O43570	CA12	771	2	354	20.55	385610000	0.393241	0.31302	0.365985	0.349631	0.329221	0.344483	0.375412	0.30014	0.426168
O43583	DENR	8562	5	198	109.56	2351400000	0.727313	0.637107	0.791865	0.92532	0.741634	0.709439	0.832528	1.09998	0.785889
O43592	XPOT	11260	12	962	121.56	1707800000	1.00989	1.07503	1.05502	1.05171	1.05891	1.04736	0.977743	1.02706	1.08953
O43598	DNPH1	10591	1	174	68.528	417260000	0.129686	0.13318	0.148567	0.129603	0.132778	0.148626	0.131904	0.123146	0.152589
O43615	TIMM44	10469	10	452	104.08	3346100000	2.08129	2.40796	3.06813	1.72753	2.11456	2.45267	1.94031	2.46214	2.62715
O43617	TRAPPC3	27095	5	180	35.921	815010000	0.466021	0.550255	0.522875	0.523766	0.478375	0.472915	0.499399	0.629183	0.522074
M0R1L7			2	159	36.614	1898500000	0.50083	0.507683	0.610465	0.536739	0.493361	0.564508	0.598423	0.675767	0.432896
C9J0K5			1	75	5.994	239730000	0.123418	0.112962	0.090192	0.124583	0.122747	0.095029	0.135206	0.122434	0.115271
A0A087WYV6	TSPAN6	7105	2	129	12.141	170310000	0.231403	0.24064	0.288971	0.235511	0.237083	0.265033	0.225755	0.242696	0.301346
O43660	PLRG1	5356	4	514	30.36	877310000	0.83464	0.898448	0.801407	0.927149	0.865263	0.799398	0.93285	1.00903	0.768046
O43670	ZNF207	7756	3	478	49.581	989300000	0.183484	0.176078	0.168283	0.170193	0.187754	0.179446	0.170963	0.165794	0.143166
E7EWP0			2	177	11.898	311820000	0.322188	0.24914	0.252597	0.202363	0.263056	0.269361	0.234537	0.279902	0.355095
O43678	NDUFA2	4695	1	99	15.478	64965000	0.0694665	0.0750595	0.0858935	0.0686233	0.068714	0.0757627	0.0619423	0.0620687	0.0892519
O43681	GET3	439	5	348	62.451	2364800000	0.783661	0.760172	0.647012	0.801267	0.781895	0.723495	0.811457	0.707091	0.675714
O43684	BUB3	9184	6	328	45.032	2668200000	0.634088	0.609477	0.668671	0.639752	0.623638	0.694265	0.62793	0.634601	0.600847
K7EMK9			2	178	19.801	696890000	0.453369	0.343461	0.318873	0.475835	0.33644	0.319521	0.483895	0.357878	0.399801
O43707	ACTN4	81	37	911	323.31	200000000000	20.0909	19.932	19.5322	21.4504	20.4095	19.7844	19.5517	18.1055	19.2552
F8VRU3			1	121	10.481	112980000	0.0452401	0.0521172	0.0505389	0.0419188	0.0473522	0.0439034	0.0473304	0.0510018	0.0442648
O43719	HTATSF1	27336	7	755	52.405	4026800000	0.525359	0.569735	0.580287	0.575392	0.553542	0.595843	0.647633	0.647136	0.55531
Q15438	CYTH1	9267	1	398	7.0841	147680000	0.0855171	0.0902579	0.0968219	0.0718145	0.0801754	0.0930111	0.0667327	0.0714738	0.0842473
O43741	PRKAB2	5565	1	272	17.226	29344000	0.0141253	0.0270035	0.0266036	0.0245053	0.0208223	0.0175987	0.0190289	0.0287968	0.030654
O43747	AP1G1	164	11	822	118.17	5594900000	2.04627	2.19626	2.16993	2.09017	2.16194	2.13431	2.0816	2.17922	2.12406
O43752	STX6	10228	1	255	11.074	192360000	0.163403	0.201185	0.423007	0.157964	0.194125	0.304743	0.180139	0.234257	0.372517
A0A7I2V697			9	262	96.239	4110000000	1.04003	1.00336	1.02529	1.06508	1.00468	1.03489	1.19906	1.19968	0.948004
O43768	ENSA	2029	2	121	11.8	583500000	0.314921	0.33784	0.349396	0.444579	0.349779	0.371668	0.521303	0.549397	0.430134
O43776	NARS1	4677	14	548	112.23	8200000000	1.73087	1.46013	1.41462	1.56438	1.53112	1.50672	1.54484	1.4921	1.48305
E9PDF6	MYO1B	4430	16	1107	187.71	4045900000	2.64361	2.63732	2.56873	2.57099	2.60501	2.51036	2.46354	2.39438	2.63625
B0QYW5			3	225	18.454	280650000	0.0539312	0.0601652	0.0601866	0.0618234	0.0495157	0.0577504	0.0580592	0.0617576	0.0619496
O43809	NUDT21	11051	6	227	56.505	2522200000	1.57476	1.52109	1.4352	1.77155	1.59226	1.6489	1.87474	1.70873	1.29619
O43813	LANCL1	10314	3	399	25.438	328720000	0.587688	0.626967	0.650495	0.63395	0.630152	0.736874	0.736641	0.756888	0.596202
O43815	STRN	6801	3	780	32.755	743580000	1.31158	1.30777	1.23689	1.28373	1.33822	1.429	1.34664	1.28169	1.25659
O43818	RRP9	9136	1	475	8.5982	167710000	0.0712725	0.0789217	0.0951561	0.0913842	0.0884241	0.0951218	0.100801	0.0976122	0.0817053
A0A7P0T893			4	679	37.279	373580000	0.385036	0.378001	0.401807	0.442416	0.397956	0.407801	0.438695	0.460617	0.368172
A0A087X2E5	IDH3B	3420	5	376	98.155	1277100000	0.617392	0.741581	0.671384	0.653879	0.649333	0.665593	0.662201	0.710134	0.727043
O43847	NRDC	4898	8	1151	65.849	1069100000	0.798769	0.817135	0.811972	0.873542	0.776473	0.752785	0.804224	0.85801	0.817603
O43852	CALU	813	11	315	178.87	8203200000	2.11561	2.35645	2.21166	2.47141	2.22423	2.09884	1.98623	2.24234	2.00166
O43865	AHCYL1	10768	3	530	35.027	1097600000	0.61451	0.558492	0.636056	0.599579	0.573875	0.625486	0.693862	0.632746	0.547568
O43913	ORC5	5001	3	435	19.244	254170000	0.308537	0.344857	0.370135	0.324644	0.333559	0.366384	0.312955	0.355016	0.414222
O43920	NDUFS5	4725	2	106	26.688	525840000	0.31568	0.343761	0.379516	0.349032	0.333403	0.360291	0.321996	0.35203	0.403962
K7ES57			1	211	7.5306	77816000	0.0905685	0.0817886	0.0902287	0.0870326	0.0809684	0.0738008	0.1068	0.126653	0.081907
O60216	RAD21	5885	6	631	80.011	976190000	0.288301	0.290786	0.299835	0.271762	0.279865	0.297222	0.260537	0.278646	0.341096
O60218	AKR1B10	57016	15	316	289.06	243000000000	23.5083	24.0458	23.4536	21.369	24.2519	23.3109	20.4716	17.2876	22.1608
O60220	TIMM8A	1678	4	97	58.453	2245500000	1.17956	1.14577	1.05706	1.2795	1.16966	1.18462	1.00872	0.800407	1.332
O60231	DHX16	8449	6	1041	62.714	568820000	0.689916	0.725806	0.633929	0.732209	0.688225	0.673085	0.668491	0.656593	0.701195
E9PN57			1	60	11.707	63259000	0.118731	0.127878	0.124045	0.114643	0.106582	0.113754	0.100746	0.102359	0.119102
O60244	MED14	9282	3	1454	18.751	183330000	0.199932	0.240496	0.20629	0.189384	0.214377	0.208706	0.214206	0.212446	0.220838
O60256	PRPSAP2	5636	5	369	52.067	832530000	0.543829	0.646559	0.522863	0.55914	0.609412	0.578519	0.501042	0.571128	0.635078
O60264	SMARCA5	8467	14	1052	99.671	3917100000	2.59573	2.34405	2.19269	2.5826	2.32257	2.27075	2.94439	2.67187	2.32082
O60271	SPAG9	9043	21	1321	258.26	7395900000	2.45736	2.71262	2.68577	2.62428	2.46857	2.47268	2.53249	2.78488	2.54013
O60287	URB1	9875	10	2271	71.09	1027600000	1.10371	1.15697	1.1609	1.11969	1.14119	1.18886	1.21267	1.16438	1.23575
B4DR12			1	320	8.6513	75639000	0.0557046	0.0604213	0.0577471	0.0532866	0.0536109	0.0581272	0.0380758	0.0391261	0.0788944
O60292	SIPA1L3	23094	5	1781	34.351	240420000	0.346918	0.376343	0.360926	0.338702	0.354523	0.3329	0.397796	0.388999	0.400583
O60293	ZFC3H1	196441	1	1989	7.0939	22706000	0.0116089	0.016836	0.0106545	0.0156797	0.00977165	0.00821961	0.0119466	0.0172468	0.0138632
O60306	AQR	9716	4	1485	33.832	213530000	0.154578	0.171402	0.174158	0.162663	0.165827	0.183361	0.175099	0.154086	0.169931
A0A2R8Y3X5			11	854	102.52	1369700000	1.53122	1.30921	1.3284	1.51046	1.50835	1.43819	1.65523	1.52468	1.63197
A0A8Q3WLB2			2	1837	22.734	80384000	0.0829914	0.116999	0.0956033	0.0917815	0.114973	0.100095	0.0965714	0.134764	0.0911585
O60341	KDM1A	23028	14	852	128.32	2898700000	1.63937	1.70325	1.8378	1.63558	1.55057	1.61858	1.62928	1.65715	1.84834
O60361			1	137	-2	75856000	0.0719674	0.0571656	0.056225	0.0667502	0.0596358	0.0481025	0.0601434	0.0538039	0.0601995
H0YB97			1	175	6.3674	100300000	0.156337	0.132291	0.182768	0.11371	0.124354	0.188616	0.119529	0.133871	0.157294
O60437	PPL	5493	2	1756	11.119	19068000	0.0533169	0.0644494	0.0732464	0.0592055	0.0666637	0.0846143	0.0664623	0.0996201	0.0747575
C9JSR4			2	356	25.465	210480000	0.153912	0.191527	0.172203	0.16673	0.18507	0.168967	0.14891	0.175772	0.194929
O60488	ACSL4	2182	17	711	200.92	9478700000	3.62777	2.73365	2.39158	3.49171	2.73128	2.50948	3.29308	2.39879	2.58718
O60502	OGA	10724	2	916	15.859	162060000	0.126207	0.111566	0.109708	0.121114	0.116871	0.0986527	0.103372	0.100375	0.129063
O60504	SORBS3	10174	3	671	17.906	121650000	0.145715	0.165255	0.16895	0.144808	0.163021	0.168378	0.1584	0.173294	0.171489
O60506	SYNCRIP	10492	20	623	323.31	22600000000	7.50881	6.89062	6.4554	7.63616	7.27536	6.63135	6.57799	6.0416	6.32267
C9J3I4			1	140	6.9545	13254000	0.0103468	0.0147377	0.0143014	0.0125876	0.0138506	0.0165626	0.0136881	0.0156009	0.0135247
Q5SRN1			1	539	6.4632	105390000	0.169097	0.170425	0.173215	0.194808	0.172598	0.146979	0.190996	0.201055	0.144382
O60524	NEMF	9147	3	1076	24.062	131320000	0.213963	0.232308	0.240169	0.22018	0.224571	0.232506	0.235025	0.239562	0.221254
O60547	GMDS	2762	2	372	15.481	317820000	0.427423	0.395228	0.337267	0.429354	0.407831	0.341525	0.452296	0.401329	0.413348
O60563	CCNT1	904	3	726	26.987	164080000	0.290609	0.259237	0.250378	0.256235	0.255241	0.282843	0.274469	0.261067	0.226038
O60566	BUB1B	701	2	1050	13.193	189850000	0.431529	0.496184	0.522231	0.429203	0.472153	0.494331	0.456864	0.547881	0.538365
O60568	PLOD3	8985	7	738	78.574	2396900000	1.42159	1.43822	1.53545	1.46158	1.45155	1.5235	1.42675	1.33814	1.49484
A0A8I5KT16			3	136	23.888	1224500000	0.1198	0.119184	0.103561	0.123252	0.107409	0.105021	0.118939	0.113474	0.11689
A0A2R8Y5N1			16	1250	116.98	4769200000	1.5361	1.69417	1.80676	1.55732	1.63597	1.64993	1.74659	1.93951	1.87871
O60645	EXOC3	11336	6	745	50.253	695200000	0.523802	0.595274	0.633952	0.549604	0.575468	0.579211	0.6034	0.696989	0.647422
O60664	PLIN3	10226	13	434	211.49	11200000000	2.01536	1.6245	1.63799	2.04136	1.80224	1.78681	2.00462	1.87661	1.71746
O60678	PRMT3	10196	5	531	58.513	841730000	0.994239	1.04161	0.993396	1.08368	1.02834	1.11138	0.980259	0.938316	1.01504
O60684	KPNA6	23633	3	536	59.757	2827800000	0.349444	0.386834	0.466083	0.34702	0.3706	0.438401	0.392001	0.424995	0.426865
O60701	UGDH	7358	28	494	323.31	199000000000	14.0741	15.1246	14.2968	14.3597	14.8781	14.6103	13.6967	12.7683	15.3151
O60749	SNX2	6643	9	519	95.363	3390800000	1.66603	1.46664	1.5766	1.63735	1.61096	1.65949	1.76514	1.59697	1.40117
O60762	DPM1	8813	4	260	49.348	1186200000	0.971848	1.00542	0.89347	1.08961	0.984079	0.97749	1.05235	0.918191	0.967863
O60763	USO1	8615	12	962	105.9	6277200000	2.2233	2.27138	2.42055	2.29356	2.26205	2.56055	2.39199	2.61248	2.71062
O60784	TOM1	10043	3	492	22.105	62658000	0.119072	0.153868	0.211911	0.128997	0.137557	0.226957	0.114285	0.186258	0.234508
P62807	H2BC5	3017	2	126	102.69	247000000000	6.80278	5.8564	5.7708	6.79989	6.36971	6.03747	6.39896	5.34464	6.06517
O60825	PFKFB2	5208	6	505	42.649	1773900000	0.807524	0.824271	1.1809	0.795654	0.819105	0.951085	0.862876	0.902456	0.990167
O60826	CCDC22	28952	2	627	34.053	83920000	0.0850987	0.0845241	0.099988	0.0805682	0.0819648	0.0868456	0.0871053	0.0900193	0.0929733
A0A5H1ZRR1			4	213	30.908	1231500000	0.463557	0.470838	0.458369	0.506132	0.479609	0.473695	0.571747	0.654172	0.43933
A0A8Q3WLG7			7	474	47.479	2557200000	0.658779	0.706777	0.680512	0.705721	0.668311	0.672967	0.690851	0.697973	0.706512
A0A087WUT6			18	1220	263.72	4358300000	1.87389	1.92284	1.8532	1.94429	1.92132	1.81831	2.09095	2.15207	1.90963
O60869	EDF1	8721	5	148	43.333	1799700000	0.369092	0.386364	0.372676	0.36075	0.378822	0.371903	0.388518	0.436748	0.325355
O60870	KIN	22944	3	393	27.045	530970000	0.501489	0.57503	0.527853	0.553155	0.537261	0.531244	0.543867	0.647373	0.464133
O60879	DIAPH2	1730	3	1101	17.889	427860000	0.246224	0.285415	0.285051	0.279709	0.293177	0.298105	0.286624	0.307753	0.274587
O60884	DNAJA2	10294	5	412	53.634	708200000	0.510662	0.532283	0.491318	0.520921	0.486509	0.39769	0.406059	0.38177	0.566957
M0QZD9			1	572	12.28	196140000	0.257264	0.254768	0.271888	0.258361	0.238608	0.27176	0.312892	0.277515	0.231514
O60888	CUTA	51596	1	179	13.591	205260000	0.0756382	0.0768685	0.0901989	0.0763995	0.0705373	0.0826377	0.0707393	0.0718132	0.0792549
O60921	HUS1	3364	1	280	12.999	65823000	0.040466	0.0408774	0.0484995	0.0405578	0.041856	0.0454959	0.0450677	0.0413614	0.0363772
E5RGS4			3	117	17.952	2671400000	0.520695	0.523864	0.611144	0.540882	0.540955	0.628783	0.602394	0.561603	0.476807
O60927	PPP1R11	6992	1	126	40.962	374140000	0.0912425	0.0828277	0.0875547	0.0943357	0.0889256	0.0765325	0.0860596	0.0873428	0.0904374
O60934	NBN	4683	7	754	50.444	371130000	0.383425	0.42888	0.576804	0.411431	0.427799	0.613785	0.436415	0.471307	0.541995
O60942	RNGTT	8732	3	597	26.299	282600000	0.425168	0.41288	0.423604	0.412686	0.440148	0.496053	0.436784	0.397245	0.586621
A0A590UJS8			2	693	14.288	168200000	0.260146	0.200177	0.202818	0.181425	0.223256	0.196843	0.203639	0.207469	0.257307
E9PSG0			1	349	7.4675	87031000	0.104251	0.101475	0.112038	0.104761	0.11115	0.107953	0.122532	0.119119	0.105353
O75063	FAM20B	9917	1	409	7.427	18247000	0.0306833	0.0326603	0.0339038	0.030691	0.029521	0.0293543	0.0315376	0.0300129	0.033768
O75083	WDR1	9948	15	606	233.93	25900000000	3.18965	3.57708	3.54661	3.42643	3.46003	3.65795	3.69751	3.80571	3.6731
O75113	N4BP1	9683	2	896	15.261	271310000	0.300836	0.366252	0.369043	0.296264	0.330557	0.386136	0.300871	0.381849	0.347891
O75116	ROCK2	9475	7	1388	51.1	551610000	0.909016	0.92261	0.980761	0.919518	0.938193	0.931318	0.966893	1.08528	1.01797
E3W994			5	1273	35.499	651050000	0.546626	0.632538	0.665383	0.540794	0.57292	0.649035	0.549308	0.575404	0.832146
O75131	CPNE3	8895	12	537	191.88	3721700000	1.30476	1.36992	1.33104	1.32517	1.31633	1.35687	1.30717	1.37525	1.31226
O75146	HIP1R	9026	10	1068	83.1	2131700000	1.07257	1.14057	1.23608	1.13723	1.11001	1.25269	1.40065	1.55975	1.35442
O75152	ZC3H11A	9877	5	810	36.537	332600000	0.529163	0.540721	0.457622	0.559058	0.513444	0.468426	0.524385	0.518616	0.452945
K7EIG1			22	1251	203.54	4614600000	2.36075	2.53478	2.49941	2.38469	2.45325	2.62134	2.50592	2.54879	2.32265
O75157	TSC22D2	9819	2	780	22.393	760470000	0.653085	0.809873	0.926844	0.817475	0.717098	0.812247	0.820263	0.906494	0.963097
O75165	DNAJC13	23317	21	2243	152.6	3251300000	1.95346	2.02143	2.19395	1.93376	1.93481	2.25338	1.98796	1.9343	2.24218
J3KP75			2	622	17.385	69855000	0.148938	0.123772	0.124298	0.184503	0.157369	0.139637	0.241291	0.259766	0.16954
B7Z6J7			6	718	51.198	627940000	0.550383	0.600626	0.623123	0.584556	0.569937	0.619937	0.624958	0.665507	0.645711
E9PH18			4	211	44.256	336960000	0.220053	0.348481	0.285016	0.224985	0.258345	0.219333	0.214426	0.297006	0.262733
O75223	GGCT	79017	6	188	110.41	4211700000	1.03817	1.13813	1.26655	1.20048	1.13909	1.28493	1.22171	1.29538	1.07547
F5H5N1			1	182	9.0435	176620000	0.134729	0.151033	0.152636	0.115886	0.130942	0.113695	0.109104	0.121653	0.124443
A0A7I2V5E2			3	334	28.885	458590000	0.2742	0.329207	0.343268	0.27327	0.271725	0.268139	0.267417	0.269325	0.376892
O75312	ZPR1	8882	5	459	56.968	391940000	0.391652	0.431972	0.454656	0.445582	0.433967	0.449278	0.4749	0.469011	0.416696
H7C0E6			1	150	7.2644	14138000	0.0418443	0.0397588	0.0389299	0.0376826	0.0321535	0.0312897	0.0276631	0.0268081	0.0426736
O75323	NIPSNAP2	2631	2	286	19.255	645910000	0.805587	0.744022	0.86343	0.746966	0.786707	0.858536	0.853913	0.843066	0.88812
O75340	PDCD6	10016	5	191	99.347	1739400000	1.19614	1.28661	1.21769	1.25497	1.22212	1.24483	1.1206	1.06785	1.38485
E5RIW3			3	84	20.297	1889600000	0.344059	0.463183	0.428628	0.407369	0.387986	0.394496	0.344081	0.418332	0.389932
O75348	ATP6V1G1	9550	3	118	28.259	1728100000	0.278655	0.251281	0.292041	0.225704	0.290323	0.274379	0.216761	0.368772	0.233194
O75351	VPS4B	9525	4	444	54.32	1454700000	1.02631	0.741017	0.72798	0.864523	0.877056	0.746368	0.85297	0.660258	0.713294
O75362	ZNF217	7764	3	1048	29.879	1619300000	0.257117	0.236671	0.258839	0.223951	0.200184	0.203937	0.298307	0.324314	0.244022
A0A8I5KS04			9	322	106.06	2479800000	1.61102	1.62945	1.4406	1.59099	1.57226	1.35766	1.49052	1.63894	1.60502
O75368	SH3BGRL	6451	6	114	77.8	3875500000	1.62101	1.63352	2.01507	1.68654	1.57694	1.97962	1.44476	1.46914	2.11624
O75369	FLNB	2317	89	2602	323.31	205000000000	29.3553	34.6459	39.6634	30.7692	34.3557	39.635	29.2922	31.7233	34.783
O75376	NCOR1	9611	4	2440	26.527	328440000	0.166572	0.191426	0.306675	0.178764	0.198117	0.235994	0.16134	0.191055	0.207774
O75380	NDUFS6	4726	2	124	11.288	113120000	0.147125	0.16163	0.218786	0.1418	0.14731	0.149097	0.153517	0.175036	0.161639
O75381	PEX14	5195	1	377	6.9281	30119000	0.0239313	0.0178344	0.0194954	0.0233493	0.0198361	0.0187276	0.0266261	0.0214313	0.0247126
O75386	TULP3	7289	1	442	6.6715	55240000	0.041075	0.0406214	0.0392012	0.0367517	0.0356706	0.0440167	0.0303434	0.0323771	0.0488869
O75390	CS	1431	7	466	67.522	15600000000	2.26475	2.50599	2.52206	2.13703	2.21094	2.31667	2.37753	2.58114	2.55553
I3L0X5			4	176	38.749	231720000	0.192611	0.237134	0.218165	0.21784	0.221494	0.21427	0.18749	0.218781	0.198651
O75396	SEC22B	9554	4	215	53.824	2766300000	0.604639	0.560533	0.567159	0.566935	0.577969	0.531745	0.591308	0.561874	0.560877
A0A8Q3SIG7			9	915	66.27	2071700000	1.25649	1.32085	1.26908	1.30353	1.29688	1.37868	1.35073	1.349	1.2715
O75410	TACC1	6867	6	805	52.469	727570000	0.409867	0.472403	0.537671	0.433592	0.487254	0.511904	0.456125	0.494735	0.461573
O75420			4	1035	34.243	195330000	0.231899	0.223613	0.210359	0.237706	0.223378	0.219171	0.252683	0.264924	0.234251
C9JNK6			1	207	7.2184	536200000	0.027076	0.0272627	0.0236893	0.0293438	0.0274524	0.0257159	0.0345709	0.0352686	0.0221651
O75436	VPS26A	9559	9	327	103.02	3000000000	1.22581	1.26545	1.24861	1.32813	1.25113	1.2513	1.19836	1.24538	1.31104
G3V0E4			3	490	42.196	690890000	0.987111	1.03898	0.999535	0.805493	0.873599	0.860258	0.945193	1.04686	0.952587
O75446	SAP30	8819	1	220	9.655	289960000	0.00920715	0.00924675	0.0113243	0.00867172	0.00944564	0.00804019	0.0110314	0.00885702	0.00862883
E9PFL1			1	301	18.331	54852000	0.0205759	0.0174488	0.0149889	0.0179237	0.0167793	0.0148803	0.0191327	0.0134527	0.0179207
O75475	PSIP1	11168	3	530	18.08	169960000	0.166246	0.170288	0.253988	0.168074	0.178807	0.174074	0.174093	0.163486	0.203252
O75477	ERLIN1	10613	2	348	12.456	159520000	0.233866	0.268802	0.23572	0.25061	0.250673	0.245002	0.26917	0.294868	0.251807
A0A1B0GVT7			1	255	6.4899	10353000	0.0175799	0.017979	0.0141715	0.0190368	0.0170457	0.0120774	0.0141024	0.0105939	0.0196414
O75489	NDUFS3	4722	4	264	35.601	672560000	0.546796	0.497035	0.484845	0.461563	0.474966	0.480407	0.480105	0.44573	0.545502
Q5JRI1	SRSF10	10772	5	172	42.886	3291900000	1.00346	1.00899	1.16504	1.16441	1.04264	1.06611	1.1364	1.03144	0.998478
A0A8I5KTJ3			2	54	37.071	829390000	0.115213	0.131978	0.116825	0.102818	0.0964897	0.0899483	0.0781526	0.0920646	0.095112
A0A0C4DGA2	ECI2	10455	1	364	7.4779	856130000	0.260464	0.261622	0.336612	0.272116	0.25882	0.33003	0.273062	0.229901	0.330897
O75525	KHDRBS3	10656	1	346	6.8131	24890000	0.0383146	0.0440216	0.0409211	0.0417088	0.0435281	0.0337433	0.0390311	0.0370865	0.0391557
O75530	EED	8726	5	441	35.993	417740000	0.489682	0.518887	0.526623	0.530388	0.527671	0.490018	0.542609	0.544397	0.44728
O75531	BANF1	8815	2	89	75.88	1076500000	0.892126	1.00799	0.786014	1.1639	0.872515	0.722244	0.707205	0.664658	1.05751
O75533	SF3B1	23451	16	1304	173.11	10100000000	3.37613	3.45714	3.67836	3.45147	3.4275	3.53285	3.85083	3.86861	3.78316
O75534	CSDE1	7812	14	798	153.32	5151800000	2.52569	2.95036	3.00283	2.67045	2.66343	2.83858	2.46425	2.60863	2.48984
O75569	PRKRA	8575	3	313	27.944	214970000	0.382983	0.345908	0.343004	0.342927	0.360393	0.365928	0.370097	0.385831	0.303436
H7C3U4			2	1061	11.272	217210000	0.156825	0.321984	0.453621	0.174557	0.227126	0.289893	0.174053	0.320084	0.347561
O75607	NPM3	10360	1	178	9.4608	5591900	0.00257225	0.00359905	0.00389161	0.00223333	0.00201391	0.00110554	0.00167213	0.0018472	0.00379935
A0A087X1K9	LYPLA1	10434	3	166	19.985	3195900000	0.248571	0.254499	0.26568	0.248673	0.248334	0.275513	0.276867	0.281316	0.239341
J3QSB2			2	276	29.371	293170000	0.250493	0.276658	0.254885	0.240096	0.254651	0.215594	0.221124	0.226044	0.269412
O75629	CREG1	8804	1	220	9.5466	9983100	0.0110611	0.0194381	0.0111219	0.0138596	0.014306	0.0108654	0.0139656	0.0204878	0.0111427
O75643	SNRNP200	23020	30	2136	285.1	9877800000	4.11145	4.662	4.63462	4.41394	4.33262	4.44995	4.68485	4.90142	4.33201
A0A2R8Y4R7			1	331	7.7487	82580000	0.0870511	0.0897196	0.0871558	0.0811169	0.0829679	0.0766973	0.0795104	0.0761707	0.0806909
O75663	TIPRL	261726	2	272	19.939	216720000	0.235548	0.292138	0.277107	0.290891	0.27207	0.247033	0.245065	0.259347	0.300344
A0A0A6YYC0			2	704	17.257	137660000	0.125215	0.131966	0.137588	0.133551	0.141549	0.141635	0.133626	0.133622	0.149509
O75683	SURF6	6838	4	361	40.923	520420000	0.496631	0.537867	0.599107	0.59804	0.562123	0.637893	0.611317	0.616208	0.603773
O75688	PPM1B	5495	5	479	40.755	790580000	0.652852	0.670283	0.552662	0.704648	0.669247	0.531656	0.760322	0.733053	0.552676
O75691	UTP20	27340	11	2785	83.052	1915700000	0.899409	0.948337	0.885618	0.91359	0.918537	0.847159	0.987492	1.02159	0.826097
E9PF10	NUP155	9631	12	1327	144.09	1478100000	0.993464	1.0443	1.0887	0.990847	1.05193	1.23418	1.0566	1.04608	1.09173
O75695	RP2	6102	5	350	29.556	702620000	0.510677	0.493893	0.491019	0.489199	0.498539	0.499099	0.494949	0.467031	0.566774
O75717	WDHD1	11169	3	1129	22.902	234480000	0.260162	0.265528	0.244182	0.271346	0.290757	0.241749	0.300124	0.284303	0.223002
C9JP16			7	358	55.888	1050000000	0.755871	0.881296	0.946905	0.738074	0.821681	0.891785	0.698902	0.792952	1.05989
O75746	SLC25A12	8604	2	678	14.121	142710000	0.233107	0.166832	0.149578	0.163962	0.195792	0.175752	0.153014	0.134289	0.225238
A0A1B0GVZ1			1	101	9.1344	116480000	0.237818	0.197886	0.16342	0.213778	0.194586	0.153115	0.144358	0.130714	0.19108
A0A2R8Y606			2	71	11.828	175870000	0.36583	0.386546	0.319264	0.389382	0.374342	0.355301	0.337249	0.318432	0.283973
O75794	CDC123	8872	5	336	67.117	478840000	0.425796	0.494168	0.404555	0.404922	0.379967	0.33705	0.356173	0.35427	0.364279
A0A087X1N3	RPP40	10799	3	321	30.058	556910000	0.194284	0.182118	0.176353	0.193004	0.174876	0.191059	0.163722	0.156213	0.183643
O75821	EIF3G	8666	4	320	116.1	5097300000	0.921489	1.06621	1.16055	1.16346	0.982249	1.07082	0.912408	0.979572	1.1026
O75822	EIF3J	8669	7	258	71.537	9083300000	2.93119	2.90773	2.64645	3.06456	3.015	2.95221	2.91884	2.71576	2.63014
O75828	CBR3	874	4	277	56.072	2724800000	0.637621	0.643116	0.711529	0.575992	0.631894	0.652744	0.464444	0.469215	0.812837
B1AJY5			8	185	202.66	4072700000	1.38665	1.41606	1.46497	1.52288	1.39434	1.54028	1.32871	1.28497	1.4558
H0YJ47			1	197	8.5742	367980000	0.213134	0.250474	0.254609	0.218035	0.24321	0.24902	0.248383	0.22532	0.210585
O75844	ZMPSTE24	10269	6	475	59.952	4183200000	0.951472	0.937946	0.928407	0.946574	0.946936	0.937986	0.924909	0.900985	0.972324
O75864	PPP1R37	284352	2	691	10.682	70171000	0.0231178	0.0291042	0.0329093	0.025744	0.0246376	0.0313854	0.0354939	0.0390469	0.0295394
O75874	IDH1	3417	18	414	225.31	37200000000	4.9856	4.99069	4.82385	4.88417	5.00085	4.8519	5.43325	5.06941	4.3094
O75884	RBBP9	10741	1	186	9.4065	79836000	0.0840993	0.0729061	0.0588001	0.0823215	0.0654552	0.0557546	0.0354333	0.0194448	0.0805321
O75896	TUSC2	11334	2	110	11.941	87469000	0.155369	0.167264	0.146969	0.155946	0.161029	0.156956	0.12048	0.131619	0.132582
G3V2Q3			1	227	8.9844	84982000	0.124541	0.121976	0.103643	0.116813	0.106772	0.100659	0.0859888	0.0689761	0.132466
O75915	ARL6IP5	10550	3	188	50.133	2883800000	0.51521	0.516997	0.492582	0.483939	0.525027	0.481084	0.454309	0.460018	0.521152
B4DGW0			1	282	6.2178	43370000	0.171879	0.181267	0.184504	0.151582	0.156555	0.186349	0.166333	0.154878	0.150468
O75934	BCAS2	10286	6	225	61.455	1622800000	0.993386	1.09243	1.83699	0.993622	1.00861	1.58016	0.984111	1.30805	1.75779
X6RCK5			2	151	13.375	532800000	0.292786	0.297171	0.294627	0.291319	0.298362	0.293248	0.313505	0.357731	0.341908
O75937	DNAJC8	22826	4	253	24.402	1806800000	0.732109	0.655385	0.585449	0.791555	0.705034	0.59914	0.74628	0.652622	0.613202
O75940	SMNDC1	10285	1	238	7.5428	76711000	0.202969	0.201567	0.159109	0.214327	0.188249	0.152732	0.164564	0.166145	0.167554
O75947	ATP5PD	10476	8	161	66.103	1334800000	1.38719	1.07178	1.21252	1.00838	1.08548	1.14103	0.985055	0.88456	1.27578
J3QQK7			1	36	6.5981	8413800	0.00154896	0.00138908	0.00180779	0	0.00142525	0.00276676	0.000585356	0.00151337	0.00116829
O75955	FLOT1	10211	6	427	58.802	493300000	0.364854	0.364549	0.359938	0.337604	0.348179	0.374641	0.322507	0.279472	0.412914
O75962	TRIO	7204	6	3097	34.314	269530000	0.34368	0.408154	0.423777	0.355408	0.398898	0.423108	0.356653	0.39427	0.460559
A0A8I5KT86			2	75	33.58	478030000	0.619321	0.413863	0.368261	0.324203	0.461254	0.374538	0.351212	0.329156	0.550153
O75976	CPD	1362	7	1380	58.599	543350000	0.660313	0.564771	0.541936	0.503477	0.509811	0.475785	0.409424	0.386894	0.427353
O76003	GLRX3	10539	10	335	86.083	8560000000	3.06616	3.28306	3.47303	3.32906	3.2954	3.12176	3.3103	3.16905	3.21303
J3QSV6			14	430	106.7	7071600000	1.16794	1.05181	0.931695	1.14751	1.17406	1.00307	1.0853	1.09462	0.970308
O76024	WFS1	7466	4	890	34.236	470220000	0.286271	0.260933	0.269588	0.285593	0.27897	0.24587	0.281687	0.271101	0.248764
O76031	CLPX	10845	6	633	45.031	1327300000	0.616756	0.613746	0.69832	0.511354	0.548879	0.607264	0.598062	0.588164	0.642228
A0A6Q8PF21			2	213	19.593	153170000	0.131785	0.150125	0.163489	0.152446	0.140749	0.147905	0.154303	0.183883	0.157373
H0YB13			1	123	6.7892	49913000	0.0358416	0.0373413	0.0427122	0.0420903	0.0388914	0.0458565	0.0432853	0.0483027	0.0386467
O76070	SNCG	6623	8	127	79.885	8690900000	0.960769	0.981576	0.887975	0.959313	0.949037	0.876507	0.976249	1.04246	0.948982
O76071	CIAO1	9391	2	339	26.359	346280000	0.134326	0.154989	0.119918	0.129969	0.124218	0.120635	0.131401	0.117388	0.119023
O76080	ZFAND5	7763	1	213	6.6107	102120000	0.182663	0.198775	0.173778	0.0988072	0.0954459	0.0995446	0.102311	0.149165	0.114116
O76094	SRP72	6731	11	671	92.547	8405800000	2.59464	2.61678	2.71175	2.65437	2.64222	2.78015	2.60357	2.78047	2.71679
O76095	JTB	10899	1	146	8.4073	110550000	0.087299	0.0833472	0.0697883	0.0577789	0.0631236	0.0549775	0.0562949	0.0513921	0.0474167
O94760	DDAH1	23576	6	285	57.487	1865100000	1.33986	1.40179	1.51487	1.4776	1.37821	1.49362	1.4733	1.37457	1.57477
O94763	URI1	8725	2	535	12.166	54020000	0.0419234	0.0583356	0.0570631	0.0469049	0.0563905	0.0429217	0.0439788	0.0535279	0.0497235
G3V150	B3GAT3	26229	1	319	8.8746	23635000	0.0380349	0.0270273	0.0263553	0.0234975	0.0269251	0.0225088	0.0188842	0.0153973	0.0390433
O94776	MTA2	9219	8	668	110.4	3216700000	0.845641	0.897258	0.841472	0.854244	0.853673	0.794585	0.827889	0.859729	0.815953
O94804	STK10	6793	4	968	28.546	456610000	0.433489	0.39755	0.457369	0.403409	0.388948	0.353255	0.348547	0.343251	0.4242
O94817	ATG12	9140	2	140	13.069	318300000	0.0937372	0.118946	0.132196	0.111862	0.098679	0.136429	0.10408	0.0999369	0.123215
O94822	LTN1	26046	4	1766	23.96	150430000	0.200568	0.253973	0.217131	0.213028	0.224774	0.212989	0.212043	0.245252	0.203851
O94826	TOMM70	9868	15	608	137.94	4222900000	2.3671	2.08872	2.12199	2.1598	2.26035	2.10252	2.18766	2.19551	2.52381
Q5T4X2			1	181	7.5975	48923000	0.0201753	0.0218318	0.0224534	0.0242915	0.0220959	0.0244575	0.0212916	0.0191688	0.0240093
O94842	TOX4	9878	3	621	19.376	96114000	0.139161	0.154106	0.13845	0.137184	0.144884	0.155264	0.14523	0.162163	0.12693
O94855	SEC24D	9871	2	1032	15.117	219870000	0.285581	0.273409	0.283188	0.268975	0.286331	0.271745	0.264555	0.252108	0.2839
O94874	UFL1	23376	13	794	109.48	2109800000	1.73537	1.83896	2.16924	1.77023	1.90567	2.08029	1.91515	1.95761	2.09063
O94880	PHF14	9678	4	948	24.904	230300000	0.240863	0.293853	0.274451	0.24137	0.230034	0.233389	0.23405	0.29773	0.252149
O94887	FARP2	9855	2	1054	13.211	81336000	0.232921	0.2353	0.219993	0.222696	0.24485	0.266579	0.211139	0.228781	0.256671
C9JAT7			4	327	28.399	276060000	0.191875	0.199526	0.227822	0.202849	0.192322	0.240557	0.209229	0.226327	0.269381
E5RG77			3	152	25.753	799810000	0.487172	0.463965	0.425547	0.494559	0.49349	0.442301	0.526311	0.490674	0.451527
O94905	ERLIN2	11160	5	339	45.077	1452600000	1.46343	1.47152	1.59178	1.42872	1.41346	1.58428	1.60365	1.94912	1.88018
O94906	PRPF6	24148	15	941	168.92	3307700000	1.93455	1.91332	1.95288	2.06021	1.9851	2.05718	2.24246	2.30659	1.98559
O94907	DKK1	22943	1	266	52.689	665800000	0.370401	0.466632	0.469842	0.39707	0.399027	0.355345	0.388054	0.388094	0.282195
E9PKN0			2	784	13.079	80636000	0.095829	0.119359	0.158511	0.0963917	0.10156	0.115601	0.110527	0.119651	0.111605
O94915	FRYL	285527	8	3013	53.075	463540000	0.506866	0.577947	0.653967	0.544704	0.563275	0.625692	0.569451	0.610585	0.66777
O94925	GLS	2744	3	669	41.218	760560000	0.627084	0.710846	0.677822	0.518481	0.65321	0.587866	0.644826	0.712996	0.697651
O94927	HAUS5	23354	4	633	35.992	76280000	0.103902	0.0940638	0.10218	0.090249	0.0889799	0.101099	0.0906904	0.11116	0.0902296
K7ES23			1	120	6.4452	18862000	0.145893	0.126245	0.158373	0.154666	0.161517	0.137751	0.177159	0.18196	0.12949
O94964	SOGA1	140710	6	1423	42.913	1085900000	0.909403	1.58738	1.67628	0.688819	1.63503	1.91603	0.691606	2.21847	1.7898
E7ESU0			2	1180	14.198	98578000	0.101833	0.115453	0.100977	0.0963728	0.0917384	0.098791	0.0997791	0.1095	0.106349
O94967	WDR47	22911	2	919	10.381	64863000	0.10188	0.121688	0.138519	0.106899	0.117589	0.140747	0.137903	0.165217	0.128336
O94973	AP2A2	161	8	939	70.705	1947700000	1.44615	1.46244	1.46888	1.52648	1.49723	1.49877	1.51434	1.4283	1.55149
O94979	SEC31A	22872	15	1220	147.17	6447700000	4.10882	4.76566	4.51207	4.1951	4.57282	4.63334	4.30833	4.45764	4.26816
O94992	HEXIM1	10614	3	359	25.155	1077700000	0.249098	0.258236	0.330059	0.25797	0.2507	0.317122	0.299746	0.330593	0.321994
O95071	UBR5	51366	6	2799	52.619	409090000	0.518045	0.564282	0.572091	0.480117	0.531188	0.496936	0.498542	0.569748	0.500864
O95084	PRSS23	11098	3	383	25.283	240650000	0.286999	0.298992	0.239859	0.288109	0.26881	0.217184	0.251425	0.238691	0.249131
A0A087WZX2	NDUFB6	4712	2	97	13.934	297270000	0.11887	0.126026	0.130138	0.112417	0.107497	0.0937103	0.0822464	0.0890216	0.158864
O95149	SNUPN	10073	2	360	12.858	53998000	0.0462139	0.0500878	0.0517633	0.0443544	0.0461668	0.0604159	0.0488109	0.0530313	0.0436104
O95155	UBE4B	10277	7	1302	74.551	385010000	0.339914	0.339761	0.320873	0.332603	0.328774	0.354668	0.313851	0.309178	0.358535
O95159	ZFPL1	7542	3	310	32.85	784550000	0.336769	0.265372	0.291857	0.308499	0.310101	0.291983	0.305902	0.327697	0.332975
A0A6Q8PHC9			8	1346	54.121	403280000	0.442856	0.432223	0.45269	0.440599	0.421014	0.433691	0.48461	0.442563	0.475407
F2Z3P9			1	69	15.789	53397000	0.0574075	0.070252	0.0901149	0.0601143	0.0602769	0.0764883	0.0562344	0.0614409	0.088812
O95182	NDUFA7	4701	1	113	16.065	45536000	0.0535524	0.0545284	0.0635159	0.0400583	0.0460732	0.0444273	0.0395209	0.0497382	0.0510647
O95183	VAMP5	10791	2	116	23.959	126300000	0.164937	0.157787	0.163179	0.15541	0.156962	0.161063	0.149256	0.138463	0.164785
O95202	LETM1	3954	3	739	23.119	258710000	0.208555	0.179833	0.180492	0.187328	0.184392	0.171042	0.16616	0.167683	0.219421
F6PQP6			2	409	16.806	246940000	0.355595	0.405976	0.388529	0.397758	0.392364	0.385739	0.352038	0.382969	0.353849
O95218	ZRANB2	9406	1	330	8.261	366160000	0.0356029	0.0321971	0.0401026	0.0350312	0.0336623	0.0360011	0.0409754	0.0401114	0.0364976
O95219	SNX4	8723	3	450	28.975	231700000	0.280073	0.289064	0.292799	0.282194	0.275927	0.286449	0.277614	0.291305	0.274031
O95232	LUC7L3	51747	10	432	74.041	3782400000	0.809151	0.956725	1.00951	0.946006	0.843709	0.881821	0.990165	1.12572	0.977213
O95239	KIF4A	24137	4	1232	69.614	272270000	0.406442	0.406965	0.408924	0.375148	0.375921	0.340067	0.36902	0.377879	0.385202
O95292	VAPB	9217	3	243	47.578	1403600000	1.44414	1.30232	1.43244	1.34301	1.37706	1.38444	1.04929	1.09604	1.60337
O95295	SNAPIN	23557	3	136	23.065	457910000	0.191387	0.211783	0.213141	0.210146	0.198653	0.185937	0.181687	0.182966	0.192503
O95297	MPZL1	9019	2	269	32.845	91444000	0.112138	0.103459	0.110391	0.107201	0.103532	0.111428	0.118342	0.123531	0.103679
O95299	NDUFA10	4705	3	355	34.402	381250000	0.56412	0.633852	0.626652	0.515353	0.556056	0.547478	0.49612	0.577802	0.632573
O95302	FKBP9	11328	4	570	25.901	499290000	0.274556	0.377382	0.370399	0.328529	0.304977	0.309056	0.286726	0.34393	0.348447
O95336	PGLS	25796	6	258	66.137	8600500000	2.85899	2.79744	2.46331	3.02634	2.8303	2.67918	3.20675	2.83861	2.84694
O95340	PAPSS2	9060	4	614	27.024	3092900000	0.331997	0.326466	0.380861	0.328201	0.356313	0.356891	0.378643	0.370559	0.32566
O95347	SMC2	10592	21	1197	189.79	3519900000	3.71517	3.6788	3.64824	3.83978	3.74043	3.56125	3.88715	3.80198	3.33873
O95352	ATG7	10533	4	703	24.16	220700000	0.30316	0.324519	0.324679	0.317694	0.322301	0.35951	0.374917	0.358218	0.349822
E7EMZ9			8	2826	61.848	1134400000	0.725818	0.649063	0.621617	0.675764	0.648913	0.634935	0.660535	0.721152	0.638439
O95361	TRIM16	10626	9	564	111.34	953700000	0.809228	0.847056	0.846002	0.85582	0.827578	0.792142	0.747852	0.708912	0.895147
A0A3B3ITR6			1	433	7.0365	37605000	0.0382448	0.0298135	0.0314826	0.0313418	0.0286541	0.0294529	0.0317979	0.0347584	0.0288789
O95372	LYPLA2	11313	3	231	35.134	823420000	0.382658	0.404298	0.426168	0.377154	0.401663	0.443523	0.420966	0.449757	0.400332
O95373	IPO7	10527	18	1038	269.75	12500000000	3.50133	4.08749	3.87966	3.87818	3.81838	3.76069	3.35763	3.61102	3.99342
O95376	ARIH2	10425	3	493	24.791	97680000	0.139595	0.152197	0.181055	0.146915	0.152563	0.203437	0.144837	0.161077	0.187749
O95391	SLU7	10569	2	586	13.005	33816000	0.0486924	0.065814	0.0663279	0.0668322	0.0509357	0.0551394	0.0653993	0.0744128	0.047523
A0A494C1Q4			8	427	79.439	1600000000	0.991914	1.07948	1.04924	1.043	1.05694	1.0472	1.03718	1.20443	0.974463
O95396	MOCS3	27304	3	460	40.724	75128000	0.0964798	0.112736	0.08579	0.104105	0.0934736	0.0754124	0.0893932	0.0787533	0.102995
A0A6I8PIX7			13	1904	116.64	2162100000	1.15422	1.28298	1.42048	1.15999	1.2537	1.3619	1.34451	1.57932	1.54025
O95429	BAG4	9530	2	457	16.251	96255000	0.152866	0.155189	0.152257	0.142342	0.144606	0.134817	0.124333	0.111769	0.127071
O95433	AHSA1	10598	10	338	192.04	5796800000	1.98824	1.6968	1.57511	1.78518	1.72395	1.45266	1.84675	1.70342	1.63032
A0A494C0Q6			5	581	47.112	623900000	0.661165	0.710971	0.6609	0.684908	0.708762	0.676338	0.797305	0.81474	0.683597
O95456	PSMG1	8624	3	288	30.155	764540000	0.499157	0.459821	0.435652	0.507766	0.50912	0.496538	0.531815	0.47228	0.440259
O95470	SGPL1	8879	2	568	16.793	240310000	0.4447	0.377463	0.423501	0.401277	0.414318	0.447394	0.381474	0.434135	0.436489
O95478	NSA2	10412	6	260	39.67	1260300000	0.878413	0.885052	0.941697	0.854054	0.902677	0.98323	0.861146	0.928339	0.95882
O95486	SEC24A	10802	3	1093	30.345	512110000	0.403126	0.436204	0.461473	0.394579	0.417069	0.508063	0.396805	0.367075	0.486364
O95487	SEC24B	10427	3	1268	59.48	712620000	0.44071	0.489148	0.463347	0.486764	0.462501	0.475241	0.495751	0.524747	0.500204
O95497	VNN1	8876	3	513	18.603	1705100000	0.231635	0.264376	0.272692	0.224147	0.249839	0.219774	0.191759	0.230886	0.259146
M0QXB5			4	260	75.114	628490000	0.342859	0.376293	0.36664	0.345349	0.378788	0.352298	0.348374	0.401329	0.398646
A0A7P0TA76			10	712	136.44	5215200000	3.08901	2.60201	2.51183	2.96819	2.60379	2.56011	2.48618	2.20727	2.91832
B9ZVN9			10	1659	70.285	520630000	0.480695	0.44575	0.48327	0.467207	0.451121	0.512905	0.48781	0.460402	0.482453
O95613	PCNT	5116	2	3336	11.027	27224000	0.0577601	0.0582035	0.0453621	0.0529789	0.050287	0.0559283	0.0514942	0.058046	0.0596135
O95619	YEATS4	8089	2	227	11.342	117500000	0.11134	0.111929	0.136553	0.113571	0.11294	0.143445	0.129388	0.11852	0.135522
O95628	CNOT4	4850	2	575	13.417	63528000	0.0636009	0.0600125	0.0529497	0.0579902	0.0605508	0.0644487	0.0670197	0.0584182	0.0523138
A0A804HJC8			6	435	45.194	815110000	0.78707	0.912031	0.902713	0.833242	0.893526	0.970234	0.975305	0.99222	0.95222
K7ESH8			1	40	8.4776	23363000	0.021793	0.0384737	0.0292937	0.025797	0.0342838	0.019986	0.0209543	0.0475414	0.0245531
O95714	HERC2	8924	6	4834	40.089	266790000	0.26371	0.294617	0.26845	0.271415	0.263327	0.300063	0.272692	0.273578	0.314954
O95721	SNAP29	9342	3	258	42.74	598050000	0.189334	0.199401	0.29027	0.183437	0.187293	0.265843	0.14825	0.160409	0.270609
O95747	OXSR1	9943	3	527	38.506	567550000	0.397812	0.378421	0.343831	0.437515	0.401643	0.343688	0.427641	0.407879	0.442654
O95749	GGPS1	9453	3	300	22.258	350440000	0.405497	0.359016	0.383781	0.398193	0.370966	0.35589	0.417152	0.4353	0.354441
O95757	HSPA4L	22824	11	839	91.395	3214700000	1.02988	1.1186	0.982106	1.15905	1.11686	1.09646	1.08829	1.13655	0.898263
O95758	PTBP3	9991	5	552	75.889	872160000	0.4339	0.431728	0.44839	0.418721	0.446065	0.456549	0.432326	0.412856	0.432609
O95759	TBC1D8	11138	3	1140	23.69	78021000	0.0949148	0.0991216	0.097614	0.0909427	0.100075	0.0997713	0.087349	0.0901223	0.110859
O95782	AP2A1	160	13	977	292.96	7643900000	2.58922	2.72858	2.6968	2.7682	2.86223	2.81856	3.05163	3.06848	2.78321
B9EGQ5			1	832	6.9736	32212000	0.0287774	0.0295305	0.0277969	0.0367422	0.0325921	0.0248343	0.0341628	0.0301237	0.0290328
A2A376			4	722	33.234	85005000	0.187908	0.193173	0.174652	0.177704	0.184751	0.159974	0.163935	0.153237	0.177667
O95793	STAU1	6780	9	577	113.03	5200000000	1.49147	1.70882	2.00381	1.59421	1.59043	1.79373	1.66506	1.79482	1.6473
O95801	TTC4	7268	2	387	16.992	101130000	0.027764	0.0335073	0.0297099	0.0321163	0.0330204	0.0315179	0.0339081	0.032126	0.029493
O95810	CAVIN2	8436	6	425	52.761	1209500000	0.442205	0.393363	0.385759	0.503067	0.393279	0.380823	0.492527	0.424338	0.413598
O95816	BAG2	9532	11	211	197.79	5131400000	0.979596	1.0068	0.864672	1.07649	0.987197	0.98582	0.997398	1.04311	0.929244
O95817	BAG3	9531	14	575	247.42	7393100000	2.31062	2.4812	2.41089	2.42846	2.27716	2.32344	2.27603	2.45727	2.33402
E7ENQ1			3	1154	19.431	322430000	0.171429	0.141894	0.138611	0.160241	0.139163	0.131569	0.183173	0.152004	0.15158
H7C3S0			1	96	7.2683	80915000	0.0673399	0.0739014	0.0867511	0.077459	0.0716827	0.0758731	0.0717732	0.0833009	0.0772262
A0A6Q8PHC0			8	609	77.813	3807400000	1.36023	1.18764	1.07262	1.31848	1.26421	1.10887	1.13813	1.05043	1.3056
O95833	CLIC3	9022	1	236	27.865	101500000	0.0313372	0.064875	0.144106	0.0302413	0.0467212	0.116087	0.023585	0.0397686	0.0873026
A0A0C4DGQ7			3	427	26.354	1059100000	0.114586	0.148767	0.177193	0.140394	0.154325	0.17378	0.146654	0.201654	0.170169
O95848	NUDT14	256281	1	222	8.515	69890000	0.0358361	0.0356894	0.0431974	0.0378932	0.0358278	0.0333268	0.0368761	0.0321396	0.034123
O95861	BPNT1	10380	3	308	44.622	2023800000	0.567041	0.531713	0.482098	0.55668	0.533567	0.537058	0.604406	0.533967	0.509554
O95865	DDAH2	23564	2	285	29.946	240480000	0.184794	0.201536	0.213268	0.203335	0.194267	0.191883	0.214551	0.217379	0.237545
O95881	TXNDC12	51060	3	172	26.275	2258100000	0.822166	0.935755	0.682202	0.902742	0.967947	0.763014	0.94024	1.0554	0.805198
F2Z2R1			1	163	8.1561	6693300	0.0126517	0.0145343	0.00835931	0.0125415	0.00974251	0.00889592	0.00655023	0.00692577	0.0122738
A0A087WT34			2	130	18.447	191350000	0.144638	0.16558	0.146061	0.1793	0.159802	0.142575	0.170948	0.156869	0.149063
O95994	AGR2	10551	9	175	189.96	29700000000	7.41437	6.8105	6.27583	6.76647	7.64679	6.87053	5.28245	5.32507	6.34162
A0A087WWW9			1	222	14.375	148840000	0.0980138	0.0905896	0.0849175	0.0927843	0.0875429	0.0788962	0.0906275	0.101495	0.0819497
O96000	NDUFB10	4716	3	172	22.903	993400000	0.228645	0.214155	0.187965	0.198308	0.204427	0.187144	0.204205	0.186575	0.214783
O96005	CLPTM1	1209	3	669	27.27	360450000	0.595342	0.497104	0.562342	0.507545	0.509499	0.539413	0.445496	0.417562	0.612469
O96007	MOCS2	4338	1	188	6.7928	51031000	0.0291028	0.0325658	0.0297685	0.0335643	0.0327405	0.0351062	0.0305486	0.0277956	0.0263197
O96008	TOMM40	10452	3	361	50.874	2858500000	0.851452	0.795226	0.768861	0.863956	0.899626	0.814455	0.805089	0.807025	0.928267
O96011	PEX11B	8799	2	259	12.906	102140000	0.106993	0.118345	0.115021	0.0950988	0.0988755	0.117079	0.0887799	0.0972479	0.195919
O96013	PAK4	10298	6	591	42.926	905920000	0.900959	0.87729	0.910956	0.873353	0.936837	0.884087	0.89291	0.829536	0.845773
O96018	APBA3	9546	1	575	8.0355	27157000	0.0607793	0.0572727	0.0638597	0.0597415	0.0618142	0.0657999	0.0616994	0.0616739	0.0661598
O96019	ACTL6A	86	6	429	70.646	2609300000	1.23588	1.26821	1.26425	1.40797	1.25065	1.29834	1.45183	1.50896	1.18284
E9PKT9			1	83	8.7003	111140000	0.170701	0.166438	0.158086	0.180504	0.170389	0.156692	0.163793	0.163011	0.142439
P00167	CYB5A	1528	4	134	33.422	516290000	0.220014	0.207783	0.181929	0.232598	0.207199	0.199242	0.244483	0.217661	0.178039
P07327	ADH1A	124	1	375	6.7584	125790000	0.421945	0.270198	0.238824	0.449933	0.305384	0.244693	0.608927	0.292968	0.231171
P00338	LDHA	3939	18	332	323.31	139000000000	12.4673	12.6451	12.7551	12.7679	12.5221	12.4124	11.96	10.83	10.0141
P00352	ALDH1A1	216	12	501	323.31	249000000000	18.639	21.3811	24.2308	18.6937	20.7884	23.3566	19.1783	20.8408	25.6891
P00367	GLUD1	2746	13	558	207.19	22600000000	3.84083	3.98258	3.67997	3.45008	3.71332	3.56773	3.59357	3.80164	4.35352
P00374	DHFR	1719	5	187	50.413	956280000	0.608459	0.618053	0.602763	0.649528	0.571639	0.595004	0.67383	0.664342	0.65836
A0A8J8YWN6			4	345	39.249	1393100000	0.332508	0.394402	0.374101	0.381985	0.361023	0.443243	0.319465	0.358353	0.490024
P00390	GSR	2936	13	522	311.61	21900000000	2.79073	3.40782	3.31266	2.70413	3.08061	3.59834	2.49011	2.59087	3.23613
P00403	COX2	4513	1	227	6.1912	38362000	0.123906	0.0947398	0.0842794	0.093806	0.103295	0.0770594	0.0950146	0.0969255	0.108378
P00441	SOD1	6647	6	154	97.858	16500000000	0.788465	0.837541	0.89063	0.951051	0.824799	0.984393	0.894246	1.03758	0.838501
P00488	F13A1	2162	3	732	27.736	378960000	0.0630268	0.0442495	0.0380079	0.0263873	0.0491084	0.0402046	0.0538332	0.0569601	0.0341169
P00491	PNP	4860	6	289	108.83	5508400000	1.32583	1.4933	1.44509	1.47211	1.37692	1.27278	1.31165	1.30635	1.32637
P00492	HPRT1	3251	7	218	62.064	10800000000	1.15244	1.21706	1.2493	1.21492	1.29986	1.48435	1.33351	1.35828	1.42115
P00505	GOT2	2806	9	430	81.228	4636100000	1.38355	1.85336	2.2312	1.89706	1.70043	1.84921	1.82552	1.87276	2.01657
P00533	EGFR	1956	10	1210	91.504	2303100000	1.16523	1.22257	1.2262	1.03323	1.22415	1.19791	0.930098	1.01937	1.10774
P00558	PGK1	5230	27	417	323.31	224000000000	13.4017	14.0554	13.2633	13.9448	13.164	12.3538	12.7218	11.8112	12.9924
Q5T9B7	AK1	203	8	210	89.107	4223100000	2.06541	1.98412	2.14923	2.11218	2.06305	2.34934	2.20197	2.23023	2.18675
A0A8Q3WKZ1			3	441	20.866	178230000	0.270636	0.287499	0.248458	0.299808	0.298741	0.307128	0.270177	0.246497	0.29108
E5RID5			2	97	29.17	366960000	0.261324	0.332062	0.390851	0.246756	0.30478	0.403901	0.174942	0.172061	0.413757
Q5T6L6			1	198	8.3934	66762000	0.0971229	0.105582	0.132081	0.0938564	0.0996076	0.118272	0.0867829	0.0944696	0.166961
Q5H9A7			3	143	21.484	147970000	0.220913	0.300926	0.304836	0.20855	0.219264	0.256143	0.207892	0.223827	0.227346
P01034	CST3	1471	3	146	19.299	118390000	0.21504	0.216509	0.180791	0.205479	0.204814	0.201995	0.217712	0.234426	0.161993
P01111	NRAS	4893	1	189	30.007	176420000	0.152587	0.160873	0.162535	0.158122	0.154786	0.149906	0.122941	0.105675	0.173328
H0YMD1			2	948	12.33	214790000	0.381038	0.310078	0.281257	0.250036	0.286453	0.239335	0.284784	0.264506	0.258089
P02545	LMNA	4000	2	664	323.31	246000000000	20.0583	17.1527	16.5167	17.6607	18.9326	19.2472	19.455	19.2638	15.8076
Q6P163			1	72	6.1077	121050000	0.171809	0.175715	0.162431	0.204836	0.18185	0.163315	0.189172	0.200806	0.151434
P02656	APOC3	345	1	99	26.73	63378000	0.021628	0.024919	0.0229742	0.0222658	0.0244437	0.0257645	0.023493	0.0259438	0.0236665
J3QKN5			1	41	10.887	36214000	0.00736254	0.00411009	0.00547592	0	0.00568155	0.00412835	0.00627694	0.00632893	0.00442966
P02751	FN1	2335	21	2477	226	5263400000	2.36315	3.03199	2.64438	2.03259	2.5089	2.33095	2.13883	2.89427	2.53231
P02786	TFRC	7037	14	760	159.33	7856200000	2.71791	2.62642	2.67829	2.49966	2.5619	2.46753	2.57102	2.22616	2.46289
P02792	FTL	2512	1	175	-2	367830000	0.0281072	0.0282498	0.0257586	0.0256216	0.030253	0.0260927	0.0309252	0.0315219	0.0335034
E9PRK8			2	95	13.097	230770000	0.148512	0.168372	0.254505	0.142979	0.154102	0.219068	0.17072	0.201089	0.280209
P03928	ATP8	4509	2	68	17.702	191300000	0.198096	0.167527	0.158879	0.134825	0.158982	0.162432	0.166521	0.153464	0.207951
P04040	CAT	847	9	527	87.91	2374500000	1.7559	1.91295	1.9515	2.1002	1.85442	2.00184	2.46834	2.38702	2.16701
A0A8I5KSB0			2	573	12.05	55848000	0.0360693	0.0345207	0.0387345	0.0349448	0.0403425	0.0465615	0.0368179	0.0347165	0.0386638
A0A0G2JNZ5			1	449	9.6879	562280000	0.158367	0.148623	0.216866	0.136174	0.132223	0.186349	0.150813	0.214584	0.229216
P04066	FUCA1	2517	2	466	16.413	198300000	0.230225	0.241497	0.249412	0.237712	0.231173	0.242971	0.240898	0.261644	0.250023
P04075	ALDOA	226	23	364	323.31	190000000000	8.90577	8.82172	8.09236	8.40558	7.87792	8.52928	8.53127	8.29163	7.20383
P04080	CSTB	1476	4	98	99.728	32500000000	0.848121	0.860514	0.868845	0.731641	0.762985	0.877464	0.664018	0.744399	0.872354
P04083	ANXA1	301	10	346	323.31	117000000000	28.3668	17.5283	16.0431	16.5028	19.9317	19.2413	23.3429	18.1518	19.7325
P04114	APOB	338	2	4563	12.136	191940000	0.173816	0.240051	0.194943	0.167386	0.22676	0.17793	0.178676	0.285751	0.195192
A2A2V1			1	249	14.862	192080000	0.13414	0.0977069	0.0882801	0.0997595	0.0876717	0.0724658	0.0822622	0.0654896	0.0912257
P04179	SOD2	6648	3	222	27.502	299230000	0.204031	0.226386	0.220407	0.210486	0.212032	0.218509	0.204975	0.211123	0.241413
P04181	OAT	4942	1	439	6.1688	1236100000	0.426648	0.454476	0.490685	0.41483	0.457642	0.49202	0.486072	0.498887	0.482264
P04183	TK1	7083	6	234	56.03	2287300000	0.911728	0.902704	0.730004	0.953826	0.813209	0.707217	0.807998	0.730847	0.67492
P04350	TUBB4A	10382	2	444	41.933	1756700000	0.391273	0.37193	0.394277	0.351132	0.340425	0.383707	0.384516	0.4259	0.409724
P04406	GAPDH	2597	17	335	323.31	324000000000	23.014	20.3032	16.434	20.92	21.0731	17.4751	19.4621	15.421	17.7532
P04424	ASL	435	4	464	70.644	860170000	0.443026	0.498644	0.504941	0.4956	0.50531	0.541459	0.547264	0.624171	0.55608
P04632	CAPNS1	826	5	268	131.39	16400000000	1.39052	1.55609	1.76342	1.53619	1.53363	1.70983	1.5167	1.66292	1.57557
P04792	HSPB1	3315	14	205	168.6	56800000000	3.86376	3.13959	3.24299	3.93393	3.54367	3.50782	4.16099	3.5591	3.23772
P04843	RPN1	6184	15	607	229.13	24700000000	5.68575	4.86106	4.53437	4.9425	4.91809	4.29202	4.41973	4.54316	5.22044
P04844	RPN2	6185	10	631	123.7	5235500000	1.13857	1.09175	0.974818	1.08791	1.03227	0.896789	0.825295	0.841188	1.29668
P04899	GNAI2	2771	3	355	38.676	5465400000	1.22171	1.23522	1.10231	1.11395	1.19168	1.09507	1.07421	1.17106	1.4038
Q93077	H2AC6	8334	1	130	7.059	1020000000	0.519626	0.153073	0.146244	0.266534	0.265604	0.200699	0.351652	0.194539	0.152949
P04920	SLC4A2	6522	5	1241	42.49	300730000	0.24799	0.233698	0.238238	0.20691	0.239537	0.220643	0.22272	0.222548	0.24415
P05023	ATP1A1	476	15	1023	207.11	8649600000	2.34804	2.0951	2.06715	2.05788	2.12696	1.93517	1.98756	1.85014	2.43973
P05026	ATP1B1	481	8	303	86.69	5439800000	1.94191	1.87495	1.76319	1.64428	1.79342	1.55632	1.616	1.60658	1.89674
P05067	APP	351	7	770	83.102	998030000	0.567475	0.565872	0.5863	0.571142	0.551197	0.546684	0.533222	0.630665	0.565851
P05091	ALDH2	217	14	517	190.03	22300000000	3.72555	3.66671	3.46384	3.26744	3.53154	3.26365	3.67361	3.5341	3.71954
P05114	HMGN1	3150	7	100	72.825	1230000000	0.235215	0.197548	0.213521	0.224197	0.213577	0.245193	0.248147	0.300264	0.203148
P05121	SERPINE1	5054	2	402	12.67	1933200000	1.17878	1.3847	1.32196	0.955214	0.965033	1.18926	0.726774	0.71717	0.948859
P05141	SLC25A5	292	6	298	99.831	38300000000	3.30021	2.46305	2.58414	2.21586	2.69075	2.61118	2.29049	2.16338	3.48098
A0A096LNZ9			1	143	7.5371	76261000	0.0804502	0.0834349	0.10123	0.0823025	0.0881462	0.10021	0.0964298	0.102854	0.0806726
P05198	EIF2S1	1965	13	315	128.37	11000000000	2.2632	2.62217	2.58678	2.44669	2.42919	2.50595	2.36102	2.53046	2.49179
P05204	HMGN2	3151	2	90	25.745	634270000	0.427144	0.184497	0.154913	0.255989	0.265923	0.210149	0.341644	0.214437	0.185568
P05362	ICAM1	3383	5	532	82.79	2062200000	0.70084	0.536446	0.530348	0.608282	0.534374	0.492962	0.545935	0.469011	0.556202
P05386	RPLP1	6176	1	114	13.862	1387800000	0.605476	0.494162	0.512459	0.60972	0.541687	0.505325	0.403629	0.26963	0.507641
P05387	RPLP2	6181	8	115	105.53	75300000000	1.99855	1.94381	2.11693	2.12536	2.00266	1.91147	1.8326	1.82163	1.98009
P05388	RPLP0	6175	10	317	100.22	19800000000	2.56412	2.05047	1.91643	2.33922	2.34114	1.96711	2.31785	1.9446	1.85274
P05423	POLR3D	661	1	398	11.439	49291000	0.0477278	0.0552527	0.0766033	0.0562691	0.0508286	0.0651832	0.0485098	0.0530245	0.0671375
P05455	SSB	6741	20	408	185.49	16400000000	3.61716	3.75904	4.08717	4.22606	3.67157	3.77894	3.48303	3.87223	4.08997
H7C4K3			15	741	144	7703100000	3.55379	3.34403	3.46154	2.97229	3.19956	2.82121	2.99786	3.08964	3.67848
P05783	KRT18	3875	16	430	323.31	79000000000	9.94006	9.86896	9.81911	10.8009	10.1316	9.86542	11.2335	10.0991	9.47943
P05976	MYL1	4632	2	194	19.21	470110000	0.283737	0.244903	0.286706	0.29557	0.260046	0.289996	0.28105	0.251644	0.267456
A0A494BZY8			2	286	18.453	97324000	0.0704613	0.0657075	0.070531	0.0689071	0.0719674	0.0703199	0.0820106	0.0896438	0.0656282
A0A6Q8PGG0			3	363	26.397	559460000	0.35933	0.350284	0.253022	0.303075	0.313429	0.258572	0.279116	0.305513	0.278138
P06307	CCK	885	1	115	6.0323	41980000	0.0218093	0.0310078	0.0151556	0.0314276	0.0456428	0.323303	0.0417538	0.0596762	0.0425031
B8ZZQ6			5	107	44.814	2941700000	0.191488	0.180898	0.156729	0.190204	0.169555	0.151452	0.165578	0.229189	0.138528
A0A024QZP7			6	297	88.272	7742200000	2.22547	2.28953	1.96897	2.31494	2.18051	1.94753	2.20731	2.06892	1.71354
P06576	ATP5F1B	506	17	529	319.81	43500000000	9.61622	8.83863	8.83537	8.36648	8.72108	8.38166	7.38701	6.59534	10.0269
R4GN98			8	85	52.455	113000000000	2.44992	1.43233	1.6081	2.21485	2.14425	2.20054	2.32289	2.22401	1.50212
D6RBW1	EIF4E	1977	3	245	38.682	26500000000	1.01307	0.991716	0.949572	1.04584	1.07206	0.993032	1.12304	1.03654	0.966275
P06733	ENO1	2023	29	434	323.31	172000000000	15.3548	12.7991	11.6193	13.2592	12.9322	12.5935	13.2509	11.6031	11.1324
P06737	PYGL	5836	9	847	68.496	899010000	1.83639	2.02957	2.25259	1.89599	2.03655	2.51919	2.0073	2.06666	2.07969
A0A2U3TZU2			17	597	268.22	64300000000	11.5136	11.8314	12.0976	12.136	11.4898	12.3357	11.9372	10.8998	11.8669
P06748	NPM1	4869	9	294	146.33	65000000000	2.88827	3.19136	3.42544	3.61702	3.13049	3.33562	3.28144	3.44745	3.20124
P06756	ITGAV	3685	8	1048	61.179	996480000	0.619112	0.665589	0.620743	0.557986	0.63024	0.597359	0.584484	0.644217	0.635384
H3BS10			8	509	94.845	5760000000	1.37611	1.43058	1.36369	1.3	1.4184	1.32162	1.36771	1.51065	1.37062
Q16778	H2BC21	8349	2	126	18.516	35400000000	6.80402	5.64351	6.17754	7.11712	6.89784	6.94397	8.23801	5.72406	6.18824
P07093	SERPINE2	5270	3	398	20.726	199880000	0.133474	0.138476	0.138266	0.118724	0.124692	0.125636	0.118735	0.109187	0.155815
P07099	EPHX1	2052	12	455	180.08	9813700000	2.13917	2.16928	2.03623	2.20199	2.17339	1.98359	2.03246	2.15603	2.7229
P07108	DBI	1622	6	87	57.486	37100000000	3.61979	2.39056	2.58701	3.47146	2.95535	3.00799	3.68273	2.75524	2.28544
P07195	LDHB	3945	16	334	234.41	67000000000	9.75102	9.30998	8.05086	10.3222	9.22942	7.99501	9.84111	8.73485	7.57352
P07203	GPX1	2876	6	203	75.714	1695900000	0.441515	0.494594	0.578414	0.439596	0.508821	0.552586	0.468052	0.567451	0.572615
A0A7P0TA35			3	542	323.31	173000000000	13.0832	12.9324	12.8506	14.0337	13.5652	12.008	13.6456	15.4063	12.8464
P07305	H1-0	3005	3	194	23.092	3268700000	0.593568	0.513016	0.545431	0.581132	0.602437	0.614859	0.515587	0.622226	0.668015
P07311	ACYP1	97	1	99	12.676	59810000	0.0864003	0.0955035	0.104604	0.102061	0.0963542	0.104112	0.0910678	0.0877953	0.0936149
F8W787			9	377	112.98	22400000000	1.85243	2.14431	1.92586	1.61931	1.97717	1.88851	1.57299	1.79516	2.12791
P07355	ANXA2	302	33	339	323.31	408000000000	18.9946	17.8206	16.7582	17.9918	17.9166	18.7762	17.8566	17.0545	16.9668
A0A8Q3WM97			1	379	6.262	33100000	0.146397	0.226424	0.163788	0.152559	0.227879	0.175001	0.165256	0.289947	0.154556
P07384	CAPN1	823	12	714	127.28	9530000000	2.31232	2.56258	2.40215	2.33216	2.52333	2.4481	2.30567	2.23012	2.51367
Q5JP53			4	426	184.08	84300000000	2.53723	2.59231	2.3126	2.73982	2.52035	2.47769	2.61622	2.41304	2.46967
P07602	PSAP	5660	12	524	118.48	33300000000	2.62261	3.4798	3.608	2.84212	2.94668	2.8742	2.81136	3.84994	2.89785
P07686	HEXB	3074	7	556	79.951	3347900000	1.07613	1.09124	1.01899	1.00497	1.07714	1.00454	1.03097	1.07136	1.03349
A0A7I2V5M3			4	258	42.891	1300700000	0.426323	0.455652	0.344843	0.381058	0.420397	0.361748	0.39524	0.395051	0.312162
P07737	PFN1	5216	13	140	147.15	70000000000	6.25984	6.31473	6.47391	6.35022	6.5845	6.77294	6.75308	6.3416	5.54778
P07738	BPGM	669	1	259	25.924	81880000	0.0777231	0.0709719	0.0723267	0.0691404	0.0666427	0.0727307	0.0751532	0.0809536	0.0718427
H3BQZ9			5	153	58.69	4335800000	0.746202	0.654947	0.637286	0.718145	0.700628	0.662708	0.711883	0.648131	0.708773
P07814	EPRS1	2058	28	1512	323.31	19900000000	6.52031	6.3429	5.94934	6.69331	6.50086	5.72191	6.34408	6.33617	6.25118
E9PHZ5			6	371	49.207	2232600000	0.821392	0.992029	0.97261	0.81016	0.886952	0.84685	0.8113	0.943271	0.920567
P07900	HSP90AA1	3320	23	732	323.31	91700000000	12.6959	11.6717	11.3404	13.0555	12.3594	12.4391	14.0041	13.128	11.9878
P07910	HNRNPC	3183	10	306	118.38	32500000000	3.73949	3.3645	3.45165	3.75192	3.65286	3.74862	3.80302	3.20796	3.35938
G3XAI2			14	1649	188.81	1826900000	1.54501	1.63834	1.52717	1.65431	1.51031	1.6776	1.50388	1.57084	1.7378
P07947	YES1	7525	2	543	14.268	502370000	0.176031	0.165161	0.192954	0.161773	0.163821	0.179196	0.173369	0.176009	0.182739
P07948	LYN	4067	1	512	8.2974	188630000	0.228102	0.219094	0.169651	0.181766	0.210304	0.142618	0.176459	0.193781	0.178388
P07954	FH	2271	9	510	84.823	7258200000	1.77968	1.827	1.57097	1.79552	1.76333	1.50348	1.6833	1.89957	1.70004
P07996	THBS1	7057	1	1170	6.3313	17415000	0.026777	0.0263512	0.0287994	0.0230434	0.0229167	0.0201936	0.0323781	0.0331588	0.0183508
P08047	SP1	6667	2	785	15.991	538000000	0.0951317	0.0772629	0.100148	0.110052	0.0934261	0.116403	0.125001	0.129561	0.081907
E9PQH6			1	169	9.5775	2125500000	0.081713	0.0856508	0.077446	0.0782473	0.0877598	0.0890372	0.070939	0.0619873	0.092845
A0A8Q3WLV2			1	318	7.212	38834000	0.0816821	0.0759296	0.0749709	0.0589765	0.0694393	0.0549583	0.0503589	0.0571886	0.0618946
A0A7P0Z4P5			18	654	323.31	26100000000	8.68419	5.74636	5.28393	5.52625	7.17302	6.15845	4.99926	3.94067	6.1418
P08237	PFKM	5213	13	780	135.8	8025700000	2.53104	4.17825	2.64162	2.80497	3.98383	2.7407	2.91019	4.54723	2.65648
P08238	HSP90AB1	3326	23	724	323.31	342000000000	20.4798	19.4193	18.7125	21.2435	20.5756	19.0397	22.033	21.4268	18.2855
P08240	SRPRA	6734	7	638	65.962	661300000	0.899022	0.775821	0.739258	0.876065	0.825002	0.760689	0.768396	0.727623	0.813142
P08243	ASNS	440	7	561	56.069	3952400000	0.685585	0.637045	0.651427	0.62929	0.677773	0.678531	0.64106	0.701277	0.679869
P08263	GSTA1	2938	5	222	34.445	3016200000	0.742824	0.824834	0.904771	0.807763	0.760341	0.919132	0.858945	0.869277	1.00019
A0A3B3IU56			3	151	18.659	584580000	0.272682	0.261472	0.308377	0.302508	0.296254	0.308732	0.330747	0.345435	0.285758
P08559	PDHA1	5160	5	390	39.832	686340000	0.681286	0.673976	0.649461	0.663339	0.692359	0.752947	0.673696	0.662102	0.630373
P08574	CYC1	1537	5	325	73.751	1593100000	2.55536	1.55778	1.3891	1.43206	1.77295	1.43455	1.34734	1.01594	2.41578
P08579	SNRPB2	6629	3	225	41.361	5222700000	1.92386	2.08553	2.15763	1.85575	2.04163	2.27031	2.06092	2.07887	2.03771
P08581	MET	4233	25	1390	276.54	17500000000	6.02586	5.63519	5.25071	4.34179	4.95137	4.61877	4.20525	4.27404	5.02814
P08582	MELTF	4241	1	738	6.8397	30401000	0.0426206	0.0500841	0.0387173	0.0439281	0.0464758	0.0394643	0.0390452	0.0447993	0.0445661
P08621	SNRNP70	6625	10	437	97.788	11400000000	1.61133	1.61956	1.6603	1.95653	1.68749	1.68231	1.92679	2.1351	1.44364
P08648	ITGA5	3678	2	1049	12.575	410190000	0.145382	0.164454	0.205117	0.134642	0.149479	0.1633	0.103317	0.106393	0.184071
P08708	RPS17	6218	6	135	67.132	10200000000	0.551104	0.60785	0.669993	0.633698	0.562346	0.562109	0.552296	0.604782	0.634528
P08758	ANXA5	308	23	320	323.31	104000000000	11.9575	9.67742	9.04736	11.424	10.5938	9.53396	10.3404	8.61765	8.34957
C9JXF9			1	257	8.2102	248890000	0.00565731	0.00609871	0.0092789	0.00666367	0.00539559	0.00615345	0.00593682	0.00808869	0.00854022
C9J9K3			8	263	273.92	12000000000	3.41301	3.5213	3.19022	3.71352	3.48776	3.39641	3.45976	3.28127	3.16128
P08910	ABHD2	11057	4	425	26.071	570270000	0.325496	0.382252	0.378286	0.449921	0.51486	0.596947	0.469986	0.622271	0.58172
F8VV56			4	145	33.077	4125200000	0.333678	0.323949	0.331737	0.335019	0.284603	0.30701	0.350858	0.346747	0.282354
E9PF06			1	176	6.415	96723000	0.245573	0.243457	0.224753	0.212914	0.238412	0.189263	0.224049	0.202559	0.234673
P09012	SNRPA	6626	2	282	16.638	2128900000	0.498289	0.466331	0.482764	0.438638	0.486834	0.508681	0.450504	0.419451	0.461658
A0A0A0MQV6			4	288	38.583	862300000	0.281917	0.29605	0.383206	0.265853	0.32018	0.424507	0.280633	0.338726	0.382446
P09110	ACAA1	30	7	424	82.9	770260000	0.570682	0.623154	0.634596	0.636662	0.590291	0.620158	0.542499	0.531795	0.831413
A0A087WYR0	SRP19	6728	3	120	30.719	659800000	0.30526	0.352487	0.342785	0.326605	0.310176	0.335196	0.296656	0.323477	0.343314
P09211	GSTP1	2950	9	210	186.16	11400000000	3.48723	3.38359	3.13332	3.40026	3.37728	3.38655	3.01688	2.75671	3.66284
P09234	SNRPC	6631	1	159	6.8588	163080000	0.0488233	0.0485624	0.0554651	0.0578748	0.0491924	0.0527226	0.0471441	0.0476115	0.059289
P09327	VIL1	7429	17	827	246.51	7470800000	2.42466	2.97865	4.02026	2.38154	2.80563	3.86254	2.32218	2.79393	3.90781
P09382	LGALS1	3956	6	135	63.109	21600000000	1.26742	1.74569	2.08727	1.35304	1.75947	2.22144	1.35088	1.83453	1.71849
P09417	QDPR	5860	2	244	31.326	552260000	0.209144	0.226543	0.292271	0.204936	0.231139	0.260986	0.220016	0.232616	0.275156
Q5T7C4			8	158	123.97	5040100000	1.63426	1.4297	1.52487	1.70981	1.53126	1.4842	1.57401	1.41891	1.5309
P09496	CLTA	1211	9	248	56.195	10000000000	1.24038	0.738576	0.768861	0.837342	0.919079	0.885765	1.07799	0.873949	0.71855
D6RJD1			1	125	9.0763	74475000	0.0661785	0.0823457	0.10635	0.0951871	0.0773626	0.0964479	0.0836066	0.116563	0.109203
P09525	ANXA4	307	13	319	279.88	18200000000	3.26992	3.46046	3.30553	3.59407	3.41849	3.24672	3.60411	4.0599	3.62727
P09543	CNP	1267	8	421	89.654	3673800000	1.71894	1.65893	1.74813	1.72943	1.72334	1.68172	1.88488	1.5852	1.78699
B1AHA8			3	187	41.619	1733400000	0.160343	0.153787	0.164708	0.153007	0.144206	0.144867	0.1417	0.145183	0.166209
E9PJA2			1	285	6.3124	66901000	0.129724	0.10279	0.0803868	0.123302	0.112418	0.0814558	0.117084	0.0837364	0.112772
P09622	DLD	1738	10	509	99.343	10500000000	2.93856	2.97828	2.9964	2.52754	2.6025	2.62943	2.72126	3.00049	2.77759
P09651	HNRNPA1	3178	13	372	286.44	48200000000	7.03211	5.6258	5.65147	6.74502	6.36788	6.34405	7.40988	6.00755	4.91772
H0YMA0			4	142	36.09	1530200000	1.47404	1.46952	1.6442	1.55656	1.51024	1.56353	1.78653	1.68136	1.43404
A0A7I2V673			2	251	13.556	15257000	0.0240436	0.0257315	0.0260322	0.0220955	0.0236304	0.0206749	0.0191948	0.0226451	0.0231758
P09669	COX6C	1345	2	75	12.094	888720000	0.924124	0.590091	0.528186	0.407912	0.557202	0.52543	0.515925	0.512564	0.662515
A0A7I2V3E1			16	971	151.1	10300000000	3.75018	3.27868	3.09561	3.79449	3.54083	3.18373	3.78156	3.12595	3.37399
A6NMQ1	POLA1	5422	2	1468	12.619	91221000	0.169004	0.163152	0.170904	0.181501	0.172083	0.175987	0.194495	0.185851	0.159842
P09936	UCHL1	7345	13	223	317.42	28100000000	9.09558	8.04991	9.02046	9.07977	9.07353	9.11243	8.71603	8.18812	7.94749
P09960	LTA4H	4048	14	611	158.85	4413300000	1.62279	1.46244	1.41531	1.62372	1.4914	1.42019	1.69698	1.51767	1.46179
P09972	ALDOC	230	4	364	51.396	1416200000	0.948373	0.854254	1.00583	0.820061	0.892645	1.30486	0.865156	0.800961	0.889403
Q99878	H2AC14	8331	1	128	46.222	26300000000	1.13385	0.654446	0.680018	0.756427	0.759325	0.775687	0.789993	0.604963	0.713478
P0C221	CCDC175	729665	1	793	6.9778	342600000	0.344811	0.467771	1.1786	0.312769	0.494933	1.1289	0.395162	0.636502	1.28336
P0C7P0	CISD3	284106	1	127	6.0461	60642000	0.140865	0.133562	0.134024	0.12124	0.122557	0.153689	0.144075	0.131314	0.136609
P0CAP2	POLR2M	81488	1	368	9.8502	39710000	0.038368	0.0413049	0.0444068	0.0452229	0.0434821	0.0469707	0.0474641	0.0483072	0.0339599
P0CG12			1	524	7.0667	39666000	0.0522299	0.0452961	0.0488168	0.0435875	0.0463871	0.0457682	0.0558326	0.0639409	0.0442282
P0CJ79			0	718	13.918	3256300000	0.20558	0.184522	0.17848	0.170603	0.162079	0.162564	0.351424	0.414225	0.270396
P0DMN0	SULT1A3	6818	3	295	24.322	520540000	0.340403	0.315818	0.327852	0.344321	0.304048	0.358421	0.339214	0.267266	0.397827
P0DMV9	HSPA1A	3303	11	641	323.31	87200000000	7.50657	7.0709	7.11334	6.84845	6.69667	6.88407	6.51737	7.34716	7.82406
P0DP25	CALM1	801	9	149	95.59	24800000000	1.89063	1.95727	1.91149	2.04602	1.9502	1.86673	1.61552	1.79177	1.74043
A0A0R4J2F3			2	116	15.761	262570000	0.238918	0.221573	0.236571	0.27057	0.253513	0.245119	0.265043	0.250501	0.213475
P0DPD7			1	255	9.6394	137710000	0.126532	0.142288	0.144405	0.14892	0.154956	0.163006	0.160232	0.160975	0.141968
P10155	RO60	6738	7	538	86.709	1213300000	1.09806	1.16417	1.1262	1.14309	1.11787	1.13877	1.11517	1.13757	1.17031
P10253	GAA	2548	4	952	36.3	290480000	0.283977	0.330948	0.36641	0.284483	0.313802	0.373331	0.293527	0.335649	0.3261
P10301	RRAS	6237	1	218	13.351	264180000	0.210066	0.216991	0.18232	0.197974	0.188689	0.176458	0.146591	0.144889	0.284957
P10398	ARAF	369	2	606	44.904	1733800000	0.776224	0.828965	0.98229	0.777743	0.82629	0.875065	0.844321	0.908983	1.09136
P10412	H1-4	3008	1	219	81.265	74000000000	2.42428	2.31225	2.02507	2.43199	2.7243	2.25883	2.32792	2.48669	2.30291
Q3LGB0	SPP1	6696	1	273	28.896	15596000	0.053409	0.0526224	0.0473613	0.0535767	0.0526545	0.0352784	0.0515328	0.0565132	0.0377888
A0A7P0TA47			8	446	61.92	4160000000	2.89354	2.85859	3.03836	2.46239	2.66851	2.9475	2.78699	2.84201	3.37998
P10599	TXN	7295	8	105	71.129	161000000000	8.67257	4.44692	4.80695	5.20991	5.71944	5.67378	6.4356	4.3125	4.27671
P10606	COX5B	1329	5	129	35.629	3390700000	1.16368	1.09838	1.20884	1.06413	1.10689	1.19086	1.14922	1.127	1.22127
A0A7I2V4K5			5	450	48.808	2229900000	0.965031	1.0796	1.05277	0.858154	0.896915	0.882159	1.01446	1.20907	0.833002
P10620	MGST1	4257	5	155	81.407	23200000000	4.43468	3.57295	3.2684	3.59836	3.52137	3.17416	3.0179	2.76361	4.36373
P10644	PRKAR1A	5573	7	381	114.25	3520000000	1.6716	1.90525	1.8847	1.73889	1.68965	1.77754	1.76381	1.8274	1.84902
P10646	TFPI	7035	2	304	18.129	236880000	0.295064	0.301171	0.383172	0.277281	0.306577	0.285462	0.322287	0.355684	0.329033
U3KQT1			7	262	125.21	2524700000	0.490945	0.512046	0.476959	0.496893	0.491782	0.495714	0.432995	0.423105	0.556563
A0A7I2V599			30	537	323.31	133000000000	11.8932	9.91591	10.3352	9.77161	9.88281	10.5292	10.5676	9.9343	12.6062
P10909	CLU	1191	3	449	28.664	301780000	0.409123	0.426357	0.354914	0.421036	0.414616	0.408994	0.380019	0.434339	0.390885
P11021	HSPA5	3309	31	654	323.31	163000000000	22.9319	20.9404	21.1693	20.5977	24.4512	23.0916	19.2081	22.6847	21.9439
P11047	LAMC1	3915	12	1609	113.41	855140000	0.539421	0.581716	0.611615	0.596009	0.571754	0.565641	0.555346	0.623289	0.587831
A0A669KB77			9	1990	64.487	1593400000	0.498824	0.561816	0.650495	0.490271	0.576837	0.718785	0.537436	0.674455	0.695451
P11142	HSPA8	3312	21	646	323.31	297000000000	21.5265	21.8255	20.0036	18.9529	18.8282	17.3632	18.6295	19.791	16.5904
A0A6Q8PFI8			1	359	9.9596	504460000	0.213653	0.349201	0.312757	0.256487	0.289679	0.211547	0.213372	0.301995	0.330194
A0A3B3ITP0			1	542	6.6549	49890000	0.0219642	0.0247513	0.0202979	0.0242644	0.0216282	0.0213284	0.0240056	0.0341588	0.0219427
P11172	UMPS	7372	7	480	61.9	2170000000	1.55903	1.34895	1.41646	1.5862	1.44572	1.47787	1.79714	1.49946	1.43765
P11177	PDHB	5162	6	359	94.95	1873200000	1.01562	1.00749	0.941007	0.926897	0.926602	0.943373	0.853677	0.777262	0.81082
P11216	PYGB	5834	35	843	323.31	77400000000	10.0547	9.38196	9.69184	9.98541	9.96686	10.279	11.1258	10.1306	10.2402
P11217	PYGM	5837	2	842	11.379	35496000	0.0412114	0.0465136	0.0434997	0.0398319	0.0466622	0.0549775	0.0435338	0.0546297	0.0475841
H7C3P7			3	164	102.69	761800000	0.155485	0.153136	0.152636	0.135916	0.149567	0.131597	0.138744	0.163928	0.167664
P11274	BCR	613	3	1271	20.164	144830000	0.168787	0.194337	0.174939	0.179199	0.184846	0.195062	0.174376	0.189392	0.184798
P11279	LAMP1	3916	5	417	41.065	780050000	0.296738	0.32609	0.329645	0.311892	0.277228	0.299592	0.300116	0.289529	0.354991
A0A7P0TB55			2	275	17.189	974090000	0.521175	0.507251	0.571136	0.483214	0.494384	0.514583	0.547209	0.512111	0.48978
P11387	TOP1	7150	20	765	190.39	15800000000	3.87887	3.56074	3.39129	4.0805	3.64127	3.17122	4.47233	4.04429	3.35773
P11388	TOP2A	7153	12	1531	193.94	6420000000	3.27627	3.85538	3.15689	3.4036	3.52036	3.39155	3.21705	3.19258	2.83423
P11413	G6PD	2539	23	515	323.31	113000000000	9.8928	10.0436	9.5755	10.5625	10.1024	9.62006	10.6045	9.74108	9.5552
P11441	UBL4A	8266	4	157	38.176	429790000	0.398044	0.414019	0.392415	0.413228	0.387321	0.4126	0.430762	0.424271	0.426431
P11498	PC	5091	10	1178	147.08	1150000000	0.760643	0.665088	0.562434	0.626647	0.643938	0.612136	0.650785	0.584386	0.709567
V9GYY3			22	922	284.93	11500000000	4.52927	4.54194	4.40987	4.8421	4.61593	4.41389	5.00146	4.87914	4.58444
P11717	IGF2R	3482	26	2491	228.47	4550000000	2.54126	2.84745	2.72014	2.17329	2.75649	2.39997	2.36825	2.97561	2.75107
P11766	ADH5	128	8	374	105.3	8024700000	2.13359	2.34211	2.29098	2.27483	2.20125	2.17596	2.48477	2.51576	2.36543
P11802	CDK4	1019	2	303	18.218	332690000	0.192882	0.219363	0.174238	0.151985	0.169338	0.140151	0.140584	0.175964	0.132894
P11908	PRPS2	5634	2	318	33.69	420820000	0.19485	0.241973	0.23257	0.240418	0.225222	0.237201	0.251457	0.25118	0.210444
P11940	PABPC1	26986	13	636	271.37	43500000000	7.62658	7.41581	7.20634	7.58445	7.30925	6.76691	7.11191	6.90733	6.60376
P12004	PCNA	5111	10	261	146.92	19200000000	3.0158	3.02854	2.75716	3.00325	2.90106	2.83181	3.03418	2.90366	2.70585
A0A6Q8PHE3			9	399	115.29	5360200000	1.61024	1.67032	1.81078	1.6965	1.71128	1.80521	1.92718	2.07016	1.98321
P12109	COL6A1	1291	7	1028	84.698	1610600000	0.778858	0.956099	0.841081	0.882624	0.911284	0.831454	0.812008	1.02658	0.864594
P12235	SLC25A4	291	1	298	7.1491	77087000	0.0364621	0.0348337	0.0367261	0.0338525	0.0349582	0.0355684	0.0307262	0.0303952	0.0404157
P12236	SLC25A6	293	1	298	29.142	2792200000	0.337799	0.264971	0.29119	0.254999	0.297291	0.289407	0.273612	0.247956	0.332327
E7ETK5			16	489	263.43	10600000000	2.58999	2.76739	2.44354	3.03599	2.79452	2.51272	2.9256	2.76452	2.75547
P12270	TPR	7175	36	2363	323.31	8602100000	3.64861	3.50641	3.69445	4.02418	3.68506	3.81647	3.69728	3.62776	3.8827
P12429	ANXA3	306	6	323	41.742	801400000	0.625767	0.746588	0.942594	0.690206	0.712218	0.836665	0.680929	0.807918	0.89808
F5GXU9			2	328	15.272	83092000	0.370874	0.343361	0.384505	0.324524	0.311158	0.415867	0.321414	0.284042	0.461701
A0A804HII9			1	913	230.11	11000000000	2.60735	2.62724	2.52976	2.66786	2.64174	2.58219	2.49585	2.54053	2.76311
P12931	SRC	6714	4	536	68.995	5831100000	1.55632	1.55778	1.6396	1.453	1.58683	1.46683	1.37801	1.42445	1.93133
P12955	PEPD	5184	5	493	97.497	3950000000	0.616369	0.550668	0.64139	0.590926	0.611594	0.67073	0.670795	0.655869	0.669359
P12956	XRCC6	2547	23	609	196.2	34800000000	2.79987	2.99149	2.81763	2.96277	2.92207	2.75881	2.78463	2.82244	3.1218
P13010	XRCC5	7520	19	732	323.31	27200000000	6.33731	6.21796	5.94669	6.41581	6.2738	6.08442	6.60778	5.93775	5.81396
P13073	COX4I1	1327	5	169	78.267	3441100000	2.57256	1.10151	0.916037	0.916806	1.11923	0.910183	1.07366	0.885917	1.11696
P13196	ALAS1	211	2	640	12.31	217350000	0.122535	0.151302	0.212279	0.143396	0.174401	0.221644	0.137093	0.174392	0.160398
P13284	IFI30	10437	1	250	6.2811	11747000	0.00358547	0.0123027	0.00321494	0.00441293	0.00399704	0.00422946	0.00320872	0.00545313	0.00218131
P13473	LAMP2	3920	3	410	46.405	1881200000	0.193316	0.211795	0.220315	0.20155	0.186473	0.187365	0.155821	0.1761	0.240295
P13489	RNH1	6050	15	461	315.15	12800000000	2.67258	3.17502	3.57949	3.11583	2.97176	3.29691	2.93724	3.47607	3.86687
E9PF17			1	1594	6.0026	107930000	0.0852304	0.0701206	0.081741	0.0822016	0.0699273	0.0594209	0.117595	0.105069	0.0644428
P13639	EEF2	1938	32	858	323.31	99100000000	14.8869	15.1765	14.0289	14.3314	14.3142	13.565	14.5757	13.7049	13.3963
P13667	PDIA4	9601	30	645	323.31	43200000000	10.893	11.7688	10.8019	10.956	12.3296	10.8093	10.0581	12.2592	10.8555
P13674	P4HA1	5033	5	534	51.771	856780000	0.671764	0.670659	0.701516	0.688377	0.697782	0.723981	0.718408	0.695586	0.682069
P13693	TPT1	7178	7	172	56.635	11500000000	2.85295	2.87925	2.95926	2.49512	3.0169	3.15135	2.76789	2.74563	2.96384
P13716	ALAD	210	1	330	9.1414	31116000	0.0291214	0.0316269	0.0341279	0.0292429	0.0308196	0.0395085	0.0324056	0.0412551	0.0319947
P13796	LCP1	3936	2	627	13.711	170510000	0.336118	0.293628	0.215395	0.32723	0.318878	0.245708	0.298685	0.246497	0.256152
P13797	PLS3	5358	19	630	314.19	40900000000	5.04278	6.01152	6.00958	5.62281	5.61519	5.61829	5.41745	6.20495	5.88662
P13798	APEH	327	6	732	77.774	1229200000	1.252	1.35177	1.43577	1.3864	1.32236	1.73515	1.7127	1.89957	1.65317
P13804	ETFA	2108	11	333	182.43	16500000000	3.50869	3.44431	3.48694	3.17	3.28516	3.43997	3.12491	3.23998	4.06522
P13807	GYS1	2997	9	737	148.03	1529800000	0.835647	0.874473	0.962057	0.901039	0.878141	0.921133	1.03867	1.05251	1.05103
P13861	PRKAR2A	5576	11	404	106.39	2821700000	2.28164	2.23031	2.15878	2.32282	2.29017	2.2238	2.54208	2.40897	2.3408
P13984	GTF2F2	2963	5	249	30.573	674830000	0.679194	0.777136	0.881537	0.764121	0.753767	0.83116	0.911622	1.09236	0.785644
E9PNW4			2	108	13.849	1656400000	0.382309	0.378584	0.412407	0.333713	0.361565	0.405108	0.343719	0.360752	0.357411
P14174	MIF	4282	3	115	29.152	10100000000	0.727391	0.790656	0.78752	0.727353	0.742109	0.753359	0.641296	0.605721	0.754786
P14209	CD99	4267	1	185	49.979	812400000	0.0993851	0.104029	0.0843093	0.113912	0.096666	0.067569	0.0875298	0.116732	0.09279
P14314	PRKCSH	5589	12	528	199.69	9380000000	1.73622	1.79571	1.7341	2.0727	1.73981	1.71601	1.95203	2.0713	1.94227
P14324	FDPS	2224	6	419	97.208	11700000000	2.05084	2.08377	2.28351	2.13842	2.01811	2.21349	2.20259	2.35399	2.15718
P14373	TRIM27	5987	6	513	42.711	464220000	0.51036	0.476316	0.417511	0.478963	0.472872	0.447423	0.500578	0.497937	0.439104
P14550	AKR1A1	10327	9	325	71.104	4254400000	1.45134	1.48385	1.36438	1.42973	1.43426	1.4167	1.60577	1.67751	1.43967
P14618	PKM	5315	4	531	323.31	457000000000	32.0918	30.0363	26.0782	32.8983	28.7436	24.6341	29.1066	24.127	27.0836
A0A7P0TAT8			31	814	323.31	124000000000	13.8665	11.949	10.5892	10.9875	12.8	11.6768	11.011	12.1235	10.4027
J3QLE5			6	169	82.091	8490000000	1.23178	1.14045	1.05694	1.25005	1.22578	1.11977	1.20952	1.12394	1.14263
A0A7I2V3E3			15	972	137.13	2794100000	2.19084	2.30944	2.12302	2.24481	2.24442	2.0981	2.17516	2.20456	2.12143
P14854	COX6B1	1340	4	86	71.428	1647500000	0.59879	0.598566	0.601659	0.579372	0.51669	0.591943	0.560936	0.572542	0.579514
P14866	HNRNPL	3191	6	589	191.33	20500000000	1.90217	1.94443	1.94494	2.08437	1.97439	1.96829	2.09795	2.1455	1.9727
P14868	DARS1	1615	16	501	160.35	9583800000	2.39398	2.58304	2.65599	2.56702	2.49398	2.58896	2.58745	2.55547	2.60032
P14923	JUP	3728	11	745	248.43	6006300000	1.86924	1.93398	2.2473	1.73863	1.94342	2.30813	1.85996	2.01915	2.16396
[truncated: 3,885 more rows]
