# Supplementary material for: CCT3/ACTN4/TFRC axis protects hepatocellular carcinoma cells from ferroptosis by inhibiting iron endocytosis
Source: J Exp Clin Cancer Res. 2024 Aug 29;43:245. doi: 10.1186/s13046-024-03169-7 (PMC11360757; doi:10.1186/s13046-024-03169-7)
Supplement: Supplementary file 3 — Supplementary Material 3 [file 13046_2024_3169_MOESM3_ESM.xlsx]

## Sheet: Sheet1
Name	Sequence (5'-3')
siCCT3-1-F	GGUCGGAAAGAGAUUGACA(dT)(dT)
siCCT3-1-R	UGUCAAUCUCUUUCCGACC(dT)(dT)
siCCT3-2-F	GUGAAGCUGCAGACUUAUA(dT)(dT)
siCCT3-2-R	UAUAAGUCUGCAGCUUCAC(dT)(dT)
siACTN4-1-F	GCAGCAUCGUGGACUACAA(dT)(dT)
siACTN4-1-R	UUGUAGUCCACGAUGCUGC(dT)(dT)
siACTN4-2-F	CCACACUAUCGGACAUCAA(dT)(dT)
siACTN4-2-R	UUGAUGUCCGAUAGUGUGG(dT)(dT)
siACTN4-3-F	GACCAGAGCUGAUUGAGUA(dT)(dT)
siACTN4-3-R	UACUCAAUCAGCUCUGGUC(dT)(dT)
siTFRC-1-F	GCCCAGAUGUUCUCAGAUA(dT)(dT)
siTFRC-1-R	UAUCUGAGAACAUCUGGGC(dT)(dT)
siTFRC-2-F	GGCCAGCAAAGUUGAGAAA(dT)(dT)
siTFRC-2-R	UUUCUCAACUUUGCUGGCC(dT)(dT)
siTFRC-3-F	UGUUGAAUUGAACCUGGACUA(dT)(dT)
siTFRC-3-R	UAGUCCAGGUUCAAUUCAACA(dT)(dT)
