# Supplementary material for: CCT3/ACTN4/TFRC axis protects hepatocellular carcinoma cells from ferroptosis by inhibiting iron endocytosis
Source: J Exp Clin Cancer Res. 2024 Aug 29;43:245. doi: 10.1186/s13046-024-03169-7 (PMC11360757; doi:10.1186/s13046-024-03169-7)
Supplement: Supplementary file 4 — Supplementary Material 4 [file 13046_2024_3169_MOESM4_ESM.xlsx]

## Sheet: Sheet1
SAX A	0.1% NH4OH, 15% ACN
SAX B	0.1% NH4OH, 80% ACN
SAX C	0.1% NH4OH, 500mM NH4C2H3O2, 15%ACN
SAX 1	0.1%NH4OH, 50mM NH4C2H3O2, 15%ACN
SAX 2	0.1% NH4OH, 100mM NH4C2H3O2, 15%ACN
SAX 3	0.1% NH4OH, 150mM NH4C2H3O2, 15%ACN
SAX 4	0.1% NH4OH, 250mM NH4C2H3O2, 15%ACN
SAX 5	0.1% TFA, 80% ACN
Abbreviations: SAX, strong anion exchange; ACN, acetonitrile; TFA, trifluoroacetic acid;
